# Supplementary material for: Identification of sheep lncRNAs related to the immune response to vaccines and aluminium adjuvants
Source: BMC Genomics. 2021 Oct 28;22:770. doi: 10.1186/s12864-021-08086-z (PMC8554944; doi:10.1186/s12864-021-08086-z)
Supplement: Supplementary file 1 — Additional file 1. Annotation of the novel sheep lncRNAs described in this study. [file 12864_2021_8086_MOESM1_ESM.xlsx]

## Sheet: Additional_file_1_lncrnas_pbmcs
chrom	chromStart	chromEnd	name	score	strand	thickStart	thickEnd	itemRgb	blockCount	blockSizes	blockStarts
1	277	56004	MSTRG.1.1	100	+	277	56004	255,0,0	2	514,18	0,55709
1	183717	185997	MSTRG.12.1	100	-	183717	185997	255,0,0	1	2280	0
1	1960952	1967962	MSTRG.61.2	100	+	1960952	1967962	255,0,0	4	161213238141	0,281,5636,6869
1	2879564	2889927	MSTRG.69.1	100	-	2879564	2889927	255,0,0	4	508,92,345,515	0,893,8321,9848
1	3238131	3243048	MSTRG.78.1	100	-	3238131	3243048	255,0,0	2	1623260	0,1657
1	6894999	7357430	MSTRG.91.1	100	-	6894999	7357430	255,0,0	2	45804	0,461627
1	13367744	13371679	MSTRG.177.1	100	+	13367744	13371679	255,0,0	1	3935	0
1	14664086	14670104	MSTRG.201.1	100	-	14664086	14670104	255,0,0	2	382370	0,5648
1	15509000	15516266	MSTRG.225.1	100	-	15509000	15516266	255,0,0	2	46362587	0,4679
1	16033480	16038103	MSTRG.233.1	100	+	16033480	16038103	255,0,0	2	434199	0,4424
1	18432368	18435234	MSTRG.273.1	100	+	18432368	18435234	255,0,0	1	2866	0
1	19049253	19074982	MSTRG.282.2	100	-	19049253	19074982	255,0,0	3	316,80,381	0,5428,25348
1	19049347	19074880	MSTRG.282.3	100	-	19049347	19074880	255,0,0	4	222,226,80,279	0,4224,5334,25254
1	19731406	20043603	MSTRG.301.1	100	-	19731406	20043603	255,0,0	2	1381928	0,310269
1	19791281	19845108	MSTRG.307.1	100	+	19791281	19845108	255,0,0	2	2191447	0,52380
1	20043660	20118544	MSTRG.313.1	100	-	20043660	20118544	255,0,0	2	3001241	0,73643
1	20712030	20717875	MSTRG.328.1	100	+	20712030	20717875	255,0,0	1	5845	0
1	21702367	21705355	MSTRG.340.1	100	-	21702367	21705355	255,0,0	1	2988	0
1	23058912	23061369	MSTRG.347.1	100	-	23058912	23061369	255,0,0	1	2457	0
1	26532267	26547641	MSTRG.374.1	100	+	26532267	26547641	255,0,0	2	168,92	0,15282
1	26918933	26930063	MSTRG.383.1	100	+	26918933	26930063	255,0,0	1	11130	0
1	31846761	31860787	MSTRG.428.1	100	+	31846761	31860787	255,0,0	2	187110	0,13916
1	33241666	33247763	MSTRG.432.2	100	-	33241666	33247763	255,0,0	2	31982844	0,3253
1	34234239	34245465	MSTRG.438.1	100	-	34234239	34245465	255,0,0	3	2569,62,263	0,8089,10963
1	35033650	35291892	MSTRG.443.1	100	+	35033650	35291892	255,0,0	2	218,26	0,258216
1	40123166	40154742	MSTRG.470.14	100	-	40123166	40154742	255,0,0	3	2039561724884	0,20448,26692
1	41606526	41609971	MSTRG.483.1	100	-	41606526	41609971	255,0,0	1	3445	0
1	44238566	44433350	MSTRG.502.1	100	-	44238566	44433350	255,0,0	2	161173	0,194611
1	51773616	51774636	MSTRG.529.1	100	+	51773616	51774636	255,0,0	2	187,68	0,952
1	56949406	57149573	MSTRG.554.1	100	-	56949406	57149573	255,0,0	2	179,72	0,200095
1	59073600	59154286	MSTRG.563.1	100	+	59073600	59154286	255,0,0	6	6.5111e+18	0,31920,41197,58455,73332,78407
1	59073600	59158670	MSTRG.563.2	100	+	59073600	59158670	255,0,0	6	6.5111e+18	0,31920,41197,58455,73332,83724
1	66232079	66241845	MSTRG.615.2	100	-	66232079	66241845	255,0,0	2	7006126	0,9640
1	66238307	66241845	MSTRG.615.3	100	-	66238307	66241845	255,0,0	3	459172126	0,606,3412
1	66421356	66434164	MSTRG.620.1	100	+	66421356	66434164	255,0,0	2	104102351	0,10457
1	66421356	66434187	MSTRG.620.4	100	+	66421356	66434187	255,0,0	3	104102292098	0,10457,10733
1	66421356	66448226	MSTRG.620.3	100	+	66421356	66448226	255,0,0	5	1.20112e+17	0,14791,17488,20652,25135
1	66441889	66444070	MSTRG.620.5	100	+	66441889	66444070	255,0,0	2	273,70	0,2111
1	66469131	66484749	MSTRG.621.1	100	+	66469131	66484749	255,0,0	2	5854495	0,11123
1	66469282	66484753	MSTRG.621.2	100	+	66469282	66484753	255,0,0	2	3194614	0,10857
1	66470159	66479085	MSTRG.622.1	100	+	66470159	66479085	255,0,0	2	54853394	0,5532
1	67543472	67753646	MSTRG.630.1	100	-	67543472	67753646	255,0,0	2	5659,63	0,210111
1	68831994	69062126	MSTRG.643.1	100	-	68831994	69062126	255,0,0	2	251481	0,228651
1	69516978	69521589	MSTRG.656.1	100	+	69516978	69521589	255,0,0	1	4611	0
1	77486925	77490484	MSTRG.709.1	100	-	77486925	77490484	255,0,0	1	3559	0
1	77534592	77591149	MSTRG.711.1	100	+	77534592	77591149	255,0,0	3	219154250	0,46057,56307
1	79994317	80010368	MSTRG.718.7	100	+	79994317	80010368	255,0,0	2	51641300	0,14751
1	84291412	84307475	MSTRG.733.1	100	-	84291412	84307475	255,0,0	2	1478390	0,15673
1	84460047	84462265	MSTRG.734.1	100	-	84460047	84462265	255,0,0	2	1621536	0,1682
1	85203685	85207161	MSTRG.742.1	100	-	85203685	85207161	255,0,0	2	415603	0,2873
1	85222486	85324785	MSTRG.745.1	100	-	85222486	85324785	255,0,0	2	166,57	0,102242
1	85424788	85427522	MSTRG.752.1	100	-	85424788	85427522	255,0,0	1	2734	0
1	85430574	85433869	MSTRG.753.1	100	-	85430574	85433869	255,0,0	1	3295	0
1	85746058	85746624	MSTRG.764.1	100	+	85746058	85746624	255,0,0	3	87,38,196	0,193,370
1	86786214	86788589	MSTRG.783.1	100	-	86786214	86788589	255,0,0	1	2375	0
1	89476972	89479795	MSTRG.825.1	100	+	89476972	89479795	255,0,0	1	2823	0
1	89596117	89598942	MSTRG.827.1	100	+	89596117	89598942	255,0,0	2	1723970	0,1855
1	89788467	89801618	MSTRG.829.1	100	-	89788467	89801618	255,0,0	3	551,38,115	0,8851,13036
1	89788467	89801619	MSTRG.829.2	100	-	89788467	89801619	255,0,0	2	551116	0,13036
1	91019434	91022331	MSTRG.843.1	100	+	91019434	91022331	255,0,0	1	2897	0
1	93617468	93621490	MSTRG.872.1	100	-	93617468	93621490	255,0,0	2	333360	0,3662
1	93953311	94464725	MSTRG.876.1	100	+	93953311	94464725	255,0,0	3	936,1495,92	0,235940,511322
1	96525539	96528663	MSTRG.896.1	100	+	96525539	96528663	255,0,0	1	3124	0
1	98682141	98686524	MSTRG.939.1	100	-	98682141	98686524	255,0,0	1	4383	0
1	99907779	99910767	MSTRG.982.1	100	-	99907779	99910767	255,0,0	2	15961335	0,1653
1	100148663	100150910	MSTRG.995.1	100	-	100148663	100150910	255,0,0	1	2247	0
1	100288273	100299166	MSTRG.1002.1	100	-	100288273	100299166	255,0,0	1	10893	0
1	102801336	102803311	MSTRG.1045.1	100	-	102801336	102803311	255,0,0	2	1340,21	0,1954
1	103276360	103292767	MSTRG.1069.1	100	+	103276360	103292767	255,0,0	1	16407	0
1	104279493	104376072	MSTRG.1106.2	100	-	104279493	104376072	255,0,0	2	305154	0,96425
1	104545577	104552085	MSTRG.1111.11	100	-	104545577	104552085	255,0,0	2	18184550	0,1958
1	109382217	109384350	MSTRG.1212.1	100	+	109382217	109384350	255,0,0	1	2133	0
1	109614060	109618053	MSTRG.1223.1	100	-	109614060	109618053	255,0,0	1	3993	0
1	109842356	109849819	MSTRG.1231.1	100	-	109842356	109849819	255,0,0	2	35183899	0,3564
1	110110758	110114501	MSTRG.1238.1	100	-	110110758	110114501	255,0,0	1	3743	0
1	110195601	110208826	MSTRG.1244.1	100	-	110195601	110208826	255,0,0	2	14232	0,12993
1	111213345	111219450	MSTRG.1289.2	100	+	111213345	111219450	255,0,0	2	1701409	0,4696
1	111213379	111218806	MSTRG.1289.3	100	+	111213379	111218806	255,0,0	2	20162356	0,3071
1	111815106	111825471	MSTRG.1300.1	100	+	111815106	111825471	255,0,0	2	56054129	0,6236
1	118511100	118514561	MSTRG.1343.1	100	+	118511100	118514561	255,0,0	1	3461	0
1	118809875	118886050	MSTRG.1351.2	100	+	118809875	118886050	255,0,0	2	585,13	0,76162
1	118809875	118900019	MSTRG.1351.1	100	+	118809875	118900019	255,0,0	2	577,17	0,90127
1	119084720	119085221	MSTRG.1354.1	100	+	119084720	119085221	255,0,0	2	113315	0,186
1	119654422	119670081	MSTRG.1361.6	100	-	119654422	119670081	255,0,0	2	102375387	0,10272
1	120159679	120167201	MSTRG.1365.1	100	-	120159679	120167201	255,0,0	4	357130109223	0,1138,3456,7299
1	120595531	120627573	MSTRG.1387.2	100	+	120595531	120627573	255,0,0	3	242421432	0,829,31610
1	121328250	121336425	MSTRG.1392.1	100	-	121328250	121336425	255,0,0	1	8175	0
1	122025475	122121199	MSTRG.1397.1	100	+	122025475	122121199	255,0,0	2	3323220	0,95504
1	122025502	122029615	MSTRG.1397.2	100	+	122025502	122029615	255,0,0	2	11012971	0,1142
1	123888907	123969960	MSTRG.1408.1	100	-	123888907	123969960	255,0,0	2	223100	0,80953
1	124936485	124939610	MSTRG.1412.1	100	-	124936485	124939610	255,0,0	1	3125	0
1	125111656	125339470	MSTRG.1416.1	100	-	125111656	125339470	255,0,0	2	359290	0,227524
1	125322488	125324398	MSTRG.1422.1	100	-	125322488	125324398	255,0,0	2	1111291	0,619
1	129027477	129034678	MSTRG.1438.4	100	+	129027477	129034678	255,0,0	2	6173148	0,7053
1	132133229	132218204	MSTRG.1444.1	100	+	132133229	132218204	255,0,0	3	88,32,110	0,62513,84865
1	132591736	132787330	MSTRG.1447.1	100	-	132591736	132787330	255,0,0	2	132113	0,195481
1	136496793	136516502	MSTRG.1458.1	100	+	136496793	136516502	255,0,0	2	89139	0,19570
1	139584439	139584817	MSTRG.1469.1	100	-	139584439	139584817	255,0,0	2	294,48	0,330
1	139662445	139663581	MSTRG.1471.1	100	-	139662445	139663581	255,0,0	2	650411	0,725
1	140965210	140982816	MSTRG.1476.2	100	-	140965210	140982816	255,0,0	2	144003172	0,14434
1	146481085	146493488	MSTRG.1487.1	100	+	146481085	146493488	255,0,0	2	160,77	0,12326
1	147807437	147812531	MSTRG.1493.1	100	-	147807437	147812531	255,0,0	3	1229463919	0,193,1175
1	147938466	147948779	MSTRG.1496.1	100	-	147938466	147948779	255,0,0	2	52671720	0,8593
1	149624379	149696916	MSTRG.1500.1	100	+	149624379	149696916	255,0,0	2	192165	0,72372
1	153495207	153508910	MSTRG.1503.1	100	+	153495207	153508910	255,0,0	2	97125	0,13578
1	154637333	154648328	MSTRG.1507.1	100	+	154637333	154648328	255,0,0	1	10995	0
1	154748396	154851974	MSTRG.1512.1	100	+	154748396	154851974	255,0,0	2	8063,64	0,103514
1	159544400	159595688	MSTRG.1529.1	100	+	159544400	159595688	255,0,0	2	104125	0,51163
1	164336675	164339151	MSTRG.1566.15	100	-	164336675	164339151	255,0,0	1	2476	0
1	164430755	164448223	MSTRG.1569.5	100	+	164430755	164448223	255,0,0	2	78723077	0,14391
1	164684390	164757128	MSTRG.1580.1	100	+	164684390	164757128	255,0,0	3	23,82,1557	0,27424,71181
1	164932923	165016355	MSTRG.1581.1	100	-	164932923	165016355	255,0,0	2	73189	0,83243
1	168393915	168404550	MSTRG.1594.1	100	+	168393915	168404550	255,0,0	1	10635	0
1	168421752	168425866	MSTRG.1595.1	100	+	168421752	168425866	255,0,0	2	4682276	0,1838
1	168903697	168912052	MSTRG.1598.1	100	-	168903697	168912052	255,0,0	2	10897161	0,1194
1	172039369	172351301	MSTRG.1624.1	100	-	172039369	172351301	255,0,0	2	219,24	0,311908
1	173638746	173882798	MSTRG.1634.1	100	+	173638746	173882798	255,0,0	2	107179	0,243873
1	175581266	175584330	MSTRG.1650.1	100	-	175581266	175584330	255,0,0	1	3064	0
1	175816228	175852357	MSTRG.1655.1	100	-	175816228	175852357	255,0,0	3	3859,61,180	0,28132,35949
1	176039570	176115470	MSTRG.1662.1	100	+	176039570	176115470	255,0,0	2	205,31	0,75869
1	177544147	177561949	MSTRG.1687.1	100	+	177544147	177561949	255,0,0	2	1336543	0,11259
1	177594748	177689246	MSTRG.1688.1	100	-	177594748	177689246	255,0,0	2	95157939	0,86559
1	177635418	178181773	MSTRG.1686.15	100	-	177635418	178181773	255,0,0	7	1412,48,74,46,52,129,121	0,84644,207636,321757,375985,465608,546234
1	177660755	177662652	MSTRG.1689.1	100	-	177660755	177662652	255,0,0	2	1280268	0,1629
1	177917310	178083894	MSTRG.1690.1	100	-	177917310	178083894	255,0,0	2	49071873	0,164711
1	178079062	178095345	MSTRG.1690.2	100	-	178079062	178095345	255,0,0	2	120615009	0,1274
1	178111880	178131248	MSTRG.1691.1	100	-	178111880	178131248	255,0,0	2	79277617	0,11751
1	185326717	185328567	MSTRG.1749.2	100	+	185326717	185328567	255,0,0	2	1103682	0,1168
1	187972538	188203272	MSTRG.1766.1	100	-	187972538	188203272	255,0,0	2	59242056	0,228678
1	189055556	189147277	MSTRG.1784.1	100	-	189055556	189147277	255,0,0	2	257421	0,91300
1	189222718	189225186	MSTRG.1789.1	100	-	189222718	189225186	255,0,0	1	2468	0
1	189394942	189412073	MSTRG.1796.1	100	+	189394942	189412073	255,0,0	1	17131	0
1	189496134	189501668	MSTRG.1800.2	100	+	189496134	189501668	255,0,0	2	4746707	0,4827
1	190175566	190419242	MSTRG.1811.1	100	+	190175566	190419242	255,0,0	2	3182726	0,240950
1	190409687	190468784	MSTRG.1811.12	100	+	190409687	190468784	255,0,0	2	2650230	0,58867
1	190450249	190454686	MSTRG.1818.1	100	+	190450249	190454686	255,0,0	2	23062057	0,2380
1	190492354	190502408	MSTRG.1819.1	100	+	190492354	190502408	255,0,0	2	9530261	0,9793
1	191660372	191664500	MSTRG.1829.1	100	+	191660372	191664500	255,0,0	2	116739	0,3389
1	194176189	194191831	MSTRG.1843.1	100	-	194176189	194191831	255,0,0	2	88225	0,15417
1	196183739	196220020	MSTRG.1855.1	100	+	196183739	196220020	255,0,0	3	86,76,1329	0,5147,34952
1	196668161	196672319	MSTRG.1856.1	100	-	196668161	196672319	255,0,0	1	4158	0
1	197353467	197420969	MSTRG.1860.1	100	-	197353467	197420969	255,0,0	2	120132	0,67370
1	197810313	197816792	MSTRG.1862.1	100	-	197810313	197816792	255,0,0	3	288308251	0,1725,6228
1	198502176	198516391	MSTRG.1866.7	100	-	198502176	198516391	255,0,0	2	6213139	0,14076
1	201630316	201640326	MSTRG.1917.1	100	-	201630316	201640326	255,0,0	2	12058760	0,1250
1	202003630	202046865	MSTRG.1924.2	100	-	202003630	202046865	255,0,0	2	2633181	0,43054
1	202205782	202208182	MSTRG.1929.1	100	+	202205782	202208182	255,0,0	1	2400	0
1	202421751	202442839	MSTRG.1934.1	100	-	202421751	202442839	255,0,0	1	21088	0
1	205480251	205715332	MSTRG.1948.1	100	-	205480251	205715332	255,0,0	2	122124	0,234957
1	207878732	207881252	MSTRG.1966.1	100	-	207878732	207881252	255,0,0	1	2520	0
1	213086371	213089868	MSTRG.1988.1	100	+	213086371	213089868	255,0,0	1	3497	0
1	213295478	213313673	MSTRG.1990.1	100	-	213295478	213313673	255,0,0	2	682311332	0,6863
1	213520723	213627947	MSTRG.1992.1	100	-	213520723	213627947	255,0,0	2	14887264	0,106960
1	213535782	213540876	MSTRG.1993.1	100	-	213535782	213540876	255,0,0	1	5094	0
1	214099066	214110936	MSTRG.1996.1	100	+	214099066	214110936	255,0,0	2	43067499	0,4371
1	214624666	214626981	MSTRG.2000.1	100	+	214624666	214626981	255,0,0	1	2315	0
1	215352037	215380312	MSTRG.2014.4	100	-	215352037	215380312	255,0,0	3	1477123175	0,27267,28100
1	215632379	215634977	MSTRG.2022.1	100	+	215632379	215634977	255,0,0	1	2598	0
1	218883796	219146090	MSTRG.2032.1	100	-	218883796	219146090	255,0,0	2	338124	0,262170
1	224954564	224969893	MSTRG.2060.1	100	+	224954564	224969893	255,0,0	1	15329	0
1	225020452	225023495	MSTRG.2064.1	100	+	225020452	225023495	255,0,0	1	3043	0
1	226602203	226832054	MSTRG.2071.1	100	-	226602203	226832054	255,0,0	2	142117	0,229734
1	228421723	228529269	MSTRG.2090.1	100	-	228421723	228529269	255,0,0	2	2894193	0,103353
1	228525280	228529189	MSTRG.2090.2	100	-	228525280	228529189	255,0,0	2	6342077	0,1832
1	228891568	229024862	MSTRG.2096.1	100	+	228891568	229024862	255,0,0	7	476,66,169,127,157,164,12	0,7441,31333,49775,84569,84811,133282
1	228891627	228942403	MSTRG.2096.2	100	+	228891627	228942403	255,0,0	5	417,66,169,127,151	0,7382,31274,49716,50625
1	230044429	230052789	MSTRG.2115.1	100	+	230044429	230052789	255,0,0	2	215125	0,8235
1	231521860	231529855	MSTRG.2124.1	100	+	231521860	231529855	255,0,0	1	7995	0
1	232443864	232548687	MSTRG.2125.1	100	+	232443864	232548687	255,0,0	2	171225	0,104598
1	233431773	233433935	MSTRG.2135.1	100	-	233431773	233433935	255,0,0	1	2162	0
1	233509681	233646723	MSTRG.2139.14	100	-	233509681	233646723	255,0,0	3	3237634147183	0,32538,136859
1	233646894	233674168	MSTRG.2139.19	100	-	233646894	233674168	255,0,0	2	2785142	0,27132
1	233662609	233674172	MSTRG.2139.20	100	-	233662609	233674172	255,0,0	2	5495146	0,11417
1	236327395	236336320	MSTRG.2162.1	100	-	236327395	236336320	255,0,0	2	39623116	0,5809
1	240043071	240045416	MSTRG.2182.1	100	+	240043071	240045416	255,0,0	1	2345	0
1	242952796	242966801	MSTRG.2195.1	100	+	242952796	242966801	255,0,0	3	146,93,1769	0,11982,12236
1	245093368	245097324	MSTRG.2217.1	100	-	245093368	245097324	255,0,0	2	13522312	0,1644
1	245484808	245492883	MSTRG.2226.1	100	-	245484808	245492883	255,0,0	1	8075	0
1	250434444	250517395	MSTRG.2267.1	100	+	250434444	250517395	255,0,0	2	1628613	0,74338
1	251410353	251637085	MSTRG.2276.1	100	-	251410353	251637085	255,0,0	2	111126	0,226606
1	253145823	253154481	MSTRG.2284.1	100	+	253145823	253154481	255,0,0	1	8658	0
1	253626953	253629900	MSTRG.2290.1	100	+	253626953	253629900	255,0,0	1	2947	0
1	255525866	255534723	MSTRG.2309.1	100	-	255525866	255534723	255,0,0	2	1221359	0,7498
1	257855858	257857538	MSTRG.2328.1	100	+	257855858	257857538	255,0,0	2	583361	0,1319
1	259727608	259730251	MSTRG.2337.2	100	+	259727608	259730251	255,0,0	2	14611160	0,1483
1	260311088	260322208	MSTRG.2344.2	100	-	260311088	260322208	255,0,0	2	2472129	0,10991
1	261800921	261807210	MSTRG.2364.1	100	+	261800921	261807210	255,0,0	1	6289	0
1	262062233	262063972	MSTRG.2375.1	100	+	262062233	262063972	255,0,0	2	1493220	0,1519
1	265186016	265192284	MSTRG.2425.1	100	-	265186016	265192284	255,0,0	2	26263559	0,2709
1	265195536	265224846	MSTRG.2426.1	100	-	265195536	265224846	255,0,0	2	21103863	0,25447
1	265250272	265271102	MSTRG.2427.2	100	-	265250272	265271102	255,0,0	4	5460268456710060	0,5520,9650,10768
1	266645733	266657678	MSTRG.2443.6	100	+	266645733	266657678	255,0,0	3	150,50,6113	0,4686,5832
1	267361303	267365797	MSTRG.2452.1	100	+	267361303	267365797	255,0,0	1	4494	0
1	267487154	267669710	MSTRG.2453.1	100	+	267487154	267669710	255,0,0	2	14810523	0,172033
1	267588629	267590545	MSTRG.2456.1	100	-	267588629	267590545	255,0,0	2	579394	0,1522
1	267659155	267669710	MSTRG.2453.15	100	+	267659155	267669710	255,0,0	2	63044192	0,6363
1	268748846	268751294	MSTRG.2458.1	100	-	268748846	268751294	255,0,0	1	2448	0
1	269547548	269556434	MSTRG.2463.1	100	+	269547548	269556434	255,0,0	2	929613	0,8273
1	270307178	270313274	MSTRG.2471.1	100	-	270307178	270313274	255,0,0	2	8995143	0,953
1	270390684	270652449	MSTRG.2474.1	100	-	270390684	270652449	255,0,0	2	1105,25	0,261740
1	270885438	270888224	MSTRG.2481.1	100	-	270885438	270888224	255,0,0	1	2786	0
1	270889272	270896591	MSTRG.2482.1	100	-	270889272	270896591	255,0,0	1	7319	0
1	270901071	270903216	MSTRG.2483.1	100	-	270901071	270903216	255,0,0	1	2145	0
1	272128605	272129768	MSTRG.2500.1	100	+	272128605	272129768	255,0,0	2	293112	0,1051
1	272489891	272509126	MSTRG.2507.1	100	-	272489891	272509126	255,0,0	2	19193683	0,15552
1	273621431	273640358	MSTRG.2513.2	100	+	273621431	273640358	255,0,0	5	1.59716e+17	0,5056,12789,15756,17734
1	273626067	273640398	MSTRG.2513.3	100	+	273626067	273640398	255,0,0	3	20601681233	0,11120,13098
10	1998252	2068756	MSTRG.2535.1	100	+	1998252	2068756	255,0,0	2	161297	0,69207
10	2066122	2068459	MSTRG.2535.2	100	+	2066122	2068459	255,0,0	2	2611169	0,1168
10	11447386	11455847	MSTRG.2562.3	100	-	11447386	11455847	255,0,0	2	8184195	0,8266
10	12476106	12484175	MSTRG.2576.1	100	+	12476106	12484175	255,0,0	2	3971257	0,6812
10	12476118	12478257	MSTRG.2576.2	100	+	12476118	12478257	255,0,0	2	786207	0,1932
10	13485753	13486615	MSTRG.2582.1	100	+	13485753	13486615	255,0,0	2	464330	0,532
10	16864568	16876039	MSTRG.2615.1	100	+	16864568	16876039	255,0,0	1	11471	0
10	16877587	16884239	MSTRG.2616.1	100	+	16877587	16884239	255,0,0	1	6652	0
10	18127485	18130392	MSTRG.2623.1	100	-	18127485	18130392	255,0,0	2	1346438	0,2469
10	19452889	19465200	MSTRG.2644.1	100	-	19452889	19465200	255,0,0	2	120410928	0,1383
10	19764385	19790673	MSTRG.2652.2	100	-	19764385	19790673	255,0,0	2	1282713400	0,12888
10	19817510	19888337	MSTRG.2652.8	100	-	19817510	19888337	255,0,0	4	76,68,91,100	0,10936,18162,70727
10	22243047	22247866	MSTRG.2690.1	100	+	22243047	22247866	255,0,0	1	4819	0
10	22364147	22387027	MSTRG.2691.1	100	+	22364147	22387027	255,0,0	2	294470	0,22410
10	23961953	24014266	MSTRG.2704.1	100	-	23961953	24014266	255,0,0	2	2574,18	0,52295
10	26324764	26340967	MSTRG.2720.1	100	+	26324764	26340967	255,0,0	2	122167	0,16036
10	28730482	28747191	MSTRG.2736.1	100	-	28730482	28747191	255,0,0	2	1414183	0,12526
10	28792696	28821883	MSTRG.2734.12	100	+	28792696	28821883	255,0,0	2	286726207	0,2980
10	28841426	28846289	MSTRG.2738.1	100	-	28841426	28846289	255,0,0	2	327309	0,4554
10	28841429	28848487	MSTRG.2738.2	100	-	28841429	28848487	255,0,0	2	324121	0,6937
10	29383618	29393142	MSTRG.2747.1	100	-	29383618	29393142	255,0,0	1	9524	0
10	29408694	29419639	MSTRG.2748.1	100	-	29408694	29419639	255,0,0	2	18049089	0,1856
10	30927262	30932243	MSTRG.2764.1	100	-	30927262	30932243	255,0,0	3	55211421721	0,1987,3260
10	31132025	31139887	MSTRG.2766.1	100	+	31132025	31139887	255,0,0	3	1623715552	0,1027,2310
10	31133032	31138646	MSTRG.2766.2	100	+	31133032	31138646	255,0,0	3	391,166,65	0,1303,5549
10	32158465	32171827	MSTRG.2779.1	100	-	32158465	32171827	255,0,0	1	13362	0
10	32535624	32537910	MSTRG.2782.1	100	-	32535624	32537910	255,0,0	1	2286	0
10	34272155	34492825	MSTRG.2803.1	100	+	34272155	34492825	255,0,0	2	249,56	0,220614
10	36563136	36575321	MSTRG.2836.1	100	-	36563136	36575321	255,0,0	1	12185	0
10	46924454	46938607	MSTRG.2860.1	100	-	46924454	46938607	255,0,0	1	14153	0
10	49119174	49126488	MSTRG.2876.1	100	-	49119174	49126488	255,0,0	2	29314332	0,2982
10	49154991	49177480	MSTRG.2877.1	100	-	49154991	49177480	255,0,0	2	158182721	0,19768
10	49171555	49174726	MSTRG.2878.1	100	-	49171555	49174726	255,0,0	2	8892100	0,1071
10	49332233	49338885	MSTRG.2881.1	100	-	49332233	49338885	255,0,0	3	46935451684	0,596,4968
10	49357364	49472109	MSTRG.2872.14	100	-	49357364	49472109	255,0,0	2	231,99	0,114646
10	49375901	49388107	MSTRG.2872.15	100	-	49375901	49388107	255,0,0	2	26319407	0,2799
10	49458781	49472180	MSTRG.2872.20	100	-	49458781	49472180	255,0,0	2	6673321	0,13078
10	50409207	50727558	MSTRG.2883.1	100	-	50409207	50727558	255,0,0	4	2458131111245	0,4750,155742,318106
10	51075745	51079675	MSTRG.2890.1	100	+	51075745	51079675	255,0,0	3	3086,86,626	0,3141,3304
10	52328178	52330584	MSTRG.2894.1	100	-	52328178	52330584	255,0,0	1	2406	0
10	52351657	52358176	MSTRG.2895.1	100	-	52351657	52358176	255,0,0	1	6519	0
10	52616190	52620681	MSTRG.2901.1	100	-	52616190	52620681	255,0,0	1	4491	0
10	54994336	54997037	MSTRG.2910.1	100	+	54994336	54997037	255,0,0	2	4472109	0,592
10	55072814	55092484	MSTRG.2911.3	100	+	55072814	55092484	255,0,0	2	260416791	0,2879
10	67705944	67876868	MSTRG.2936.1	100	-	67705944	67876868	255,0,0	2	152,82	0,170842
10	70847719	71079587	MSTRG.2950.1	100	+	70847719	71079587	255,0,0	2	331391	0,231477
10	70991087	71068394	MSTRG.2954.1	100	+	70991087	71068394	255,0,0	2	201090	0,76217
10	71075051	71075999	MSTRG.2955.1	100	+	71075051	71075999	255,0,0	2	84645	0,303
10	71119647	71319558	MSTRG.2956.1	100	+	71119647	71319558	255,0,0	2	177473	0,199438
10	71252405	71260259	MSTRG.2953.6	100	-	71252405	71260259	255,0,0	2	167221	0,7633
10	71648563	71655263	MSTRG.2957.1	100	-	71648563	71655263	255,0,0	3	517743345	0,621,6355
10	71648587	71657368	MSTRG.2957.2	100	-	71648587	71657368	255,0,0	3	4935197515	0,597,8266
10	73663982	73790328	MSTRG.2966.1	100	+	73663982	73790328	255,0,0	2	9826477	0,99869
10	74873136	74879096	MSTRG.2974.1	100	-	74873136	74879096	255,0,0	2	14444469	0,1491
10	75494753	75525911	MSTRG.2984.2	100	-	75494753	75525911	255,0,0	2	844134	0,31024
10	75494846	75497774	MSTRG.2984.3	100	-	75494846	75497774	255,0,0	2	7511504	0,1424
10	75685008	75693241	MSTRG.2987.1	100	+	75685008	75693241	255,0,0	2	34134738	0,3495
10	75685114	75693252	MSTRG.2987.2	100	+	75685114	75693252	255,0,0	2	32434808	0,3330
10	75796607	75897509	MSTRG.2989.1	100	+	75796607	75897509	255,0,0	2	244100	0,100802
10	79909888	79913070	MSTRG.3006.1	100	+	79909888	79913070	255,0,0	1	3182	0
10	85595795	85623553	MSTRG.3030.1	100	-	85595795	85623553	255,0,0	3	591153159	0,26882,27599
10	85622008	85623597	MSTRG.3030.2	100	-	85622008	85623597	255,0,0	3	154153203	0,669,1386
10	85635482	85639031	MSTRG.3031.1	100	+	85635482	85639031	255,0,0	1	3549	0
10	86052369	86053727	MSTRG.3043.1	100	+	86052369	86053727	255,0,0	2	571149	0,209
10	86338969	86344036	MSTRG.3050.1	100	+	86338969	86344036	255,0,0	2	435385	0,4682
11	2650198	2818085	MSTRG.3059.1	100	+	2650198	2818085	255,0,0	2	71183	0,167704
11	5194972	5353173	MSTRG.3071.1	100	-	5194972	5353173	255,0,0	2	776307	0,151894
11	5253267	5257295	MSTRG.3073.1	100	+	5253267	5257295	255,0,0	2	7593196	0,832
11	5796839	5799425	MSTRG.3078.1	100	+	5796839	5799425	255,0,0	2	978272	0,2314
11	7785334	7792253	MSTRG.3090.5	100	+	7785334	7792253	255,0,0	2	14225439	0,1480
11	11483345	11512590	MSTRG.3151.2	100	-	11483345	11512590	255,0,0	2	202727141	0,2104
11	12459615	12466829	MSTRG.3163.1	100	-	12459615	12466829	255,0,0	2	905108	0,7106
11	13995345	14038216	MSTRG.3192.1	100	-	13995345	14038216	255,0,0	2	102552059	0,40812
11	14400596	14402162	MSTRG.3205.1	100	+	14400596	14402162	255,0,0	2	163399	0,1167
11	14665639	14670043	MSTRG.3215.1	100	+	14665639	14670043	255,0,0	1	4404	0
11	17437260	17439620	MSTRG.3228.1	100	+	17437260	17439620	255,0,0	1	2360	0
11	17792007	17822139	MSTRG.3236.7	100	+	17792007	17822139	255,0,0	3	8877130511	0,8965,29621
11	19930661	19939050	MSTRG.3292.1	100	-	19930661	19939050	255,0,0	1	8389	0
11	22139342	22142910	MSTRG.3341.1	100	+	22139342	22142910	255,0,0	2	111192	0,3376
11	24695341	24902234	MSTRG.3421.1	100	+	24695341	24902234	255,0,0	2	276,38	0,206855
11	26412627	26427470	MSTRG.3469.1	100	-	26412627	26427470	255,0,0	3	164,294,60	0,318,14783
11	26445873	26446704	MSTRG.3475.1	100	-	26445873	26446704	255,0,0	2	477104	0,727
11	26870963	26875095	MSTRG.3510.1	100	-	26870963	26875095	255,0,0	1	4132	0
11	32806539	32807882	MSTRG.3592.1	100	+	32806539	32807882	255,0,0	3	79,54,80	0,535,1263
11	32806767	32807882	MSTRG.3592.2	100	+	32806767	32807882	255,0,0	3	79,54,80	0,307,1035
11	32862581	33020857	MSTRG.3595.1	100	-	32862581	33020857	255,0,0	2	571726	0,156550
11	32885679	32897300	MSTRG.3596.3	100	+	32885679	32897300	255,0,0	2	16829323	0,2298
11	33005067	33007982	MSTRG.3599.1	100	-	33005067	33007982	255,0,0	1	2915	0
11	33758504	33760110	MSTRG.3625.1	100	+	33758504	33760110	255,0,0	2	660738	0,868
11	33839494	33846999	MSTRG.3627.1	100	+	33839494	33846999	255,0,0	3	54112651	0,3199,6854
11	34285731	34287893	MSTRG.3650.1	100	-	34285731	34287893	255,0,0	1	2162	0
11	34982214	35254371	MSTRG.3672.1	100	+	34982214	35254371	255,0,0	2	232954	0,269203
11	35192049	35206519	MSTRG.3680.1	100	+	35192049	35206519	255,0,0	2	122202211	0,12259
11	37758580	37782671	MSTRG.3730.5	100	+	37758580	37782671	255,0,0	2	33182468	0,21623
11	37770362	37786019	MSTRG.3732.1	100	+	37770362	37786019	255,0,0	2	77782220	0,13437
11	37836066	37846451	MSTRG.3733.3	100	+	37836066	37846451	255,0,0	2	79582320	0,8065
11	39074741	39078808	MSTRG.3773.1	100	+	39074741	39078808	255,0,0	3	723,85,2253	0,1154,1814
11	39366088	39376165	MSTRG.3783.1	100	-	39366088	39376165	255,0,0	2	36773603	0,6474
11	39393731	39396633	MSTRG.3784.1	100	-	39393731	39396633	255,0,0	1	2902	0
11	39584555	39596177	MSTRG.3791.1	100	+	39584555	39596177	255,0,0	2	68154	0,11468
11	40068728	40073834	MSTRG.3815.1	100	+	40068728	40073834	255,0,0	1	5106	0
11	41947809	41976568	MSTRG.3892.10	100	-	41947809	41976568	255,0,0	3	177711599205	0,16689,28554
11	43557865	43561206	MSTRG.3948.1	100	+	43557865	43561206	255,0,0	1	3341	0
11	44563569	44565981	MSTRG.3979.1	100	+	44563569	44565981	255,0,0	1	2412	0
11	45010714	45022524	MSTRG.3988.1	100	-	45010714	45022524	255,0,0	2	1271,56	0,11754
11	45012077	45014818	MSTRG.3989.1	100	-	45012077	45014818	255,0,0	1	2741	0
11	46329262	46331355	MSTRG.4000.1	100	-	46329262	46331355	255,0,0	1	2093	0
11	47386580	47400929	MSTRG.4013.1	100	-	47386580	47400929	255,0,0	2	69910732	0,3617
11	47451863	47456080	MSTRG.4016.1	100	-	47451863	47456080	255,0,0	1	4217	0
11	47611657	47621955	MSTRG.4024.1	100	-	47611657	47621955	255,0,0	1	10298	0
11	47888836	47898570	MSTRG.4034.1	100	-	47888836	47898570	255,0,0	1	9734	0
11	48119830	48127171	MSTRG.4042.8	100	+	48119830	48127171	255,0,0	2	33803798	0,3543
11	48211820	48214839	MSTRG.4045.1	100	-	48211820	48214839	255,0,0	1	3019	0
11	48920261	48924324	MSTRG.4059.1	100	-	48920261	48924324	255,0,0	1	4063	0
11	49737886	49744574	MSTRG.4078.1	100	+	49737886	49744574	255,0,0	2	1124507	0,6181
11	52557972	52581849	MSTRG.4152.7	100	+	52557972	52581849	255,0,0	2	825015497	0,8380
11	52557972	52582672	MSTRG.4152.6	100	+	52557972	52582672	255,0,0	3	808915484476	0,8380,24224
11	53202990	53203421	MSTRG.4179.1	100	+	53202990	53203421	255,0,0	2	165128	0,303
11	53607890	53611584	MSTRG.4182.1	100	+	53607890	53611584	255,0,0	4	1941971025654	0,1504,1838,3040
11	54046710	54053966	MSTRG.4192.1	100	+	54046710	54053966	255,0,0	4	3841085783787	0,1392,2017,3469
11	54046710	54053966	MSTRG.4192.2	100	+	54046710	54053966	255,0,0	5	3841041085783780	0,658,1392,2017,3469
11	54046810	54053209	MSTRG.4192.5	100	+	54046810	54053209	255,0,0	3	140013382623	0,1917,3776
11	54046810	54053608	MSTRG.4192.6	100	+	54046810	54053608	255,0,0	4	2841085553456	0,1292,1917,3342
11	54355032	54356507	MSTRG.4210.6	100	+	54355032	54356507	255,0,0	2	648571	0,904
11	54364504	54365659	MSTRG.4213.1	100	-	54364504	54365659	255,0,0	2	282305	0,850
11	55125239	55345776	MSTRG.4256.8	100	+	55125239	55345776	255,0,0	2	2560,31	0,220506
11	55153442	55274778	MSTRG.4256.14	100	+	55153442	55274778	255,0,0	3	18716,7,256	0,32039,121080
11	55163251	55175177	MSTRG.4256.15	100	+	55163251	55175177	255,0,0	2	47803154	0,8772
11	60543200	60589953	MSTRG.4314.1	100	-	60543200	60589953	255,0,0	2	503877	0,42876
11	61918334	62163051	MSTRG.4351.1	100	-	61918334	62163051	255,0,0	2	236747	0,237970
11	62156316	62163051	MSTRG.4351.13	100	-	62156316	62163051	255,0,0	2	21304358	0,2377
12	506448	738301	MSTRG.4364.1	100	+	506448	738301	255,0,0	2	1762316	0,231537
12	859548	861986	MSTRG.4374.2	100	+	859548	861986	255,0,0	2	1922408	0,2030
12	1241995	1244143	MSTRG.4382.12	100	+	1241995	1244143	255,0,0	2	2101457	0,691
12	1955046	1987201	MSTRG.4391.1	100	-	1955046	1987201	255,0,0	2	23218	0,31937
12	2797742	2803266	MSTRG.4406.1	100	-	2797742	2803266	255,0,0	1	5524	0
12	3734152	3738821	MSTRG.4424.1	100	-	3734152	3738821	255,0,0	1	4669	0
12	3739725	3767167	MSTRG.4422.5	100	+	3739725	3767167	255,0,0	2	199747347	0,20095
12	3935896	3950636	MSTRG.4428.2	100	-	3935896	3950636	255,0,0	2	106204074	0,10666
12	5637311	5642659	MSTRG.4447.1	100	-	5637311	5642659	255,0,0	2	168532	0,4816
12	10172910	10179929	MSTRG.4460.1	100	-	10172910	10179929	255,0,0	2	56361263	0,5756
12	10430578	10432655	MSTRG.4466.1	100	-	10430578	10432655	255,0,0	1	2077	0
12	15502164	15656744	MSTRG.4484.1	100	+	15502164	15656744	255,0,0	2	196,92	0,154488
12	16810323	16854536	MSTRG.4486.1	100	-	16810323	16854536	255,0,0	8	192,152,154,122,247,196,39,145	0,9166,9417,24447,29288,30477,32122,44068
12	19207859	19210425	MSTRG.4493.1	100	-	19207859	19210425	255,0,0	1	2566	0
12	19680613	19870361	MSTRG.4495.1	100	-	19680613	19870361	255,0,0	2	77168	0,189580
12	24052007	24326803	MSTRG.4522.1	100	+	24052007	24326803	255,0,0	2	431111	0,273685
12	24202262	24326626	MSTRG.4522.2	100	+	24202262	24326626	255,0,0	2	1029934	0,123430
12	25291262	25309443	MSTRG.4537.1	100	-	25291262	25309443	255,0,0	1	18181	0
12	27188714	27192176	MSTRG.4565.1	100	+	27188714	27192176	255,0,0	1	3462	0
12	27831329	27868059	MSTRG.4575.1	100	-	27831329	27868059	255,0,0	2	309785685	0,31045
12	28044972	28060411	MSTRG.4579.1	100	+	28044972	28060411	255,0,0	2	104144	0,15295
12	28826496	28862047	MSTRG.4588.1	100	-	28826496	28862047	255,0,0	3	6610805302	0,27321,30249
12	29210278	29215566	MSTRG.4595.1	100	+	29210278	29215566	255,0,0	1	5288	0
12	30476384	30478990	MSTRG.4602.1	100	-	30476384	30478990	255,0,0	1	2606	0
12	30568776	30570451	MSTRG.4605.1	100	-	30568776	30570451	255,0,0	2	6151008	0,667
12	31543151	31574101	MSTRG.4621.10	100	+	31543151	31574101	255,0,0	3	14032566911069	0,14096,19881
12	31573092	31580442	MSTRG.4621.11	100	+	31573092	31580442	255,0,0	2	7531374	0,5976
12	35310214	35558430	MSTRG.4651.1	100	+	35310214	35558430	255,0,0	2	122,81	0,248135
12	35471248	35488225	MSTRG.4653.1	100	-	35471248	35488225	255,0,0	2	2993108	0,13869
12	36632802	36668148	MSTRG.4667.1	100	+	36632802	36668148	255,0,0	2	137,98	0,35248
12	40138877	40143486	MSTRG.4716.1	100	+	40138877	40143486	255,0,0	1	4609	0
12	40731306	40739583	MSTRG.4725.2	100	-	40731306	40739583	255,0,0	2	7212298	0,7979
12	41454735	41462777	MSTRG.4739.1	100	-	41454735	41462777	255,0,0	1	8042	0
12	41474743	41487614	MSTRG.4741.1	100	-	41474743	41487614	255,0,0	1	12871	0
12	44633593	44716058	MSTRG.4774.2	100	-	44633593	44716058	255,0,0	4	230,119,70,2740	0,48230,53179,79725
12	44648710	44720934	MSTRG.4775.1	100	-	44648710	44720934	255,0,0	2	4507,40	0,72184
12	44655241	44700800	MSTRG.4774.4	100	-	44655241	44700800	255,0,0	2	3824628	0,40931
12	45891495	45897428	MSTRG.4801.1	100	+	45891495	45897428	255,0,0	4	336,98,124,1565	0,430,4011,4368
12	48373863	48381425	MSTRG.4813.1	100	-	48373863	48381425	255,0,0	2	216,96	0,7466
12	48910715	48954657	MSTRG.4823.3	100	+	48910715	48954657	255,0,0	2	307791583	0,42359
12	49026176	49028185	MSTRG.4830.1	100	+	49026176	49028185	255,0,0	2	1392568	0,1441
12	49789735	49794155	MSTRG.4870.1	100	-	49789735	49794155	255,0,0	1	4420	0
12	51950413	51960248	MSTRG.4883.1	100	-	51950413	51960248	255,0,0	2	44575271	0,4564
12	53284980	53296812	MSTRG.4898.1	100	+	53284980	53296812	255,0,0	1	11832	0
12	53369810	53505134	MSTRG.4900.10	100	-	53369810	53505134	255,0,0	2	15908218	0,135106
12	53982824	53999444	MSTRG.4907.1	100	+	53982824	53999444	255,0,0	2	11473786	0,15834
12	54252458	54434306	MSTRG.4913.1	100	-	54252458	54434306	255,0,0	2	12554348	0,177500
12	58376324	58446231	MSTRG.4933.2	100	+	58376324	58446231	255,0,0	2	3793,15	0,69892
12	58505443	58507447	MSTRG.4935.1	100	-	58505443	58507447	255,0,0	1	2004	0
12	59233619	59239936	MSTRG.4943.2	100	+	59233619	59239936	255,0,0	2	5438,58	0,6259
12	59757140	59771965	MSTRG.4948.1	100	-	59757140	59771965	255,0,0	2	329115	0,14710
12	59764154	59771936	MSTRG.4948.2	100	-	59764154	59771936	255,0,0	2	580,86	0,7696
12	63999773	64006238	MSTRG.4979.2	100	-	63999773	64006238	255,0,0	2	22264186	0,2279
12	64077894	64094728	MSTRG.4980.1	100	-	64077894	64094728	255,0,0	2	529910724	0,6110
12	64085275	64102449	MSTRG.4980.2	100	-	64085275	64102449	255,0,0	2	368813431	0,3743
12	66197232	66197568	MSTRG.4997.1	100	-	66197232	66197568	255,0,0	2	195110	0,226
12	68806830	68808440	MSTRG.5008.1	100	+	68806830	68808440	255,0,0	2	134398	0,1212
12	68806830	68808440	MSTRG.5008.2	100	+	68806830	68808440	255,0,0	2	321398	0,1212
12	68806831	68808416	MSTRG.5008.3	100	+	68806831	68808416	255,0,0	3	320119213	0,1211,1372
12	68806831	68808416	MSTRG.5008.4	100	+	68806831	68808416	255,0,0	3	133119213	0,1211,1372
12	68806835	68808440	MSTRG.5008.5	100	+	68806835	68808440	255,0,0	2	316425	0,1180
12	68806849	68808412	MSTRG.5008.7	100	+	68806849	68808412	255,0,0	3	115107220	0,1193,1343
12	68806849	68808424	MSTRG.5008.6	100	+	68806849	68808424	255,0,0	2	115409	0,1166
12	69968330	69981462	MSTRG.5028.1	100	+	69968330	69981462	255,0,0	4	163,85,192,350	0,6765,9403,12782
12	70462713	70482944	MSTRG.5035.2	100	-	70462713	70482944	255,0,0	3	366261185	0,19537,20046
12	70466913	70482945	MSTRG.5035.3	100	-	70466913	70482945	255,0,0	3	1315261186	0,15337,15846
12	71661821	71703911	MSTRG.5046.1	100	+	71661821	71703911	255,0,0	2	1323373	0,41717
12	73644720	73651667	MSTRG.5054.1	100	+	73644720	73651667	255,0,0	2	5606056	0,891
12	74827233	74830349	MSTRG.5064.1	100	-	74827233	74830349	255,0,0	2	136299	0,2817
12	74935649	74947050	MSTRG.5065.1	100	-	74935649	74947050	255,0,0	2	286264	0,11137
12	74952048	74953729	MSTRG.5066.1	100	+	74952048	74953729	255,0,0	2	146231	0,1450
12	75515039	75692436	MSTRG.5072.1	100	+	75515039	75692436	255,0,0	2	50184	0,177213
12	75640140	75674390	MSTRG.5072.2	100	+	75640140	75674390	255,0,0	2	13771135	0,33115
12	75645995	75662227	MSTRG.5075.1	100	+	75645995	75662227	255,0,0	2	33782842	0,13390
12	75775878	75924830	MSTRG.5078.1	100	+	75775878	75924830	255,0,0	2	6926117	0,148835
12	75895344	75898264	MSTRG.5082.1	100	-	75895344	75898264	255,0,0	1	2920	0
12	75898322	75948204	MSTRG.5083.1	100	-	75898322	75948204	255,0,0	3	2784160233	0,6542,49649
12	77595507	77598122	MSTRG.5089.1	100	-	77595507	77598122	255,0,0	3	887,163,97	0,1783,2518
12	77979741	77982773	MSTRG.5102.1	100	-	77979741	77982773	255,0,0	1	3032	0
12	78013375	78016007	MSTRG.5104.3	100	+	78013375	78016007	255,0,0	2	764459	0,2173
13	805686	1277676	MSTRG.5155.1	100	-	805686	1277676	255,0,0	2	45219	0,471771
13	10648409	11197119	MSTRG.5194.10	100	+	10648409	11197119	255,0,0	2	2778,31	0,548679
13	15017380	15036022	MSTRG.5213.23	100	+	15017380	15036022	255,0,0	3	916367582492	0,9327,16150
13	15036096	15072297	MSTRG.5214.1	100	+	15036096	15072297	255,0,0	2	961026528	0,9673
13	15438497	15440090	MSTRG.5217.1	100	+	15438497	15440090	255,0,0	2	291168	0,1425
13	15565503	15573600	MSTRG.5218.1	100	-	15565503	15573600	255,0,0	3	830132274	0,4771,7823
13	15900340	15933355	MSTRG.5226.1	100	+	15900340	15933355	255,0,0	4	165117135568	0,23788,25520,32447
13	16245558	16256631	MSTRG.5228.1	100	+	16245558	16256631	255,0,0	2	14379593	0,1480
13	16256728	16279552	MSTRG.5229.1	100	+	16256728	16279552	255,0,0	2	170855628	0,17196
13	16268326	16281677	MSTRG.5229.2	100	+	16268326	16281677	255,0,0	2	919,61	0,13290
13	17044561	17057108	MSTRG.5240.1	100	-	17044561	17057108	255,0,0	2	28599635	0,2912
13	19031240	19213075	MSTRG.5256.1	100	-	19031240	19213075	255,0,0	2	256247	0,181588
13	24775509	24809969	MSTRG.5291.1	100	+	24775509	24809969	255,0,0	2	139,94	0,34366
13	28269865	28271167	MSTRG.5308.15	100	-	28269865	28271167	255,0,0	2	226112	0,1190
13	28385686	28536146	MSTRG.5309.1	100	+	28385686	28536146	255,0,0	2	61198	0,150262
13	30647959	30895574	MSTRG.5323.1	100	-	30647959	30895574	255,0,0	2	2281379	0,247236
13	31171072	31173229	MSTRG.5332.1	100	-	31171072	31173229	255,0,0	1	2157	0
13	32205006	32234965	MSTRG.5346.1	100	+	32205006	32234965	255,0,0	2	9367551	0,22408
13	32501164	32512460	MSTRG.5351.1	100	+	32501164	32512460	255,0,0	1	11296	0
13	33325106	33431404	MSTRG.5357.1	100	-	33325106	33431404	255,0,0	6	34,72,106,58,78,722	0,697,35246,57472,92078,105576
13	35240518	35244109	MSTRG.5370.1	100	+	35240518	35244109	255,0,0	2	411728	0,2863
13	35410005	35420415	MSTRG.5371.1	100	+	35410005	35420415	255,0,0	1	10410	0
13	37138023	37139918	MSTRG.5392.6	100	+	37138023	37139918	255,0,0	3	413335585	0,946,1310
13	37138130	37139976	MSTRG.5392.7	100	+	37138130	37139976	255,0,0	2	284507	0,1339
13	37139115	37139944	MSTRG.5392.8	100	+	37139115	37139944	255,0,0	2	556223	0,606
13	38223024	38225959	MSTRG.5410.1	100	+	38223024	38225959	255,0,0	2	244274	0,2661
13	39265484	39271682	MSTRG.5422.1	100	-	39265484	39271682	255,0,0	1	6198	0
13	40461822	40570371	MSTRG.5426.1	100	+	40461822	40570371	255,0,0	2	24741	0,107808
13	40937667	40939684	MSTRG.5427.1	100	-	40937667	40939684	255,0,0	1	2017	0
13	42298191	42301115	MSTRG.5464.4	100	-	42298191	42301115	255,0,0	2	17621080	0,1844
13	42298191	42320576	MSTRG.5464.3	100	-	42298191	42320576	255,0,0	4	6052,60,67,860	0,7932,10822,21525
13	42301820	42310246	MSTRG.5464.5	100	-	42301820	42310246	255,0,0	4	2423,60,67,399	0,4303,7193,8027
13	43972290	44068263	MSTRG.5485.1	100	-	43972290	44068263	255,0,0	2	148233	0,95740
13	45392535	45495960	MSTRG.5492.1	100	-	45392535	45495960	255,0,0	2	933493	0,99932
13	45497533	45500448	MSTRG.5493.1	100	-	45497533	45500448	255,0,0	1	2915	0
13	45648992	45650787	MSTRG.5498.2	100	+	45648992	45650787	255,0,0	2	5461137	0,658
13	46962224	46964281	MSTRG.5512.1	100	-	46962224	46964281	255,0,0	1	2057	0
13	47009578	47619929	MSTRG.5514.1	100	-	47009578	47619929	255,0,0	2	294,61	0,610290
13	49023057	49023766	MSTRG.5532.3	100	+	49023057	49023766	255,0,0	2	100298	0,411
13	58033039	58034921	MSTRG.5688.1	100	+	58033039	58034921	255,0,0	2	148181	0,1701
13	59874896	59881245	MSTRG.5713.1	100	+	59874896	59881245	255,0,0	1	6349	0
13	62654909	62661628	MSTRG.5771.1	100	-	62654909	62661628	255,0,0	3	721162187	0,3949,6532
13	62654909	62661628	MSTRG.5771.2	100	-	62654909	62661628	255,0,0	3	580162187	0,3949,6532
13	62655015	62661043	MSTRG.5771.3	100	-	62655015	62661043	255,0,0	3	615,93,90	0,3912,5938
13	62813582	62815550	MSTRG.5774.1	100	-	62813582	62815550	255,0,0	2	1316,83	0,1885
13	63613583	63618411	MSTRG.5787.1	100	+	63613583	63618411	255,0,0	1	4828	0
13	65251533	65260203	MSTRG.5830.1	100	+	65251533	65260203	255,0,0	2	272445	0,8225
13	65269447	65273016	MSTRG.5832.1	100	-	65269447	65273016	255,0,0	1	3569	0
13	65475297	65477644	MSTRG.5840.1	100	-	65475297	65477644	255,0,0	1	2347	0
13	65556093	65559151	MSTRG.5843.1	100	-	65556093	65559151	255,0,0	1	3058	0
13	65556093	65559151	MSTRG.5843.2	100	-	65556093	65559151	255,0,0	2	2732,64	0,2994
13	65556093	65559151	MSTRG.5843.3	100	-	65556093	65559151	255,0,0	2	2732,83	0,2975
13	65856623	65867694	MSTRG.5850.1	100	+	65856623	65867694	255,0,0	1	11071	0
13	66912564	66931056	MSTRG.5867.7	100	-	66912564	66931056	255,0,0	2	271155	0,18337
13	66947743	66949106	MSTRG.5870.2	100	+	66947743	66949106	255,0,0	3	296393427	0,395,936
13	69797272	69817901	MSTRG.5887.5	100	-	69797272	69817901	255,0,0	2	1647,62	0,20567
13	71021614	71035728	MSTRG.5890.1	100	-	71021614	71035728	255,0,0	2	90140	0,13974
13	71789337	71793858	MSTRG.5899.3	100	+	71789337	71793858	255,0,0	3	76220217	0,159,4304
13	72242527	72246050	MSTRG.5904.2	100	+	72242527	72246050	255,0,0	2	3203031	0,492
13	72974794	73041138	MSTRG.5915.1	100	+	72974794	73041138	255,0,0	2	14968632	0,65712
13	75535821	75623160	MSTRG.5961.1	100	+	75535821	75623160	255,0,0	2	2018978	0,68361
13	75680374	75694949	MSTRG.5963.1	100	+	75680374	75694949	255,0,0	2	103124218	0,10357
13	76553382	76562764	MSTRG.5968.13	100	-	76553382	76562764	255,0,0	2	32966035	0,3347
13	77756103	77826173	MSTRG.5994.1	100	+	77756103	77826173	255,0,0	4	591681181015	0,37835,57102,69055
13	77756103	77826312	MSTRG.5994.2	100	+	77756103	77826312	255,0,0	6	59,168,118,359,62,1154	0,37835,57102,60848,61342,69055
13	77824654	77826312	MSTRG.5994.3	100	+	77824654	77826312	255,0,0	2	2131154	0,504
13	77914483	77917252	MSTRG.5998.1	100	+	77914483	77917252	255,0,0	2	1468,89	0,2680
13	78907754	79296379	MSTRG.6010.1	100	-	78907754	79296379	255,0,0	2	210,33	0,388592
13	79972428	79999721	MSTRG.6020.1	100	+	79972428	79999721	255,0,0	2	209,75	0,27218
13	80690073	80695158	MSTRG.6021.5	100	-	80690073	80695158	255,0,0	3	2161132258	0,4001,4827
13	80690110	80695158	MSTRG.6021.6	100	-	80690110	80695158	255,0,0	3	18122721084	0,1852,3964
13	80690110	80695158	MSTRG.6021.7	100	-	80690110	80695158	255,0,0	4	1812277132177	0,1847,3964,4871
13	80724128	80728618	MSTRG.6021.21	100	-	80724128	80728618	255,0,0	2	26071772	0,2718
14	695371	713545	MSTRG.6031.1	100	+	695371	713545	255,0,0	2	351659	0,17515
14	1138481	1148314	MSTRG.6043.1	100	+	1138481	1148314	255,0,0	2	66472	0,9361
14	1416243	1417594	MSTRG.6052.1	100	-	1416243	1417594	255,0,0	2	1891118	0,233
14	1834979	1838356	MSTRG.6059.1	100	+	1834979	1838356	255,0,0	2	6211618	0,1759
14	2113200	2121620	MSTRG.6063.8	100	-	2113200	2121620	255,0,0	4	965,120,1123,28	0,3909,6769,8392
14	2113203	2121620	MSTRG.6063.10	100	-	2113203	2121620	255,0,0	4	962,120,120,28	0,3906,7769,8389
14	2113203	2121620	MSTRG.6063.9	100	-	2113203	2121620	255,0,0	3	962,3983,28	0,3906,8389
14	3929189	3932318	MSTRG.6087.1	100	+	3929189	3932318	255,0,0	1	3129	0
14	6944761	6950389	MSTRG.6099.1	100	-	6944761	6950389	255,0,0	3	67316103201	0,696,2427
14	7906205	7937474	MSTRG.6121.1	100	+	7906205	7937474	255,0,0	2	312435	0,30834
14	7906262	7937448	MSTRG.6121.2	100	+	7906262	7937448	255,0,0	2	285380	0,30806
14	7906262	7937448	MSTRG.6121.3	100	+	7906262	7937448	255,0,0	2	125540	0,30646
14	14629621	14634295	MSTRG.6230.1	100	-	14629621	14634295	255,0,0	1	4674	0
14	18089030	18103694	MSTRG.6257.1	100	+	18089030	18103694	255,0,0	2	115243088	0,11576
14	18091005	18094408	MSTRG.6257.2	100	+	18091005	18094408	255,0,0	2	1713170	0,233
14	18103957	18115115	MSTRG.6258.1	100	+	18103957	18115115	255,0,0	2	82110262	0,896
14	18104893	18115115	MSTRG.6258.2	100	+	18104893	18115115	255,0,0	2	52144886	0,5336
14	18260455	18266334	MSTRG.6264.1	100	-	18260455	18266334	255,0,0	2	1829154	0,5725
14	18485586	18490402	MSTRG.6266.1	100	-	18485586	18490402	255,0,0	2	154,49	0,4767
14	24945027	24949540	MSTRG.6314.5	100	-	24945027	24949540	255,0,0	2	161208	0,4305
14	24945027	24953364	MSTRG.6314.4	100	-	24945027	24953364	255,0,0	2	161257	0,8080
14	34434117	34434891	MSTRG.6378.1	100	+	34434117	34434891	255,0,0	2	263180	0,594
14	34456523	34462152	MSTRG.6379.1	100	+	34456523	34462152	255,0,0	1	5629	0
14	34478600	34484878	MSTRG.6382.1	100	-	34478600	34484878	255,0,0	1	6278	0
14	35134540	35153498	MSTRG.6413.1	100	-	35134540	35153498	255,0,0	2	95686	0,18272
14	35491192	35574583	MSTRG.6419.1	100	-	35491192	35574583	255,0,0	2	112118	0,83273
14	35667441	35669486	MSTRG.6421.1	100	+	35667441	35669486	255,0,0	1	2045	0
14	40497048	40503609	MSTRG.6467.1	100	+	40497048	40503609	255,0,0	3	259259290	0,4818,6271
14	45715855	45774423	MSTRG.6537.1	100	+	45715855	45774423	255,0,0	2	2898,56	0,58512
14	46538922	46724104	MSTRG.6567.1	100	-	46538922	46724104	255,0,0	2	142451	0,184731
14	46699370	46710142	MSTRG.6576.1	100	-	46699370	46710142	255,0,0	3	1245,55,116	0,9413,10656
14	47701783	47802044	MSTRG.6610.1	100	+	47701783	47802044	255,0,0	2	231212	0,99049
14	48214792	48219066	MSTRG.6626.1	100	+	48214792	48219066	255,0,0	1	4274	0
14	49413492	49504903	MSTRG.6660.1	100	+	49413492	49504903	255,0,0	9	16,2096,91,85,128,155,134,348,9237	0,72501,74705,75318,75599,76108,76553,78739,82174
14	49413492	49504903	MSTRG.6660.2	100	+	49413492	49504903	255,0,0	8	16,2096,91,85,155,134,348,9237	0,72501,74705,75318,76108,76553,78739,82174
14	49413492	49504903	MSTRG.6660.3	100	+	49413492	49504903	255,0,0	9	16,2096,91,161,128,155,134,348,9237	0,72501,74705,75318,75599,76108,76553,78739,82174
14	49413492	49504903	MSTRG.6660.4	100	+	49413492	49504903	255,0,0	8	1.62295e+24	0,72501,75318,75599,76108,76553,78739,82174
14	49461263	49463984	MSTRG.6663.1	100	-	49461263	49463984	255,0,0	1	2721	0
14	49478554	49496071	MSTRG.6660.11	100	+	49478554	49496071	255,0,0	10	165,93,1527,91,85,128,155,134,348,405	0,4090,8008,9643,10256,10537,11046,11491,13677,17112
14	49478554	49496079	MSTRG.6660.7	100	+	49478554	49496079	255,0,0	9	165,96,495,91,85,155,134,348,413	0,4087,9040,9643,10256,11046,11491,13677,17112
14	49478570	49504903	MSTRG.6660.14	100	+	49478570	49504903	255,0,0	10	1266,230,1943,91,85,128,357,134,348,9237	0,7034,7576,9627,10240,10521,11030,11475,13661,17096
14	49478577	49483558	MSTRG.6660.28	100	+	49478577	49483558	255,0,0	2	218252	0,4729
14	49478577	49496079	MSTRG.6660.19	100	+	49478577	49496079	255,0,0	9	142,93,495,91,85,155,134,348,413	0,4067,9017,9620,10233,11023,11468,13654,17089
14	49478581	49496071	MSTRG.6660.31	100	+	49478581	49496071	255,0,0	10	138,96,495,91,85,128,155,134,348,405	0,4060,9013,9616,10229,10510,11019,11464,13650,17085
14	49478587	49496066	MSTRG.6660.36	100	+	49478587	49496066	255,0,0	10	132,93,495,91,161,128,155,134,348,400	0,4057,9007,9610,10223,10504,11013,11458,13644,17079
14	49478587	49496070	MSTRG.6660.37	100	+	49478587	49496070	255,0,0	10	132,96,473,91,85,128,155,134,348,404	0,4054,9029,9610,10223,10504,11013,11458,13644,17079
14	49481874	49496067	MSTRG.6660.39	100	+	49481874	49496067	255,0,0	8	863,492,91,85,155,134,348,401	0,5723,6323,6936,7726,8171,10357,13792
14	49493721	49504902	MSTRG.6660.42	100	+	49493721	49504902	255,0,0	2	1688415	0,2766
14	49494189	49498359	MSTRG.6660.43	100	+	49494189	49498359	255,0,0	2	2131428	0,2742
14	49846920	49851520	MSTRG.6674.1	100	+	49846920	49851520	255,0,0	2	8621216	0,3384
14	49847534	49851530	MSTRG.6675.1	100	-	49847534	49851530	255,0,0	2	535411	0,3585
14	49847534	49851530	MSTRG.6675.2	100	-	49847534	49851530	255,0,0	4	535,60,149,411	0,2500,2811,3585
14	49847544	49851530	MSTRG.6675.3	100	-	49847544	49851530	255,0,0	3	525,60,411	0,2490,3575
14	49847544	49851530	MSTRG.6675.4	100	-	49847544	49851530	255,0,0	4	525,174,60,411	0,685,2490,3575
14	50464503	50503690	MSTRG.6700.1	100	+	50464503	50503690	255,0,0	2	1254940	0,38247
14	50473874	50475007	MSTRG.6702.1	100	+	50473874	50475007	255,0,0	2	478410	0,723
14	50473876	50474956	MSTRG.6702.2	100	+	50473876	50474956	255,0,0	3	31,42,359	0,434,721
14	50495734	50516692	MSTRG.6704.2	100	+	50495734	50516692	255,0,0	2	1491113	0,20845
14	50495850	50516070	MSTRG.6704.3	100	+	50495850	50516070	255,0,0	2	568507	0,19713
14	51586547	51587396	MSTRG.6745.1	100	-	51586547	51587396	255,0,0	2	672,55	0,794
14	52113299	52119052	MSTRG.6773.2	100	+	52113299	52119052	255,0,0	3	2002222794	0,928,2959
14	52218218	52220917	MSTRG.6780.1	100	+	52218218	52220917	255,0,0	2	3242092	0,607
14	52819082	52822420	MSTRG.6799.1	100	+	52819082	52822420	255,0,0	2	103404	0,2934
14	52970463	52990928	MSTRG.6805.1	100	-	52970463	52990928	255,0,0	2	30180	0,20285
14	53216840	53220068	MSTRG.6812.1	100	+	53216840	53220068	255,0,0	2	316316	0,2912
14	54378607	54568931	MSTRG.6851.1	100	-	54378607	54568931	255,0,0	2	312320	0,188004
14	55025531	55030424	MSTRG.6900.5	100	-	55025531	55030424	255,0,0	2	742101	0,4792
14	55344409	55385387	MSTRG.6924.1	100	-	55344409	55385387	255,0,0	2	448,45	0,40933
14	56717146	56718399	MSTRG.6975.3	100	+	56717146	56718399	255,0,0	2	822367	0,886
14	56758708	56759723	MSTRG.6977.1	100	+	56758708	56759723	255,0,0	2	149134	0,881
14	57059764	57062130	MSTRG.6988.1	100	+	57059764	57062130	255,0,0	3	239162318	0,793,2048
14	57403220	57406242	MSTRG.7004.1	100	-	57403220	57406242	255,0,0	1	3022	0
14	58252664	58291913	MSTRG.7020.1	100	+	58252664	58291913	255,0,0	3	260112362	0,27666,38887
14	59116789	59120377	MSTRG.7039.1	100	+	59116789	59120377	255,0,0	1	3588	0
14	59156593	59176490	MSTRG.7045.1	100	+	59156593	59176490	255,0,0	2	527,18	0,19879
14	59377445	59380157	MSTRG.7067.1	100	+	59377445	59380157	255,0,0	2	70226	0,2486
14	62555448	62556457	MSTRG.7192.3	100	-	62555448	62556457	255,0,0	2	238104	0,905
14	62556457	62559798	MSTRG.7193.1	100	+	62556457	62559798	255,0,0	1	3341	0
15	363009	795847	MSTRG.7213.1	100	+	363009	795847	255,0,0	2	76157	0,432681
15	1055426	1057653	MSTRG.7225.1	100	+	1055426	1057653	255,0,0	1	2227	0
15	1058175	1308946	MSTRG.7226.1	100	+	1058175	1308946	255,0,0	2	3282,22	0,250749
15	1126765	1659116	MSTRG.7228.4	100	-	1126765	1659116	255,0,0	2	7266,76	0,532275
15	3886952	3887621	MSTRG.7240.1	100	+	3886952	3887621	255,0,0	2	202428	0,241
15	5833678	6057747	MSTRG.7253.3	100	+	5833678	6057747	255,0,0	2	16748,37	0,224032
15	5842554	5845629	MSTRG.7253.4	100	+	5842554	5845629	255,0,0	2	690797	0,2278
15	5880868	5891675	MSTRG.7257.1	100	+	5880868	5891675	255,0,0	2	3682,42	0,10765
15	8389670	8391195	MSTRG.7267.1	100	+	8389670	8391195	255,0,0	2	591230	0,295
15	13210362	13450198	MSTRG.7278.1	100	+	13210362	13450198	255,0,0	2	17229074	0,210762
15	13371360	13462047	MSTRG.7283.2	100	+	13371360	13462047	255,0,0	2	21216037	0,84650
15	13388127	13555682	MSTRG.7278.3	100	+	13388127	13555682	255,0,0	2	3294218	0,167337
15	13404108	13436866	MSTRG.7278.4	100	+	13404108	13436866	255,0,0	3	58921416431	0,11068,26327
15	13483497	13576484	MSTRG.7278.5	100	+	13483497	13576484	255,0,0	5	2.69217e+23	0,2800,19761,39534,64281
15	14678208	14693104	MSTRG.7291.4	100	+	14678208	14693104	255,0,0	2	38514025	0,871
15	14753717	14772122	MSTRG.7294.1	100	+	14753717	14772122	255,0,0	2	10038150	0,18255
15	14753737	14808415	MSTRG.7294.2	100	+	14753737	14808415	255,0,0	2	10018,87	0,54591
15	15644815	15646188	MSTRG.7303.1	100	+	15644815	15646188	255,0,0	2	1821011	0,362
15	17506223	17506772	MSTRG.7322.1	100	-	17506223	17506772	255,0,0	2	250179	0,370
15	19659715	19665625	MSTRG.7333.1	100	+	19659715	19665625	255,0,0	1	5910	0
15	20553159	20558347	MSTRG.7341.1	100	+	20553159	20558347	255,0,0	3	194133130	0,4648,5058
15	21019056	21040178	MSTRG.7346.1	100	-	21019056	21040178	255,0,0	3	11558010785	0,4218,10337
15	21058303	21063934	MSTRG.7349.1	100	-	21058303	21063934	255,0,0	1	5631	0
15	21690902	21707961	MSTRG.7361.2	100	+	21690902	21707961	255,0,0	3	17173357752	0,1756,9307
15	27181430	27289624	MSTRG.7389.1	100	-	27181430	27289624	255,0,0	2	12146186	0,108008
15	27233888	27249345	MSTRG.7388.2	100	-	27233888	27249345	255,0,0	2	188913509	0,1948
15	28146709	28212981	MSTRG.7403.1	100	+	28146709	28212981	255,0,0	2	10371	0,65901
15	28967445	29006592	MSTRG.7425.1	100	-	28967445	29006592	255,0,0	2	495911	0,38236
15	28978120	28981299	MSTRG.7426.1	100	-	28978120	28981299	255,0,0	1	3179	0
15	31697147	31699618	MSTRG.7461.1	100	-	31697147	31699618	255,0,0	1	2471	0
15	31786884	31799622	MSTRG.7462.1	100	+	31786884	31799622	255,0,0	2	11991674	0,12064
15	31820016	31833613	MSTRG.7463.1	100	+	31820016	31833613	255,0,0	1	13597	0
15	32853742	32878993	MSTRG.7473.1	100	+	32853742	32878993	255,0,0	2	1042214807	0,10444
15	32880535	32942406	MSTRG.7474.1	100	+	32880535	32942406	255,0,0	2	3601025812	0,36059
15	33895347	33898246	MSTRG.7488.4	100	-	33895347	33898246	255,0,0	2	258113	0,2786
15	37631377	38014745	MSTRG.7513.1	100	+	37631377	38014745	255,0,0	4	731035104427	0,84678,338219,382941
15	37966907	37969487	MSTRG.7518.3	100	+	37966907	37969487	255,0,0	2	163904	0,1676
15	38057582	38061690	MSTRG.7518.9	100	+	38057582	38061690	255,0,0	2	15201380	0,2728
15	38616106	38628847	MSTRG.7523.6	100	-	38616106	38628847	255,0,0	2	116611014	0,11727
15	38643355	38647955	MSTRG.7528.1	100	-	38643355	38647955	255,0,0	2	3560991	0,3609
15	40695781	40698369	MSTRG.7539.1	100	+	40695781	40698369	255,0,0	1	2588	0
15	41386860	41389695	MSTRG.7542.1	100	+	41386860	41389695	255,0,0	1	2835	0
15	42344502	42943794	MSTRG.7560.1	100	+	42344502	42943794	255,0,0	2	294477	0,598815
15	42738731	42741591	MSTRG.7570.1	100	+	42738731	42741591	255,0,0	1	2860	0
15	42742425	42943930	MSTRG.7560.2	100	+	42742425	42943930	255,0,0	2	1139749	0,191756
15	42742510	42943794	MSTRG.7560.3	100	+	42742510	42943794	255,0,0	3	2839351770	0,191671,199514
15	42947973	42950353	MSTRG.7577.1	100	+	42947973	42950353	255,0,0	1	2380	0
15	43180507	43183772	MSTRG.7580.1	100	-	43180507	43183772	255,0,0	1	3265	0
15	46190193	46193521	MSTRG.7632.1	100	+	46190193	46193521	255,0,0	3	263,91,1151	0,769,2177
15	47081096	47083735	MSTRG.7641.1	100	+	47081096	47083735	255,0,0	2	390367	0,2272
15	49458936	49472791	MSTRG.7675.1	100	-	49458936	49472791	255,0,0	2	13560221	0,13634
15	49473082	49495259	MSTRG.7674.10	100	-	49473082	49495259	255,0,0	2	139858125	0,14052
15	49736626	49740778	MSTRG.7685.1	100	+	49736626	49740778	255,0,0	2	137522	0,3630
15	50656849	50698708	MSTRG.7706.3	100	-	50656849	50698708	255,0,0	2	189513668	0,28191
15	50731346	50733342	MSTRG.7705.9	100	-	50731346	50733342	255,0,0	2	1395530	0,1466
15	51758216	51765277	MSTRG.7725.3	100	+	51758216	51765277	255,0,0	2	8696160	0,901
15	52143829	52147457	MSTRG.7730.1	100	+	52143829	52147457	255,0,0	1	3628	0
15	52436340	52438428	MSTRG.7735.1	100	+	52436340	52438428	255,0,0	1	2088	0
15	52786248	52794365	MSTRG.7744.1	100	+	52786248	52794365	255,0,0	1	8117	0
15	52786250	52793483	MSTRG.7744.2	100	+	52786250	52793483	255,0,0	3	343112312448	0,3472,4785
15	54207281	54211063	MSTRG.7759.1	100	-	54207281	54211063	255,0,0	3	15860168	0,65,3614
15	54207346	54212239	MSTRG.7759.2	100	-	54207346	54212239	255,0,0	2	860,39	0,4854
15	54402071	54407047	MSTRG.7761.1	100	+	54402071	54407047	255,0,0	1	4976	0
15	54419883	54431557	MSTRG.7764.1	100	+	54419883	54431557	255,0,0	1	11674	0
15	62561202	62566518	MSTRG.7807.1	100	-	62561202	62566518	255,0,0	1	5316	0
15	62784078	62808811	MSTRG.7810.1	100	+	62784078	62808811	255,0,0	3	335202134	0,23333,24599
15	64969463	65026504	MSTRG.7827.1	100	+	64969463	65026504	255,0,0	3	1181622421	0,52605,54620
15	65169390	65171729	MSTRG.7831.1	100	-	65169390	65171729	255,0,0	1	2339	0
15	73391536	73397122	MSTRG.7865.1	100	+	73391536	73397122	255,0,0	1	5586	0
15	74857498	74859709	MSTRG.7887.1	100	+	74857498	74859709	255,0,0	2	1380656	0,1555
15	75920290	75935409	MSTRG.7922.1	100	+	75920290	75935409	255,0,0	1	15119	0
15	75928044	75935396	MSTRG.7922.2	100	+	75928044	75935396	255,0,0	2	33833816	0,3536
15	76674470	76675527	MSTRG.7929.1	100	-	76674470	76675527	255,0,0	2	228283	0,774
15	79070109	79255847	MSTRG.7966.4	100	+	79070109	79255847	255,0,0	2	918,23	0,185715
16	1282948	1283215	MSTRG.8023.1	100	-	1282948	1283215	255,0,0	2	22220	0,47
16	1794151	1911769	MSTRG.8027.13	100	+	1794151	1911769	255,0,0	3	21581508717324	0,2194,100294
16	1832229	1843779	MSTRG.8033.1	100	+	1832229	1843779	255,0,0	2	10682280	0,11270
16	1844461	1863212	MSTRG.8034.1	100	+	1844461	1863212	255,0,0	3	482798883972	0,4849,14779
16	1868697	1883871	MSTRG.8031.2	100	+	1868697	1883871	255,0,0	3	11528514591	0,218,583
16	2254495	2269524	MSTRG.8038.1	100	-	2254495	2269524	255,0,0	3	582151137	0,1657,13892
16	3842144	3851174	MSTRG.8048.1	100	+	3842144	3851174	255,0,0	3	295121787	0,5689,8243
16	4770364	4775327	MSTRG.8073.1	100	-	4770364	4775327	255,0,0	2	22212708	0,2255
16	4770615	4775320	MSTRG.8073.2	100	-	4770615	4775320	255,0,0	1	4705	0
16	13614788	13621724	MSTRG.8141.1	100	-	13614788	13621724	255,0,0	2	32023697	0,3239
16	18050229	18059610	MSTRG.8168.4	100	-	18050229	18059610	255,0,0	2	494913	0,8468
16	18227392	18229728	MSTRG.8171.1	100	-	18227392	18229728	255,0,0	1	2336	0
16	22373639	22417982	MSTRG.8192.1	100	+	22373639	22417982	255,0,0	3	100121393	0,19261,43950
16	23685113	23690150	MSTRG.8204.1	100	+	23685113	23690150	255,0,0	1	5037	0
16	23690878	23695371	MSTRG.8205.1	100	+	23690878	23695371	255,0,0	1	4493	0
16	23696722	23702828	MSTRG.8206.1	100	+	23696722	23702828	255,0,0	1	6106	0
16	24878168	24900284	MSTRG.8222.1	100	+	24878168	24900284	255,0,0	2	9851,56	0,22060
16	25076785	25162488	MSTRG.8224.1	100	+	25076785	25162488	255,0,0	2	290692333	0,83370
16	25135879	25152046	MSTRG.8225.1	100	+	25135879	25152046	255,0,0	2	15580553	0,15614
16	25152136	25176123	MSTRG.8224.2	100	+	25152136	25176123	255,0,0	2	584818080	0,5907
16	32288133	32366017	MSTRG.8262.1	100	+	32288133	32366017	255,0,0	2	56204	0,77680
16	33642864	33650542	MSTRG.8273.1	100	-	33642864	33650542	255,0,0	3	185,52,628	0,3113,7050
16	33682165	33725057	MSTRG.8276.1	100	+	33682165	33725057	255,0,0	2	223,53	0,42839
16	35176925	35181586	MSTRG.8282.1	100	+	35176925	35181586	255,0,0	2	15892597	0,2064
16	37066322	37219984	MSTRG.8292.1	100	+	37066322	37219984	255,0,0	2	99168	0,153494
16	41100128	41171240	MSTRG.8318.3	100	+	41100128	41171240	255,0,0	2	83382709	0,68403
16	41100140	41183218	MSTRG.8318.4	100	+	41100140	41183218	255,0,0	2	1897850	0,82228
16	46269647	46336031	MSTRG.8331.1	100	+	46269647	46336031	255,0,0	2	140127	0,66257
16	55657135	55672193	MSTRG.8350.1	100	-	55657135	55672193	255,0,0	2	2681050	0,14008
16	55671232	55674474	MSTRG.8351.1	100	+	55671232	55674474	255,0,0	1	3242	0
16	55801845	55837914	MSTRG.8355.1	100	+	55801845	55837914	255,0,0	2	355,10	0,36059
16	56410077	56415255	MSTRG.8356.1	100	+	56410077	56415255	255,0,0	1	5178	0
16	56415376	56491972	MSTRG.8357.1	100	+	56415376	56491972	255,0,0	2	28664636	0,71960
17	479420	781768	MSTRG.8443.1	100	-	479420	781768	255,0,0	2	20499	0,301849
17	779508	859404	MSTRG.8444.1	100	-	779508	859404	255,0,0	2	593,37	0,79859
17	3843408	3847814	MSTRG.8451.1	100	-	3843408	3847814	255,0,0	1	4406	0
17	3843423	3847814	MSTRG.8451.2	100	-	3843423	3847814	255,0,0	2	4270,97	0,4294
17	3936504	3947888	MSTRG.8456.1	100	-	3936504	3947888	255,0,0	2	64404828	0,6556
17	4034239	4042421	MSTRG.8457.1	100	-	4034239	4042421	255,0,0	2	3835659	0,7523
17	5021152	5065289	MSTRG.8471.1	100	+	5021152	5065289	255,0,0	2	129259	0,43878
17	5026397	5063299	MSTRG.8468.12	100	+	5026397	5063299	255,0,0	3	360622777636	0,3649,29266
17	5857207	5864379	MSTRG.8477.1	100	-	5857207	5864379	255,0,0	2	308127	0,7045
17	13766657	13769979	MSTRG.8518.2	100	+	13766657	13769979	255,0,0	2	68304	0,3018
17	13766657	13796568	MSTRG.8518.1	100	+	13766657	13796568	255,0,0	3	68,78,81	0,25862,29830
17	15204428	15229845	MSTRG.8531.1	100	+	15204428	15229845	255,0,0	2	50122546	0,22871
17	16471839	16481494	MSTRG.8541.1	100	+	16471839	16481494	255,0,0	2	36026006	0,3649
17	17005152	17008329	MSTRG.8548.1	100	-	17005152	17008329	255,0,0	2	5602557	0,620
17	17242559	17303960	MSTRG.8543.5	100	+	17242559	17303960	255,0,0	3	255982356512131	0,25649,49270
17	17242582	17295226	MSTRG.8543.6	100	+	17242582	17295226	255,0,0	3	24089144627018	0,24129,25626
17	17555247	17592693	MSTRG.8553.2	100	+	17555247	17592693	255,0,0	2	65001079	0,36367
17	21804283	21882546	MSTRG.8572.1	100	-	21804283	21882546	255,0,0	2	76190	0,78073
17	29556925	29574181	MSTRG.8608.1	100	+	29556925	29574181	255,0,0	2	583589	0,16667
17	32305338	32336098	MSTRG.8614.1	100	+	32305338	32336098	255,0,0	5	205,73,36,87,104	0,3240,13351,29324,30656
17	37306476	37308744	MSTRG.8634.1	100	+	37306476	37308744	255,0,0	1	2268	0
17	43643521	43645128	MSTRG.8672.5	100	-	43643521	43645128	255,0,0	2	346,60	0,1547
17	45289413	45321234	MSTRG.8707.1	100	-	45289413	45321234	255,0,0	2	306,11	0,31810
17	45871388	45876096	MSTRG.8708.1	100	-	45871388	45876096	255,0,0	1	4708	0
17	47153495	47341452	MSTRG.8713.1	100	+	47153495	47341452	255,0,0	2	119113	0,187844
17	50816002	50833719	MSTRG.8730.1	100	+	50816002	50833719	255,0,0	2	2391290	0,17427
17	51920575	51925593	MSTRG.8752.3	100	-	51920575	51925593	255,0,0	3	454,50,873	0,2046,4145
17	51920578	51925593	MSTRG.8752.4	100	-	51920578	51925593	255,0,0	4	451,50,50,101	0,2043,4142,4914
17	52115192	52612403	MSTRG.8757.1	100	+	52115192	52612403	255,0,0	2	46612690	0,484521
17	52802681	52812691	MSTRG.8774.1	100	-	52802681	52812691	255,0,0	2	52513668	0,6342
17	53084789	53093814	MSTRG.8783.1	100	+	53084789	53093814	255,0,0	3	5571055324	0,1606,3701
17	53365143	53376100	MSTRG.8793.1	100	-	53365143	53376100	255,0,0	1	10957	0
17	53459368	53469871	MSTRG.8795.1	100	+	53459368	53469871	255,0,0	1	10503	0
17	53509544	53512827	MSTRG.8797.1	100	+	53509544	53512827	255,0,0	1	3283	0
17	54139135	54143300	MSTRG.8816.1	100	-	54139135	54143300	255,0,0	1	4165	0
17	54834769	54859243	MSTRG.8822.1	100	-	54834769	54859243	255,0,0	1	24474	0
17	56471797	56504340	MSTRG.8837.5	100	+	56471797	56504340	255,0,0	2	990682	0,31861
17	56471797	56538027	MSTRG.8837.4	100	+	56471797	56538027	255,0,0	2	10606878	0,65352
17	58285199	58319828	MSTRG.8852.1	100	-	58285199	58319828	255,0,0	2	68201	0,34428
17	62517322	62525509	MSTRG.8914.1	100	-	62517322	62525509	255,0,0	2	1549433	0,7754
17	62724909	62758483	MSTRG.8919.1	100	-	62724909	62758483	255,0,0	1	33574	0
17	62852607	62854966	MSTRG.8924.1	100	+	62852607	62854966	255,0,0	1	2359	0
17	63344221	63350558	MSTRG.8934.3	100	+	63344221	63350558	255,0,0	2	555407	0,930
17	63801437	63810649	MSTRG.8941.3	100	+	63801437	63810649	255,0,0	2	5047062	0,2150
17	63842035	63844602	MSTRG.8943.2	100	+	63842035	63844602	255,0,0	2	1602,83	0,2484
17	63842035	63846340	MSTRG.8943.1	100	+	63842035	63846340	255,0,0	2	1602,90	0,4215
17	67030050	67132989	MSTRG.8973.1	100	-	67030050	67132989	255,0,0	2	3259,13	0,102926
17	67030050	67154909	MSTRG.8973.2	100	-	67030050	67154909	255,0,0	2	4528,64	0,124795
17	68533363	68551279	MSTRG.9004.4	100	+	68533363	68551279	255,0,0	3	329513992461	0,3415,17455
17	68826270	68829363	MSTRG.9006.1	100	+	68826270	68829363	255,0,0	1	3093	0
17	69604491	69607608	MSTRG.9037.1	100	+	69604491	69607608	255,0,0	3	307111485	0,428,2632
17	69605285	69606294	MSTRG.9038.1	100	-	69605285	69606294	255,0,0	2	184581	0,428
17	69605300	69606029	MSTRG.9038.2	100	-	69605300	69606029	255,0,0	2	228316	0,413
17	71226283	71257180	MSTRG.9102.1	100	+	71226283	71257180	255,0,0	2	1003820	0,30077
17	71686078	71689107	MSTRG.9130.3	100	-	71686078	71689107	255,0,0	2	3742618	0,411
17	71686087	71689107	MSTRG.9130.4	100	-	71686087	71689107	255,0,0	2	2802698	0,322
17	71686106	71691140	MSTRG.9130.5	100	-	71686106	71691140	255,0,0	2	2937398	0,4636
17	71715267	71717992	MSTRG.9143.1	100	-	71715267	71717992	255,0,0	1	2725	0
18	1148565	1152975	MSTRG.9195.1	100	+	1148565	1152975	255,0,0	1	4410	0
18	5299061	5301161	MSTRG.9222.1	100	-	5299061	5301161	255,0,0	1	2100	0
18	8511463	8513776	MSTRG.9238.1	100	+	8511463	8513776	255,0,0	1	2313	0
18	11937343	11941254	MSTRG.9246.1	100	-	11937343	11941254	255,0,0	2	23801492	0,2419
18	11971863	12188929	MSTRG.9247.1	100	-	11971863	12188929	255,0,0	2	7552,34	0,217032
18	12017086	12028265	MSTRG.9248.1	100	+	12017086	12028265	255,0,0	2	1701610	0,9569
18	13323129	13336864	MSTRG.9252.1	100	-	13323129	13336864	255,0,0	5	357,75,81,68,85	0,5368,10982,11614,13650
18	13323129	13336864	MSTRG.9252.2	100	-	13323129	13336864	255,0,0	3	5443,81,2121	0,10982,11614
18	13323129	13336864	MSTRG.9252.3	100	-	13323129	13336864	255,0,0	4	5443,81,68,1145	0,10982,11614,12590
18	13323129	13336864	MSTRG.9252.4	100	-	13323129	13336864	255,0,0	2	310210490	0,3245
18	14291360	14297220	MSTRG.9258.1	100	-	14291360	14297220	255,0,0	2	43881398	0,4462
18	14298279	14471271	MSTRG.9259.1	100	-	14298279	14471271	255,0,0	2	1418128	0,172864
18	15316421	15409455	MSTRG.9261.1	100	+	15316421	15409455	255,0,0	2	133717	0,92317
18	15479419	15485375	MSTRG.9266.1	100	+	15479419	15485375	255,0,0	2	45801337	0,4619
18	16816444	16923807	MSTRG.9271.1	100	-	16816444	16923807	255,0,0	2	1103,43	0,107320
18	18814841	18852112	MSTRG.9278.1	100	-	18814841	18852112	255,0,0	2	199166	0,37105
18	18857938	18947999	MSTRG.9283.1	100	-	18857938	18947999	255,0,0	3	51226127	0,89247,89934
18	18864917	18866675	MSTRG.9281.4	100	-	18864917	18866675	255,0,0	3	226,43,176	0,1015,1582
18	18864917	18946824	MSTRG.9281.3	100	-	18864917	18946824	255,0,0	3	121105100	0,69543,81807
18	18866079	18948027	MSTRG.9283.2	100	-	18866079	18948027	255,0,0	3	237226410	0,81106,81538
18	18926473	19375366	MSTRG.9286.1	100	-	18926473	19375366	255,0,0	3	641,45,877	0,15736,448016
18	18953856	19086569	MSTRG.9287.1	100	+	18953856	19086569	255,0,0	2	353,64	0,132649
18	19182292	19378234	MSTRG.9286.2	100	-	19182292	19378234	255,0,0	3	24,299,97	0,194648,195845
18	19184703	19356808	MSTRG.9298.1	100	-	19184703	19356808	255,0,0	2	97539	0,171566
18	19915822	19916986	MSTRG.9308.1	100	-	19915822	19916986	255,0,0	2	226211	0,953
18	20746477	20750593	MSTRG.9320.1	100	-	20746477	20750593	255,0,0	2	321678	0,3438
18	20897378	20903385	MSTRG.9330.1	100	+	20897378	20903385	255,0,0	2	457352	0,5655
18	20902070	20903332	MSTRG.9330.2	100	+	20902070	20903332	255,0,0	2	664299	0,963
18	22138094	22333881	MSTRG.9344.3	100	+	22138094	22333881	255,0,0	2	1924,61	0,195726
18	22349500	22351080	MSTRG.9349.2	100	+	22349500	22351080	255,0,0	2	93780	0,800
18	22360304	22362822	MSTRG.9351.1	100	-	22360304	22362822	255,0,0	1	2518	0
18	26766050	26799457	MSTRG.9396.1	100	+	26766050	26799457	255,0,0	3	1242228904	0,29698,32503
18	26782236	26788653	MSTRG.9398.1	100	+	26782236	26788653	255,0,0	1	6417	0
18	26866965	26880570	MSTRG.9400.1	100	+	26866965	26880570	255,0,0	4	147,108,118,25	0,273,1589,13580
18	29714162	29718859	MSTRG.9425.1	100	+	29714162	29718859	255,0,0	1	4697	0
18	31125209	31219123	MSTRG.9439.4	100	+	31125209	31219123	255,0,0	2	587160	0,93754
18	31509215	31522649	MSTRG.9445.1	100	-	31509215	31522649	255,0,0	2	5214623	0,12811
18	31568192	31571757	MSTRG.9446.1	100	-	31568192	31571757	255,0,0	1	3565	0
18	31572650	31576707	MSTRG.9447.1	100	-	31572650	31576707	255,0,0	1	4057	0
18	31577323	31583136	MSTRG.9448.1	100	-	31577323	31583136	255,0,0	1	5813	0
18	33506582	33508403	MSTRG.9485.1	100	-	33506582	33508403	255,0,0	2	5561229	0,592
18	40206016	40209583	MSTRG.9512.1	100	+	40206016	40209583	255,0,0	1	3567	0
18	40541045	40547391	MSTRG.9515.1	100	-	40541045	40547391	255,0,0	1	6346	0
18	40560060	40772414	MSTRG.9516.1	100	-	40560060	40772414	255,0,0	2	6098,55	0,212299
18	40616392	40618574	MSTRG.9519.1	100	+	40616392	40618574	255,0,0	1	2182	0
18	40625459	40627979	MSTRG.9521.1	100	+	40625459	40627979	255,0,0	1	2520	0
18	40770635	40784463	MSTRG.9524.1	100	+	40770635	40784463	255,0,0	3	3961554171	0,6561,9657
18	43782518	43802904	MSTRG.9547.2	100	-	43782518	43802904	255,0,0	2	36319372	0,1014
18	44420158	44441470	MSTRG.9571.1	100	-	44420158	44441470	255,0,0	2	258,62	0,21250
18	44503932	44505525	MSTRG.9574.1	100	-	44503932	44505525	255,0,0	3	379,76,204	0,718,1389
18	44936534	45177132	MSTRG.9580.1	100	+	44936534	45177132	255,0,0	2	111154	0,240444
18	46528046	46589745	MSTRG.9586.1	100	-	46528046	46589745	255,0,0	2	127,88	0,61611
18	48092509	48094899	MSTRG.9594.1	100	-	48092509	48094899	255,0,0	1	2390	0
18	48193797	48204721	MSTRG.9597.1	100	+	48193797	48204721	255,0,0	2	425,46	0,10878
18	54333445	54337506	MSTRG.9632.2	100	+	54333445	54337506	255,0,0	2	3935,77	0,3984
18	54973550	54983236	MSTRG.9648.1	100	-	54973550	54983236	255,0,0	1	9686	0
18	56599477	56604708	MSTRG.9671.1	100	+	56599477	56604708	255,0,0	2	2264380	0,851
18	56599528	56602150	MSTRG.9671.2	100	+	56599528	56602150	255,0,0	2	1051822	0,800
18	61566198	61583825	MSTRG.9710.2	100	+	61566198	61583825	255,0,0	3	160104615	0,16060,17012
18	61596103	61598821	MSTRG.9711.1	100	+	61596103	61598821	255,0,0	1	2718	0
18	65479732	65483065	MSTRG.9739.1	100	+	65479732	65483065	255,0,0	2	18231432	0,1901
18	66025037	66029540	MSTRG.9754.1	100	+	66025037	66029540	255,0,0	1	4503	0
18	66293197	66369361	MSTRG.9762.1	100	+	66293197	66369361	255,0,0	2	292,11	0,76153
18	66456631	66461199	MSTRG.9769.2	100	+	66456631	66461199	255,0,0	2	6342484	0,2084
18	66456631	66461299	MSTRG.9769.1	100	+	66456631	66461299	255,0,0	2	1622584	0,2084
18	66456634	66461270	MSTRG.9769.4	100	+	66456634	66461270	255,0,0	2	18192555	0,2081
18	66456634	66519552	MSTRG.9769.3	100	+	66456634	66519552	255,0,0	2	1982,14	0,62904
18	66606188	66622811	MSTRG.9777.1	100	-	66606188	66622811	255,0,0	2	12626	0,15997
18	66618940	66622862	MSTRG.9777.2	100	-	66618940	66622862	255,0,0	2	202677	0,3245
18	66710116	66725476	MSTRG.9779.3	100	+	66710116	66725476	255,0,0	2	1742694	0,12666
19	1774497	1972584	MSTRG.9867.21	100	-	1774497	1972584	255,0,0	2	298,78	0,198009
19	1778334	1781863	MSTRG.9867.22	100	-	1778334	1781863	255,0,0	2	13962069	0,1460
19	2702330	2706254	MSTRG.9875.1	100	+	2702330	2706254	255,0,0	1	3924	0
19	2739402	2970410	MSTRG.9877.1	100	+	2739402	2970410	255,0,0	2	228,32	0,230976
19	4700408	4703700	MSTRG.9880.1	100	-	4700408	4703700	255,0,0	2	200110	0,3182
19	4753701	5058859	MSTRG.9881.1	100	+	4753701	5058859	255,0,0	3	34437011969	0,288760,293189
19	7368826	7369458	MSTRG.9904.1	100	-	7368826	7369458	255,0,0	2	295255	0,377
19	10960225	11019631	MSTRG.9928.1	100	+	10960225	11019631	255,0,0	2	6335573	0,58833
19	11544145	11545006	MSTRG.9932.1	100	-	11544145	11545006	255,0,0	2	462,54	0,807
19	13226524	13229564	MSTRG.9955.1	100	-	13226524	13229564	255,0,0	5	42,95,100,54,340	0,603,2234,2438,2700
19	15178633	15196507	MSTRG.9973.4	100	+	15178633	15196507	255,0,0	3	1714144281441	0,1919,16433
19	29893775	29894959	MSTRG.10057.1	100	-	29893775	29894959	255,0,0	2	991,81	0,1103
19	29893775	29897428	MSTRG.10058.1	100	+	29893775	29897428	255,0,0	1	3653	0
19	30433293	30461953	MSTRG.10063.1	100	+	30433293	30461953	255,0,0	2	1637512230	0,16430
19	37560833	37574688	MSTRG.10083.6	100	-	37560833	37574688	255,0,0	2	43421938	0,11917
19	37586813	37623472	MSTRG.10084.1	100	-	37586813	37623472	255,0,0	2	7642613	0,36046
19	37594353	37598776	MSTRG.10084.2	100	-	37594353	37598776	255,0,0	3	102,110,95	0,3218,4328
19	43374771	43380958	MSTRG.10110.1	100	-	43374771	43380958	255,0,0	2	26512100	0,4087
19	43456415	43466939	MSTRG.10112.1	100	-	43456415	43466939	255,0,0	2	56023697	0,6827
19	43645455	43649016	MSTRG.10119.1	100	+	43645455	43649016	255,0,0	1	3561	0
19	47015044	47017507	MSTRG.10135.1	100	-	47015044	47017507	255,0,0	1	2463	0
19	47704098	47719394	MSTRG.10144.3	100	-	47704098	47719394	255,0,0	7	3872,2622,329,2899,27,231,147	0,6292,8997,9808,13486,14468,15149
19	47705133	47724666	MSTRG.10144.5	100	-	47705133	47724666	255,0,0	7	2837,103,1044,1011,27,231,5419	0,5257,8773,9859,12451,13433,14114
19	47713038	47719407	MSTRG.10144.10	100	-	47713038	47719407	255,0,0	6	386,2097,100,27,231,160	0,868,3667,4546,5528,6209
19	47874454	47883702	MSTRG.10149.1	100	+	47874454	47883702	255,0,0	1	9248	0
19	48284522	48288749	MSTRG.10164.1	100	+	48284522	48288749	255,0,0	1	4227	0
19	48290384	48294043	MSTRG.10165.1	100	+	48290384	48294043	255,0,0	1	3659	0
19	49247474	49249015	MSTRG.10197.1	100	+	49247474	49249015	255,0,0	2	1203285	0,1256
19	50662900	50679905	MSTRG.10240.9	100	+	50662900	50679905	255,0,0	2	8571719	0,16286
19	50983598	50986148	MSTRG.10255.1	100	+	50983598	50986148	255,0,0	1	2550	0
19	51354651	51356459	MSTRG.10272.1	100	+	51354651	51356459	255,0,0	4	36,88,56,45	0,1447,1618,1763
19	52287189	52353424	MSTRG.10297.1	100	-	52287189	52353424	255,0,0	12	2851,82,181,63,80,283,56,100,267,140,3992,96	0,3733,20261,23002,24622,24819,45961,49369,49859,50376,51935,66139
19	52287968	52353424	MSTRG.10297.2	100	-	52287968	52353424	255,0,0	12	2072,82,181,63,283,56,100,233,140,66,144,96	0,2954,19482,22223,24040,45182,48590,49080,49597,51156,55004,65360
19	52288034	52353424	MSTRG.10297.3	100	-	52288034	52353424	255,0,0	11	2006,82,181,63,283,56,100,267,140,144,96	0,2888,19416,22157,23974,45116,48524,49014,49531,54938,65294
19	52288208	52353424	MSTRG.10297.4	100	-	52288208	52353424	255,0,0	11	1832,82,181,63,283,56,100,267,140,3992,96	0,2714,19242,21983,23800,44942,48350,48840,49357,50916,65120
19	52289897	52353424	MSTRG.10297.5	100	-	52289897	52353424	255,0,0	11	143,82,181,63,283,56,100,140,66,144,96	0,1025,17553,20294,22111,43253,46661,47668,49227,53075,63431
19	52345431	52353424	MSTRG.10297.6	100	-	52345431	52353424	255,0,0	2	1647,96	0,7897
19	53076731	53086672	MSTRG.10321.4	100	-	53076731	53086672	255,0,0	2	1140189	0,9752
19	53180925	53196227	MSTRG.10323.1	100	+	53180925	53196227	255,0,0	2	116183617	0,11685
19	53189414	53201557	MSTRG.10323.2	100	+	53189414	53201557	255,0,0	2	47195196	0,6947
19	53196805	53198597	MSTRG.10324.1	100	-	53196805	53198597	255,0,0	2	351406	0,1386
19	53205429	53207558	MSTRG.10325.1	100	-	53205429	53207558	255,0,0	1	2129	0
19	54163890	54167478	MSTRG.10345.1	100	+	54163890	54167478	255,0,0	1	3588	0
19	57218266	57221556	MSTRG.10386.2	100	+	57218266	57221556	255,0,0	3	234922774	0,1530,2516
19	57218266	57221585	MSTRG.10386.1	100	+	57218266	57221585	255,0,0	2	13101962	0,1357
19	57685850	57688988	MSTRG.10391.1	100	-	57685850	57688988	255,0,0	2	5012612	0,526
19	58559902	58835400	MSTRG.10409.1	100	+	58559902	58835400	255,0,0	2	21197	0,275301
19	58820200	58821353	MSTRG.10420.1	100	+	58820200	58821353	255,0,0	2	191177	0,976
19	58957576	58959157	MSTRG.10432.4	100	+	58957576	58959157	255,0,0	2	701599	0,982
19	58965462	58968883	MSTRG.10433.1	100	-	58965462	58968883	255,0,0	2	1012932	0,489
19	59020628	59034318	MSTRG.10408.13	100	-	59020628	59034318	255,0,0	3	28176021480	0,4498,12210
2	2115608	2396643	MSTRG.10492.1	100	+	2115608	2396643	255,0,0	2	4148,24	0,281011
2	2127952	2130126	MSTRG.10493.1	100	+	2127952	2130126	255,0,0	1	2174	0
2	2304222	2456144	MSTRG.10498.1	100	-	2304222	2456144	255,0,0	2	359,29	0,151893
2	2304789	2313780	MSTRG.10500.1	100	+	2304789	2313780	255,0,0	2	13136476	0,2515
2	11412193	11416768	MSTRG.10562.1	100	+	11412193	11416768	255,0,0	2	7063744	0,831
2	11978279	11981344	MSTRG.10573.4	100	+	11978279	11981344	255,0,0	2	6642329	0,736
2	14489831	14515177	MSTRG.10596.1	100	-	14489831	14515177	255,0,0	2	174168	0,25178
2	15437162	15482682	MSTRG.10599.1	100	+	15437162	15482682	255,0,0	2	16273	0,45247
2	19271624	19299475	MSTRG.10631.1	100	-	19271624	19299475	255,0,0	2	304100	0,27751
2	19305269	19455877	MSTRG.10632.1	100	-	19305269	19455877	255,0,0	2	277,80	0,150528
2	24024335	24026342	MSTRG.10664.1	100	-	24024335	24026342	255,0,0	1	2007	0
2	24114271	24158866	MSTRG.10666.7	100	-	24114271	24158866	255,0,0	4	1.77142e+16	0,17753,17943,38049
2	24961254	24964148	MSTRG.10670.1	100	-	24961254	24964148	255,0,0	3	494253154	0,2375,2740
2	25652996	25654909	MSTRG.10673.6	100	+	25652996	25654909	255,0,0	2	321995	0,918
2	25686241	25699520	MSTRG.10673.10	100	+	25686241	25699520	255,0,0	3	144010770981	0,1482,12298
2	26052618	26055761	MSTRG.10676.1	100	-	26052618	26055761	255,0,0	1	3143	0
2	26087146	26095420	MSTRG.10678.1	100	-	26087146	26095420	255,0,0	2	24355787	0,2487
2	26243577	26248185	MSTRG.10677.4	100	-	26243577	26248185	255,0,0	2	31991315	0,3293
2	26243992	26248185	MSTRG.10677.5	100	-	26243992	26248185	255,0,0	2	27541345	0,2848
2	26290795	26295555	MSTRG.10686.1	100	-	26290795	26295555	255,0,0	1	4760	0
2	26310214	26314271	MSTRG.10688.1	100	-	26310214	26314271	255,0,0	1	4057	0
2	27314979	27323841	MSTRG.10700.1	100	-	27314979	27323841	255,0,0	1	8862	0
2	27840412	27852493	MSTRG.10702.1	100	-	27840412	27852493	255,0,0	1	12081	0
2	28285006	28287691	MSTRG.10706.6	100	-	28285006	28287691	255,0,0	2	160170	0,2515
2	33376597	33378152	MSTRG.10756.1	100	+	33376597	33378152	255,0,0	2	129621	0,934
2	35603513	35604842	MSTRG.10770.1	100	+	35603513	35604842	255,0,0	2	2351036	0,293
2	36891264	36894561	MSTRG.10788.1	100	+	36891264	36894561	255,0,0	1	3297	0
2	37094847	37128752	MSTRG.10791.6	100	-	37094847	37128752	255,0,0	2	6618174	0,33731
2	47609652	47610786	MSTRG.10880.1	100	-	47609652	47610786	255,0,0	2	522386	0,748
2	47689615	47695796	MSTRG.10881.4	100	-	47689615	47695796	255,0,0	2	2019542	0,5639
2	49136005	49142943	MSTRG.10891.1	100	+	49136005	49142943	255,0,0	2	15205361	0,1577
2	51207579	51281613	MSTRG.10927.6	100	-	51207579	51281613	255,0,0	3	34850894771	0,58218,69263
2	59715454	59763493	MSTRG.11001.2	100	-	59715454	59763493	255,0,0	2	23223592	0,24447
2	59746489	59763493	MSTRG.11001.4	100	-	59746489	59763493	255,0,0	2	81081277	0,15727
2	61190464	61200044	MSTRG.11011.1	100	-	61190464	61200044	255,0,0	2	81021442	0,8138
2	66107502	66108226	MSTRG.11035.1	100	+	66107502	66108226	255,0,0	2	110185	0,539
2	67906074	68114319	MSTRG.11046.1	100	+	67906074	68114319	255,0,0	2	28419	0,207826
2	70392186	70398684	MSTRG.11056.1	100	+	70392186	70398684	255,0,0	1	6498	0
2	71279410	71283617	MSTRG.11062.1	100	-	71279410	71283617	255,0,0	2	6693477	0,730
2	73232806	73236020	MSTRG.11089.1	100	+	73232806	73236020	255,0,0	2	1110,92	0,3122
2	73249598	73257470	MSTRG.11091.1	100	+	73249598	73257470	255,0,0	1	7872	0
2	73534835	73622195	MSTRG.11097.1	100	-	73534835	73622195	255,0,0	3	192109114571	0,71832,82789
2	73548848	73555057	MSTRG.11093.6	100	-	73548848	73555057	255,0,0	2	16514507	0,1702
2	73590475	73622195	MSTRG.11097.2	100	-	73590475	73622195	255,0,0	2	5015088	0,16632
2	79064910	79097622	MSTRG.11111.1	100	+	79064910	79097622	255,0,0	2	184179	0,32533
2	82666844	82668110	MSTRG.11122.1	100	-	82666844	82668110	255,0,0	2	328586	0,680
2	83109886	83113630	MSTRG.11126.1	100	-	83109886	83113630	255,0,0	1	3744	0
2	85423395	85425819	MSTRG.11136.1	100	+	85423395	85425819	255,0,0	2	7341624	0,800
2	85432617	85439553	MSTRG.11139.1	100	+	85432617	85439553	255,0,0	1	6936	0
2	85443444	85448280	MSTRG.11140.1	100	+	85443444	85448280	255,0,0	1	4836	0
2	88855171	88860257	MSTRG.11168.5	100	-	88855171	88860257	255,0,0	2	960641	0,4445
2	88871467	88900836	MSTRG.11169.1	100	+	88871467	88900836	255,0,0	3	643128133	0,9681,29236
2	88880910	88961301	MSTRG.11169.2	100	+	88880910	88961301	255,0,0	2	1057,23	0,80368
2	89097631	89155549	MSTRG.11181.1	100	-	89097631	89155549	255,0,0	2	1159,58	0,57860
2	89694884	89698902	MSTRG.11188.1	100	+	89694884	89698902	255,0,0	1	4018	0
2	89721935	89730669	MSTRG.11191.1	100	+	89721935	89730669	255,0,0	2	4757020	0,1714
2	89735670	89737777	MSTRG.11192.1	100	+	89735670	89737777	255,0,0	1	2107	0
2	95204223	95208716	MSTRG.11216.5	100	-	95204223	95208716	255,0,0	2	4182460	0,2033
2	100489039	100491617	MSTRG.11231.1	100	+	100489039	100491617	255,0,0	2	942158	0,420
2	100942109	100946154	MSTRG.11235.1	100	-	100942109	100946154	255,0,0	1	4045	0
2	101650404	101655782	MSTRG.11244.1	100	-	101650404	101655782	255,0,0	1	5378	0
2	103552220	103554230	MSTRG.11261.1	100	-	103552220	103554230	255,0,0	1	2010	0
2	103627419	103631606	MSTRG.11264.1	100	+	103627419	103631606	255,0,0	1	4187	0
2	104141491	104146795	MSTRG.11268.3	100	+	104141491	104146795	255,0,0	2	41821088	0,4216
2	106354469	106401148	MSTRG.11282.1	100	-	106354469	106401148	255,0,0	2	29219722	0,26957
2	106393495	106395233	MSTRG.11282.2	100	-	106393495	106395233	255,0,0	2	1323392	0,1346
2	111815299	111820948	MSTRG.11313.1	100	+	111815299	111820948	255,0,0	3	541208183	0,3526,5466
2	111818794	111827653	MSTRG.11314.2	100	-	111818794	111827653	255,0,0	3	68,200,62	0,853,8797
2	113127321	113130117	MSTRG.11329.1	100	-	113127321	113130117	255,0,0	2	821248	0,2548
2	113127553	113129712	MSTRG.11329.2	100	-	113127553	113129712	255,0,0	2	589,33	0,2126
2	116288520	116372544	MSTRG.11351.1	100	-	116288520	116372544	255,0,0	2	115292	0,83732
2	116538593	116552779	MSTRG.11350.3	100	+	116538593	116552779	255,0,0	2	48209002	0,5184
2	116538606	116552779	MSTRG.11350.6	100	+	116538606	116552779	255,0,0	3	237023759002	0,2432,5171
2	116538639	116587652	MSTRG.11350.10	100	+	116538639	116587652	255,0,0	2	1765,60	0,48953
2	116543522	116552779	MSTRG.11350.11	100	+	116543522	116552779	255,0,0	2	61942766	0,6491
2	116993539	117005376	MSTRG.11367.2	100	+	116993539	117005376	255,0,0	2	64505302	0,6535
2	116993539	117005392	MSTRG.11367.1	100	+	116993539	117005392	255,0,0	2	65815243	0,6610
2	116993542	117231807	MSTRG.11367.3	100	+	116993542	117231807	255,0,0	2	11595,79	0,238186
2	116997781	117005382	MSTRG.11367.4	100	+	116997781	117005382	255,0,0	2	6837633	0,6968
2	118445309	118454372	MSTRG.11388.1	100	-	118445309	118454372	255,0,0	2	7648,77	0,8986
2	118716504	118749536	MSTRG.11394.1	100	+	118716504	118749536	255,0,0	5	50,148,41,83,171	0,18062,32100,32364,32861
2	127463634	127466045	MSTRG.11440.1	100	+	127463634	127466045	255,0,0	1	2411	0
2	127614520	127634279	MSTRG.11441.1	100	-	127614520	127634279	255,0,0	2	351202	0,19557
2	129732732	129736849	MSTRG.11452.1	100	+	129732732	129736849	255,0,0	1	4117	0
2	130500165	130505148	MSTRG.11459.1	100	-	130500165	130505148	255,0,0	1	4983	0
2	130894274	130913091	MSTRG.11469.1	100	+	130894274	130913091	255,0,0	2	14317	0,18500
2	131583971	131587999	MSTRG.11475.1	100	-	131583971	131587999	255,0,0	1	4028	0
2	131588407	131600123	MSTRG.11476.1	100	+	131588407	131600123	255,0,0	4	442,390,82,2110	0,678,8350,9606
2	131634546	131635271	MSTRG.11477.2	100	+	131634546	131635271	255,0,0	2	63506	0,219
2	134313097	134333093	MSTRG.11494.9	100	+	134313097	134333093	255,0,0	2	1116485	0,19511
2	134456748	134460045	MSTRG.11497.1	100	+	134456748	134460045	255,0,0	1	3297	0
2	134486563	134492799	MSTRG.11499.1	100	-	134486563	134492799	255,0,0	1	6236	0
2	136152593	136161541	MSTRG.11513.2	100	-	136152593	136161541	255,0,0	2	18643955	0,4993
2	136706894	136710014	MSTRG.11525.1	100	-	136706894	136710014	255,0,0	2	2180885	0,2235
2	137436089	137438553	MSTRG.11536.1	100	+	137436089	137438553	255,0,0	1	2464	0
2	138183510	138213303	MSTRG.11544.1	100	+	138183510	138213303	255,0,0	2	129814	0,28979
2	139175592	139178799	MSTRG.11557.1	100	+	139175592	139178799	255,0,0	1	3207	0
2	139199608	139206568	MSTRG.11558.3	100	-	139199608	139206568	255,0,0	2	236191	0,6769
2	141759365	141942143	MSTRG.11571.1	100	-	141759365	141942143	255,0,0	2	86290	0,182488
2	146921271	146923275	MSTRG.11582.1	100	-	146921271	146923275	255,0,0	1	2004	0
2	147457613	147481267	MSTRG.11590.1	100	-	147457613	147481267	255,0,0	3	276218891238	0,384,22416
2	148238890	148273032	MSTRG.11596.1	100	+	148238890	148273032	255,0,0	2	15008,79	0,34063
2	148779077	148786610	MSTRG.11602.1	100	+	148779077	148786610	255,0,0	1	7533	0
2	149038379	149126912	MSTRG.11605.1	100	-	149038379	149126912	255,0,0	2	117130	0,88403
2	154590217	154596030	MSTRG.11625.1	100	-	154590217	154596030	255,0,0	2	79132	0,5681
2	156624202	156626641	MSTRG.11640.1	100	+	156624202	156626641	255,0,0	1	2439	0
2	158708788	158709635	MSTRG.11652.1	100	+	158708788	158709635	255,0,0	2	608178	0,669
2	159862940	159868369	MSTRG.11660.1	100	-	159862940	159868369	255,0,0	1	5429	0
2	160332839	160344502	MSTRG.11661.8	100	-	160332839	160344502	255,0,0	2	30922883	0,8780
2	160351903	160359886	MSTRG.11661.9	100	-	160351903	160359886	255,0,0	2	5183235	0,7748
2	165561803	165645761	MSTRG.11684.11	100	-	165561803	165645761	255,0,0	4	4.09212e+17	0,15276,36614,66257
2	165792171	165800455	MSTRG.11684.20	100	-	165792171	165800455	255,0,0	2	21924568	0,3716
2	168227579	168233677	MSTRG.11694.1	100	+	168227579	168233677	255,0,0	2	149,85	0,6013
2	170899031	170918876	MSTRG.11701.1	100	-	170899031	170918876	255,0,0	1	19845	0
2	174972216	174975051	MSTRG.11736.1	100	-	174972216	174975051	255,0,0	1	2835	0
2	177831242	177881676	MSTRG.11749.1	100	-	177831242	177881676	255,0,0	6	54,36,115,224,280,160	0,23019,40602,40953,42001,50274
2	177871484	177873938	MSTRG.11749.2	100	-	177871484	177873938	255,0,0	2	942690	0,1764
2	177871484	177873938	MSTRG.11749.3	100	-	177871484	177873938	255,0,0	3	554231690	0,711,1764
2	177871488	177881676	MSTRG.11749.4	100	-	177871488	177881676	255,0,0	6	471,224,280,67,121,160	0,707,1755,6596,6761,10028
2	177871576	177873528	MSTRG.11749.5	100	-	177871576	177873528	255,0,0	3	462224285	0,619,1667
2	178000043	178050402	MSTRG.11753.1	100	+	178000043	178050402	255,0,0	2	17924,11	0,50348
2	191646270	191726347	MSTRG.11797.4	100	-	191646270	191726347	255,0,0	3	2218198357	0,2863,79720
2	191669606	191726366	MSTRG.11797.5	100	-	191669606	191726366	255,0,0	2	521192	0,55568
2	191708391	191719604	MSTRG.11799.1	100	-	191708391	191719604	255,0,0	1	11213	0
2	192892416	192895273	MSTRG.11809.1	100	-	192892416	192895273	255,0,0	1	2857	0
2	196012095	196210251	MSTRG.11821.1	100	-	196012095	196210251	255,0,0	3	33,1696,43	0,45295,198113
2	196012115	196270399	MSTRG.11821.2	100	-	196012115	196270399	255,0,0	3	131696158	0,45275,258126
2	196057390	196201457	MSTRG.11821.3	100	-	196057390	196201457	255,0,0	2	1696,33	0,144034
2	196910512	196923129	MSTRG.11827.1	100	+	196910512	196923129	255,0,0	1	12617	0
2	198230272	198237107	MSTRG.11844.1	100	-	198230272	198237107	255,0,0	2	8175977	0,858
2	199010986	199065213	MSTRG.11862.6	100	+	199010986	199065213	255,0,0	2	10346174	0,54053
2	199016259	199020557	MSTRG.11862.7	100	+	199016259	199020557	255,0,0	2	28271086	0,3212
2	199068196	199072977	MSTRG.11862.8	100	+	199068196	199072977	255,0,0	2	218500	0,4281
2	199085933	199111264	MSTRG.11865.1	100	+	199085933	199111264	255,0,0	3	10599124712171	0,10639,23160
2	199193200	199202568	MSTRG.11866.1	100	+	199193200	199202568	255,0,0	2	14807850	0,1518
2	199373440	199375936	MSTRG.11868.1	100	+	199373440	199375936	255,0,0	1	2496	0
2	199379533	199381854	MSTRG.11869.1	100	+	199379533	199381854	255,0,0	1	2321	0
2	202528300	202532714	MSTRG.11892.1	100	-	202528300	202532714	255,0,0	2	7181356	0,3058
2	203575374	203590993	MSTRG.11905.1	100	+	203575374	203590993	255,0,0	1	15619	0
2	204859183	204864693	MSTRG.11925.1	100	+	204859183	204864693	255,0,0	1	5510	0
2	207119483	207128855	MSTRG.11938.1	100	-	207119483	207128855	255,0,0	2	77911524	0,7848
2	208560683	208563307	MSTRG.11955.1	100	-	208560683	208563307	255,0,0	2	221781	0,1843
2	208921877	208940375	MSTRG.11964.2	100	+	208921877	208940375	255,0,0	4	15148226893260	0,1230,2781,15238
2	210704586	210709427	MSTRG.11979.1	100	-	210704586	210709427	255,0,0	1	4841	0
2	210766244	210768689	MSTRG.11981.1	100	-	210766244	210768689	255,0,0	1	2445	0
2	219495114	219498242	MSTRG.12027.1	100	-	219495114	219498242	255,0,0	1	3128	0
2	220291854	220292501	MSTRG.12061.3	100	-	220291854	220292501	255,0,0	2	47176	0,471
2	224005264	224051088	MSTRG.12073.1	100	+	224005264	224051088	255,0,0	2	2136178	0,39646
2	225717969	225743732	MSTRG.12089.10	100	-	225717969	225743732	255,0,0	2	222423472	0,2291
2	225718048	225743715	MSTRG.12089.11	100	-	225718048	225743715	255,0,0	3	2145589717498	0,2212,8169
2	226181348	226218473	MSTRG.12093.1	100	-	226181348	226218473	255,0,0	2	2290314162	0,22963
2	226181348	226218473	MSTRG.12093.2	100	-	226181348	226218473	255,0,0	3	48501803814155	0,4875,22970
2	226183023	226218514	MSTRG.12093.3	100	-	226183023	226218514	255,0,0	2	2123814196	0,21295
2	227182080	227339275	MSTRG.12096.1	100	-	227182080	227339275	255,0,0	2	91182	0,157013
2	228727230	228737200	MSTRG.12109.2	100	+	228727230	228737200	255,0,0	2	38011680	0,8290
2	230193090	230199834	MSTRG.12114.1	100	-	230193090	230199834	255,0,0	2	27153978	0,2766
2	231003487	231023033	MSTRG.12120.1	100	-	231003487	231023033	255,0,0	1	19546	0
2	231024145	231027817	MSTRG.12121.1	100	-	231024145	231027817	255,0,0	1	3672	0
2	231136706	231345832	MSTRG.12122.1	100	+	231136706	231345832	255,0,0	2	99893	0,208233
2	231304979	231307534	MSTRG.12127.2	100	-	231304979	231307534	255,0,0	2	3122016	0,539
2	231393173	231394222	MSTRG.12130.1	100	-	231393173	231394222	255,0,0	2	63804	0,245
2	231394906	231453236	MSTRG.12131.1	100	+	231394906	231453236	255,0,0	2	5854569	0,53761
2	231611040	231636027	MSTRG.12126.50	100	+	231611040	231636027	255,0,0	2	1205311511	0,13476
2	231623893	231636024	MSTRG.12126.51	100	+	231623893	231636024	255,0,0	2	72214879	0,7252
2	232255453	232257462	MSTRG.12148.1	100	+	232255453	232257462	255,0,0	1	2009	0
2	232496152	232498382	MSTRG.12158.1	100	+	232496152	232498382	255,0,0	2	1587291	0,1939
2	232496152	232498383	MSTRG.12158.2	100	+	232496152	232498383	255,0,0	2	1604386	0,1845
2	232496152	232498526	MSTRG.12158.3	100	+	232496152	232498526	255,0,0	2	1878451	0,1923
2	232496152	232498526	MSTRG.12158.4	100	+	232496152	232498526	255,0,0	2	1689616	0,1758
2	233501640	233513347	MSTRG.12172.1	100	-	233501640	233513347	255,0,0	1	11707	0
2	234493931	234504438	MSTRG.12199.5	100	-	234493931	234504438	255,0,0	2	12093392	0,7115
2	234672950	234687892	MSTRG.12210.1	100	+	234672950	234687892	255,0,0	2	10701,76	0,14866
2	237494504	237501091	MSTRG.12235.1	100	+	237494504	237501091	255,0,0	2	129379	0,6208
2	237780288	237785249	MSTRG.12249.1	100	-	237780288	237785249	255,0,0	2	11323725	0,1236
2	237998790	238004853	MSTRG.12256.1	100	-	237998790	238004853	255,0,0	2	340,38	0,6025
2	238065374	238083793	MSTRG.12259.5	100	+	238065374	238083793	255,0,0	4	100,74,81,547	0,214,16556,17872
2	238065374	238083793	MSTRG.12259.6	100	+	238065374	238083793	255,0,0	2	288242	0,18177
2	238065374	238083793	MSTRG.12259.7	100	+	238065374	238083793	255,0,0	3	100,74,242	0,214,18177
2	238138723	238141884	MSTRG.12261.1	100	-	238138723	238141884	255,0,0	1	3161	0
2	238143938	238147564	MSTRG.12264.1	100	-	238143938	238147564	255,0,0	1	3626	0
2	238145067	238148757	MSTRG.12265.1	100	+	238145067	238148757	255,0,0	1	3690	0
2	239532600	239534127	MSTRG.12304.1	100	+	239532600	239534127	255,0,0	4	234,96,51,30	0,632,1118,1497
2	240332340	240339606	MSTRG.12322.4	100	-	240332340	240339606	255,0,0	2	868246	0,7020
2	240386634	240392336	MSTRG.12327.1	100	-	240386634	240392336	255,0,0	1	5702	0
2	241901719	241926081	MSTRG.12360.6	100	+	241901719	241926081	255,0,0	2	1364591	0,19771
2	241997665	242002030	MSTRG.12363.1	100	-	241997665	242002030	255,0,0	2	18141764	0,2601
2	242049955	242052888	MSTRG.12367.1	100	-	242049955	242052888	255,0,0	1	2933	0
2	243689542	243692869	MSTRG.12396.1	100	-	243689542	243692869	255,0,0	1	3327	0
2	244593702	244598691	MSTRG.12408.1	100	+	244593702	244598691	255,0,0	2	33651551	0,3438
2	244891828	244894804	MSTRG.12417.1	100	-	244891828	244894804	255,0,0	1	2976	0
2	244895501	244900172	MSTRG.12418.1	100	-	244895501	244900172	255,0,0	2	6983921	0,750
2	247861167	247863226	MSTRG.12449.1	100	+	247861167	247863226	255,0,0	1	2059	0
2	247994324	247997063	MSTRG.12452.1	100	-	247994324	247997063	255,0,0	1	2739	0
2	248030133	248030916	MSTRG.12457.3	100	+	248030133	248030916	255,0,0	2	207203	0,580
2	248371977	248375560	MSTRG.12463.1	100	+	248371977	248375560	255,0,0	2	4943032	0,551
2	248577639	248583851	MSTRG.12474.5	100	-	248577639	248583851	255,0,0	2	46771453	0,4759
2	248585007	248598464	MSTRG.12475.1	100	+	248585007	248598464	255,0,0	2	601307	0,13150
2	248585060	248598926	MSTRG.12475.2	100	+	248585060	248598926	255,0,0	2	5484225	0,9641
2	248608700	248617677	MSTRG.12477.1	100	+	248608700	248617677	255,0,0	1	8977	0
2	248608700	248617688	MSTRG.12477.2	100	+	248608700	248617688	255,0,0	2	61532591	0,6397
20	3095346	3098314	MSTRG.12495.1	100	+	3095346	3098314	255,0,0	1	2968	0
20	3227876	3229932	MSTRG.12500.1	100	-	3227876	3229932	255,0,0	2	1729221	0,1835
20	3254288	3262134	MSTRG.12501.1	100	-	3254288	3262134	255,0,0	4	2824,290,82,256	0,2870,4948,7590
20	7417524	7505624	MSTRG.12537.2	100	-	7417524	7505624	255,0,0	3	2671,24,12	0,36479,88088
20	7725177	7726284	MSTRG.12560.2	100	+	7725177	7726284	255,0,0	2	481022	0,85
20	8923016	8927347	MSTRG.12591.1	100	+	8923016	8927347	255,0,0	1	4331	0
20	9319260	9322583	MSTRG.12596.1	100	-	9319260	9322583	255,0,0	1	3323	0
20	9325013	9340918	MSTRG.12597.1	100	-	9325013	9340918	255,0,0	1	15905	0
20	10065857	10068863	MSTRG.12615.1	100	-	10065857	10068863	255,0,0	1	3006	0
20	10453735	10455927	MSTRG.12627.1	100	-	10453735	10455927	255,0,0	1	2192	0
20	10481295	10483665	MSTRG.12629.1	100	-	10481295	10483665	255,0,0	1	2370	0
20	10885648	10892039	MSTRG.12640.1	100	+	10885648	10892039	255,0,0	1	6391	0
20	11220670	11228009	MSTRG.12645.1	100	+	11220670	11228009	255,0,0	1	7339	0
20	12486702	12494144	MSTRG.12659.1	100	-	12486702	12494144	255,0,0	2	29092309	0,5133
20	15840703	16082763	MSTRG.12687.1	100	-	15840703	16082763	255,0,0	2	6273,65	0,241995
20	15879792	15913708	MSTRG.12685.25	100	-	15879792	15913708	255,0,0	2	4263,31	0,33885
20	16618042	16630504	MSTRG.12702.1	100	-	16618042	16630504	255,0,0	2	55802	0,11660
20	18658099	18668971	MSTRG.12759.1	100	-	18658099	18668971	255,0,0	1	10872	0
20	18674939	18680270	MSTRG.12761.1	100	-	18674939	18680270	255,0,0	1	5331	0
20	19840114	19842259	MSTRG.12769.1	100	+	19840114	19842259	255,0,0	1	2145	0
20	19863983	19866140	MSTRG.12771.1	100	-	19863983	19866140	255,0,0	1	2157	0
20	20648039	20656452	MSTRG.12778.1	100	+	20648039	20656452	255,0,0	1	8413	0
20	25221570	25257604	MSTRG.12796.6	100	-	25221570	25257604	255,0,0	2	16026132	0,35902
20	25382483	25384911	MSTRG.12800.1	100	+	25382483	25384911	255,0,0	1	2428	0
20	25392611	25398370	MSTRG.12801.1	100	+	25392611	25398370	255,0,0	1	5759	0
20	25699834	25704509	MSTRG.12809.1	100	-	25699834	25704509	255,0,0	1	4675	0
20	25739428	25767459	MSTRG.12810.1	100	-	25739428	25767459	255,0,0	2	734156	0,23875
20	25757613	25759101	MSTRG.12811.1	100	-	25757613	25759101	255,0,0	2	160587	0,901
20	25776585	25780974	MSTRG.12814.1	100	+	25776585	25780974	255,0,0	1	4389	0
20	26322999	26325420	MSTRG.12828.1	100	-	26322999	26325420	255,0,0	1	2421	0
20	26943537	26954455	MSTRG.12885.1	100	-	26943537	26954455	255,0,0	5	3575021421071290	0,623,2153,3475,9621
20	26963104	26986009	MSTRG.12887.2	100	-	26963104	26986009	255,0,0	2	419536	0,22369
20	27001085	27001725	MSTRG.12879.38	100	+	27001085	27001725	255,0,0	2	286221	0,419
20	27034887	27037630	MSTRG.12890.1	100	-	27034887	27037630	255,0,0	1	2743	0
20	27638317	27647448	MSTRG.12932.1	100	+	27638317	27647448	255,0,0	2	178436	0,8695
20	27638323	27748089	MSTRG.12932.2	100	+	27638323	27748089	255,0,0	3	134,74,551	0,100551,109215
20	29059479	29062348	MSTRG.12991.1	100	-	29059479	29062348	255,0,0	2	18478	0,2391
20	29596656	29685307	MSTRG.12998.1	100	-	29596656	29685307	255,0,0	2	228,11	0,88640
20	29596689	29638965	MSTRG.12998.3	100	-	29596689	29638965	255,0,0	2	195,14	0,42262
20	30021390	30026244	MSTRG.13019.1	100	-	30021390	30026244	255,0,0	3	2486106324	0,2862,4530
20	30848880	30854463	MSTRG.13062.1	100	-	30848880	30854463	255,0,0	2	1754932	0,4651
20	31774079	31799229	MSTRG.13075.1	100	-	31774079	31799229	255,0,0	1	25150	0
20	31800117	31819840	MSTRG.13076.1	100	-	31800117	31819840	255,0,0	2	151644099	0,15624
20	31807842	31809346	MSTRG.13077.1	100	+	31807842	31809346	255,0,0	2	603460	0,1044
20	31836237	31862561	MSTRG.13073.12	100	+	31836237	31862561	255,0,0	3	321162511655	0,632,14669
20	36447799	36490790	MSTRG.13120.1	100	-	36447799	36490790	255,0,0	3	3579590633357	0,3626,9634
20	39350760	39352184	MSTRG.13140.8	100	+	39350760	39352184	255,0,0	2	163380	0,1044
20	39499548	39519385	MSTRG.13142.2	100	+	39499548	39519385	255,0,0	2	12482430	0,19407
20	40604081	40668978	MSTRG.13148.10	100	-	40604081	40668978	255,0,0	2	64724,45	0,64852
20	42754937	42770258	MSTRG.13179.1	100	-	42754937	42770258	255,0,0	3	118155242	0,13169,15079
20	43792908	43806136	MSTRG.13181.5	100	-	43792908	43806136	255,0,0	2	6913006	0,222
20	44150417	44152655	MSTRG.13189.1	100	-	44150417	44152655	255,0,0	1	2238	0
20	44154109	44159230	MSTRG.13190.1	100	-	44154109	44159230	255,0,0	1	5121	0
20	47099797	47103733	MSTRG.13217.1	100	-	47099797	47103733	255,0,0	1	3936	0
20	47103992	47130688	MSTRG.13218.1	100	-	47103992	47130688	255,0,0	2	247811815	0,24881
20	48626289	48630489	MSTRG.13226.1	100	-	48626289	48630489	255,0,0	1	4200	0
20	49206900	49209059	MSTRG.13232.1	100	-	49206900	49209059	255,0,0	2	281,12	0,2147
20	49493625	49496036	MSTRG.13236.1	100	+	49493625	49496036	255,0,0	1	2411	0
20	51067308	51075780	MSTRG.13262.1	100	+	51067308	51075780	255,0,0	3	514,89,377	0,7017,8095
21	1265040	1316838	MSTRG.13280.2	100	+	1265040	1316838	255,0,0	5	208,87,108,128,531	0,1522,20393,21201,51267
21	5266640	5266914	MSTRG.13292.1	100	+	5266640	5266914	255,0,0	2	169,34	0,240
21	8879478	8900433	MSTRG.13306.1	100	+	8879478	8900433	255,0,0	2	1470248	0,20707
21	17028307	17031523	MSTRG.13341.1	100	+	17028307	17031523	255,0,0	1	3216	0
21	17060015	17066406	MSTRG.13342.7	100	+	17060015	17066406	255,0,0	2	2781222	0,6169
21	17060015	17082093	MSTRG.13342.5	100	+	17060015	17082093	255,0,0	4	601145788329490	0,8529,13150,21588
21	17164163	17166595	MSTRG.13344.1	100	-	17164163	17166595	255,0,0	1	2432	0
21	20992095	21038458	MSTRG.13369.1	100	+	20992095	21038458	255,0,0	2	123113	0,46250
21	28234610	28239135	MSTRG.13437.1	100	+	28234610	28239135	255,0,0	1	4525	0
21	28764333	28955581	MSTRG.13441.1	100	+	28764333	28955581	255,0,0	2	42381	0,190867
21	35632252	35637416	MSTRG.13475.1	100	+	35632252	35637416	255,0,0	2	1371163	0,5001
21	36291296	36294390	MSTRG.13484.1	100	-	36291296	36294390	255,0,0	1	3094	0
21	41418200	41421201	MSTRG.13598.1	100	-	41418200	41421201	255,0,0	1	3001	0
21	41462379	41472116	MSTRG.13600.1	100	-	41462379	41472116	255,0,0	2	119751	0,8986
21	41506562	41533927	MSTRG.13602.9	100	+	41506562	41533927	255,0,0	2	1953689	0,23676
21	42424473	42426803	MSTRG.13635.1	100	-	42424473	42426803	255,0,0	1	2330	0
21	42972714	42976528	MSTRG.13662.1	100	-	42972714	42976528	255,0,0	1	3814	0
21	42985633	42985981	MSTRG.13664.1	100	-	42985633	42985981	255,0,0	2	174104	0,244
21	43063524	43068047	MSTRG.13670.1	100	-	43063524	43068047	255,0,0	2	1658932	0,3591
21	44383888	44408110	MSTRG.13721.1	100	+	44383888	44408110	255,0,0	2	1463223	0,23999
21	45241488	45249660	MSTRG.13754.8	100	+	45241488	45249660	255,0,0	2	7450618	0,7554
21	48422996	48560178	MSTRG.13796.1	100	-	48422996	48560178	255,0,0	2	741,78	0,137104
21	48448741	48450562	MSTRG.13801.1	100	-	48448741	48450562	255,0,0	3	179232275	0,255,1546
21	48499454	48499781	MSTRG.13807.1	100	-	48499454	48499781	255,0,0	2	34212	0,115
21	48789278	48792415	MSTRG.13819.1	100	-	48789278	48792415	255,0,0	2	1121,31	0,3106
21	49695893	49699895	MSTRG.13883.1	100	-	49695893	49699895	255,0,0	1	4002	0
21	49703521	49713602	MSTRG.13885.1	100	-	49703521	49713602	255,0,0	2	337787	0,9294
21	49703616	49713569	MSTRG.13885.2	100	-	49703616	49713569	255,0,0	2	191754	0,9199
21	49727338	49735354	MSTRG.13886.1	100	-	49727338	49735354	255,0,0	4	3203,93,18,516	0,6664,6836,7500
22	1363143	1364076	MSTRG.13919.1	100	-	1363143	1364076	255,0,0	2	576107	0,826
22	2612119	2613084	MSTRG.13923.1	100	+	2612119	2613084	255,0,0	2	17339	0,626
22	2612390	2613079	MSTRG.13924.2	100	-	2612390	2613079	255,0,0	2	76532	0,157
22	8551841	8560445	MSTRG.13941.8	100	-	8551841	8560445	255,0,0	2	60322531	0,6073
22	8551841	8607946	MSTRG.13941.6	100	-	8551841	8607946	255,0,0	2	5723998	0,32107
22	8582477	8607946	MSTRG.13941.9	100	-	8582477	8607946	255,0,0	2	472320688	0,4781
22	8626749	8634481	MSTRG.13944.1	100	-	8626749	8634481	255,0,0	2	6755949	0,6783
22	9499452	9505451	MSTRG.13957.1	100	+	9499452	9505451	255,0,0	2	538621	0,5378
22	10259421	10267343	MSTRG.13962.1	100	-	10259421	10267343	255,0,0	1	7922	0
22	11076151	11100397	MSTRG.13981.3	100	-	11076151	11100397	255,0,0	3	47150185	0,18346,24061
22	12498671	12504072	MSTRG.13990.2	100	+	12498671	12504072	255,0,0	3	41019332983	0,448,2418
22	12498671	12504078	MSTRG.13990.3	100	+	12498671	12504078	255,0,0	3	23812573380	0,2418,5027
22	13072916	13075612	MSTRG.13996.1	100	+	13072916	13075612	255,0,0	1	2696	0
22	13124852	13132668	MSTRG.13998.1	100	+	13124852	13132668	255,0,0	1	7816	0
22	17785379	17788301	MSTRG.14059.1	100	+	17785379	17788301	255,0,0	1	2922	0
22	17865469	17871552	MSTRG.14062.1	100	-	17865469	17871552	255,0,0	1	6083	0
22	18673865	18819341	MSTRG.14079.1	100	+	18673865	18819341	255,0,0	3	376,119,53	0,64624,145423
22	20087463	20117906	MSTRG.14095.1	100	-	20087463	20117906	255,0,0	2	57876518	0,23925
22	20256865	20262485	MSTRG.14100.1	100	+	20256865	20262485	255,0,0	3	19,83,921	0,924,4699
22	21611461	21616710	MSTRG.14121.1	100	+	21611461	21616710	255,0,0	3	100,49,311	0,4704,4938
22	22868798	23023276	MSTRG.14157.7	100	-	22868798	23023276	255,0,0	2	16119,72	0,154406
22	23253488	23621005	MSTRG.14170.1	100	+	23253488	23621005	255,0,0	2	221808	0,365709
22	23623149	23627072	MSTRG.14174.1	100	+	23623149	23627072	255,0,0	2	410882	0,3041
22	25120229	25217045	MSTRG.14183.1	100	+	25120229	25217045	255,0,0	3	12,293,19	0,60853,96797
22	28655648	28739453	MSTRG.14186.1	100	+	28655648	28739453	255,0,0	2	61176	0,83629
22	29524879	29537028	MSTRG.14190.4	100	+	29524879	29537028	255,0,0	2	100972008	0,10141
22	29656052	29660321	MSTRG.14192.1	100	+	29656052	29660321	255,0,0	2	23891825	0,2444
22	29673230	29676965	MSTRG.14194.1	100	+	29673230	29676965	255,0,0	2	3554145	0,3590
22	29719360	29728057	MSTRG.14197.1	100	+	29719360	29728057	255,0,0	1	8697	0
22	32019517	32037289	MSTRG.14220.1	100	+	32019517	32037289	255,0,0	2	8114147	0,17625
22	32037965	32047981	MSTRG.14219.2	100	+	32037965	32047981	255,0,0	2	18907825	0,2191
22	32148854	32285612	MSTRG.14221.1	100	+	32148854	32285612	255,0,0	2	23388128	0,136630
22	32539305	32549475	MSTRG.14226.1	100	+	32539305	32549475	255,0,0	2	9949136	0,1034
22	32549544	32555867	MSTRG.14227.1	100	+	32549544	32555867	255,0,0	2	19434303	0,2020
22	33152572	33326458	MSTRG.14230.1	100	+	33152572	33326458	255,0,0	2	1812121	0,171765
22	33152612	33326375	MSTRG.14230.2	100	+	33152612	33326375	255,0,0	2	1532026	0,171737
22	33892261	33896770	MSTRG.14238.1	100	-	33892261	33896770	255,0,0	2	13813064	0,1445
22	38807685	38812454	MSTRG.14272.1	100	+	38807685	38812454	255,0,0	2	8243881	0,888
22	41656119	41707682	MSTRG.14295.1	100	-	41656119	41707682	255,0,0	2	1966698	0,44865
22	48665494	48673189	MSTRG.14338.1	100	+	48665494	48673189	255,0,0	2	223109	0,7586
22	49162050	49164480	MSTRG.14340.1	100	+	49162050	49164480	255,0,0	2	1671438	0,992
22	49794186	49797671	MSTRG.14346.1	100	+	49794186	49797671	255,0,0	2	3612951	0,534
22	49795182	49797634	MSTRG.14346.2	100	+	49795182	49797634	255,0,0	2	1407988	0,1464
23	800297	801357	MSTRG.14402.1	100	-	800297	801357	255,0,0	2	111909	0,151
23	804970	807882	MSTRG.14403.1	100	-	804970	807882	255,0,0	2	2523358	0,2554
23	1199473	1233332	MSTRG.14406.1	100	+	1199473	1233332	255,0,0	2	11316	0,33543
23	2203843	2217318	MSTRG.14413.1	100	-	2203843	2217318	255,0,0	2	2502393	0,13082
23	2239699	2253965	MSTRG.14415.1	100	+	2239699	2253965	255,0,0	2	364310372	0,3894
23	2251950	2260917	MSTRG.14415.2	100	+	2251950	2260917	255,0,0	3	15873451748	0,1658,7219
23	2294002	2296509	MSTRG.14416.1	100	-	2294002	2296509	255,0,0	2	2561886	0,621
23	4662876	4668850	MSTRG.14436.1	100	+	4662876	4668850	255,0,0	2	214198	0,5776
23	12595576	12600927	MSTRG.14460.1	100	-	12595576	12600927	255,0,0	1	5351	0
23	19616365	19659076	MSTRG.14478.1	100	-	19616365	19659076	255,0,0	2	166443	0,42268
23	21792897	21800487	MSTRG.14495.6	100	-	21792897	21800487	255,0,0	2	50502517	0,5073
23	24393278	24421696	MSTRG.14507.1	100	-	24393278	24421696	255,0,0	2	32204	0,28214
23	24561079	24563381	MSTRG.14509.1	100	+	24561079	24563381	255,0,0	1	2302	0
23	33738915	33739246	MSTRG.14556.1	100	-	33738915	33739246	255,0,0	2	155,52	0,279
23	34277918	34356107	MSTRG.14561.1	100	-	34277918	34356107	255,0,0	3	5189136112	0,72554,78077
23	34756358	34770157	MSTRG.14565.1	100	-	34756358	34770157	255,0,0	2	56088156	0,5643
23	36620124	36626812	MSTRG.14587.1	100	+	36620124	36626812	255,0,0	2	25232	0,6456
23	37247575	37553564	MSTRG.14592.1	100	-	37247575	37553564	255,0,0	2	8212922	0,293067
23	37404300	37411338	MSTRG.14596.1	100	+	37404300	37411338	255,0,0	1	7038	0
23	37419064	37430720	MSTRG.14597.4	100	+	37419064	37430720	255,0,0	2	19309673	0,1983
23	37553663	37556481	MSTRG.14599.1	100	-	37553663	37556481	255,0,0	1	2818	0
23	38683010	38748742	MSTRG.14604.1	100	-	38683010	38748742	255,0,0	2	74141	0,65591
23	39106172	39139527	MSTRG.14608.1	100	-	39106172	39139527	255,0,0	2	501085	0,32270
23	42154894	42161201	MSTRG.14627.1	100	-	42154894	42161201	255,0,0	1	6307	0
23	42251951	42258490	MSTRG.14629.1	100	+	42251951	42258490	255,0,0	1	6539	0
23	43240612	43244967	MSTRG.14642.1	100	+	43240612	43244967	255,0,0	3	501136742	0,2645,3613
23	47664828	47674173	MSTRG.14675.1	100	-	47664828	47674173	255,0,0	1	9345	0
23	47756059	47760380	MSTRG.14679.1	100	-	47756059	47760380	255,0,0	1	4321	0
23	48718578	48831322	MSTRG.14683.1	100	+	48718578	48831322	255,0,0	2	1370,24	0,112720
23	54277801	54300600	MSTRG.14716.1	100	-	54277801	54300600	255,0,0	3	490106272	0,877,22527
23	56447638	56449689	MSTRG.14724.1	100	-	56447638	56449689	255,0,0	1	2051	0
23	57897862	58046915	MSTRG.14734.2	100	+	57897862	58046915	255,0,0	3	25226544	0,100937,148509
23	60820114	60823593	MSTRG.14748.1	100	+	60820114	60823593	255,0,0	1	3479	0
23	61621871	61626165	MSTRG.14760.1	100	-	61621871	61626165	255,0,0	1	4294	0
24	1508417	1509209	MSTRG.14858.2	100	+	1508417	1509209	255,0,0	2	79446	0,346
24	2367501	2372241	MSTRG.14906.1	100	+	2367501	2372241	255,0,0	1	4740	0
24	2515352	2515908	MSTRG.14910.13	100	+	2515352	2515908	255,0,0	2	336198	0,358
24	2789152	2812240	MSTRG.14924.1	100	+	2789152	2812240	255,0,0	2	256102	0,22986
24	3768951	3769992	MSTRG.14949.2	100	-	3768951	3769992	255,0,0	2	18763	0,278
24	7672573	7684271	MSTRG.14970.1	100	-	7672573	7684271	255,0,0	3	85971171983	0,8794,9715
24	7753367	7754118	MSTRG.14972.5	100	-	7753367	7754118	255,0,0	2	388223	0,528
24	10191398	10213668	MSTRG.14997.1	100	-	10191398	10213668	255,0,0	2	494716876	0,5394
24	10470743	10491786	MSTRG.15004.1	100	-	10470743	10491786	255,0,0	3	3025,1435,14	0,3065,21029
24	10470827	10472853	MSTRG.15005.1	100	+	10470827	10472853	255,0,0	1	2026	0
24	16346300	16350082	MSTRG.15048.1	100	-	16346300	16350082	255,0,0	2	466145	0,3637
24	16346313	16350061	MSTRG.15048.2	100	-	16346313	16350061	255,0,0	2	255124	0,3624
24	18660733	18664632	MSTRG.15075.1	100	-	18660733	18664632	255,0,0	1	3899	0
24	21509040	21519879	MSTRG.15111.3	100	+	21509040	21519879	255,0,0	2	85882191	0,8648
24	21580012	21610381	MSTRG.15114.1	100	+	21580012	21610381	255,0,0	2	1531880	0,28489
24	25706300	25730255	MSTRG.15143.7	100	-	25706300	25730255	255,0,0	3	5930634011588	0,5980,12367
24	26005195	26017354	MSTRG.15158.1	100	-	26005195	26017354	255,0,0	2	36608447	0,3712
24	26115980	26127041	MSTRG.15165.1	100	+	26115980	26127041	255,0,0	2	16941297	0,9764
24	27822565	27831353	MSTRG.15253.1	100	+	27822565	27831353	255,0,0	1	8788	0
24	27896854	27916950	MSTRG.15259.1	100	+	27896854	27916950	255,0,0	2	1116316	0,19780
24	28200976	28208455	MSTRG.15265.2	100	+	28200976	28208455	255,0,0	2	14356016	0,1463
24	28200976	28213022	MSTRG.15265.1	100	+	28200976	28213022	255,0,0	1	12046	0
24	32764759	32770859	MSTRG.15284.1	100	-	32764759	32770859	255,0,0	1	6100	0
24	32771048	32780216	MSTRG.15285.1	100	-	32771048	32780216	255,0,0	2	44634672	0,4496
24	33770426	33774239	MSTRG.15313.1	100	+	33770426	33774239	255,0,0	2	138273	0,3540
24	34092175	34095239	MSTRG.15319.1	100	-	34092175	34095239	255,0,0	1	3064	0
24	35340859	35360127	MSTRG.15350.1	100	+	35340859	35360127	255,0,0	2	391455	0,17813
24	35841073	35842811	MSTRG.15372.2	100	+	35841073	35842811	255,0,0	2	1022658	0,1080
24	36199036	36204123	MSTRG.15392.1	100	-	36199036	36204123	255,0,0	4	415,50,31,191	0,845,1919,4896
24	38819762	38822036	MSTRG.15479.1	100	-	38819762	38822036	255,0,0	1	2274	0
24	40231280	40232119	MSTRG.15493.1	100	+	40231280	40232119	255,0,0	2	341416	0,423
24	40268304	40277898	MSTRG.15492.2	100	+	40268304	40277898	255,0,0	2	46382592	0,7002
24	41492825	41582639	MSTRG.15542.1	100	+	41492825	41582639	255,0,0	2	318,13	0,89801
25	940192	948867	MSTRG.15569.3	100	-	940192	948867	255,0,0	2	21706454	0,2221
25	1484965	1487858	MSTRG.15571.1	100	+	1484965	1487858	255,0,0	1	2893	0
25	4045134	4054451	MSTRG.15589.1	100	+	4045134	4054451	255,0,0	1	9317	0
25	6628489	6643259	MSTRG.15608.1	100	-	6628489	6643259	255,0,0	2	90158	0,14612
25	7459308	7465055	MSTRG.15615.1	100	+	7459308	7465055	255,0,0	2	2398313	0,5434
25	8058377	8141249	MSTRG.15621.9	100	-	8058377	8141249	255,0,0	4	1700,6856,5460,90	0,9570,30579,82782
25	8094579	8104423	MSTRG.15622.1	100	-	8094579	8104423	255,0,0	2	87831027	0,8817
25	10014978	10090908	MSTRG.15639.1	100	-	10014978	10090908	255,0,0	2	254,61	0,75869
25	17806667	17812522	MSTRG.15676.1	100	+	17806667	17812522	255,0,0	2	45251274	0,4581
25	17812522	17822143	MSTRG.15674.11	100	+	17812522	17822143	255,0,0	2	18957675	0,1946
25	17914834	17920636	MSTRG.15678.1	100	+	17914834	17920636	255,0,0	2	34332286	0,3516
25	19499882	19511411	MSTRG.15694.1	100	+	19499882	19511411	255,0,0	1	11529	0
25	19511573	19534465	MSTRG.15695.1	100	+	19511573	19534465	255,0,0	2	171383089	0,19803
25	20143063	20145576	MSTRG.15698.1	100	-	20143063	20145576	255,0,0	1	2513	0
25	24568298	24571249	MSTRG.15708.4	100	-	24568298	24571249	255,0,0	2	3781785	0,1166
25	27949523	27988208	MSTRG.15754.8	100	-	27949523	27988208	255,0,0	3	1478,75,12993	0,1671,25692
25	28221615	28223918	MSTRG.15765.1	100	-	28221615	28223918	255,0,0	1	2303	0
25	28600378	28612157	MSTRG.15771.1	100	+	28600378	28612157	255,0,0	1	11779	0
25	29342799	29351250	MSTRG.15788.1	100	-	29342799	29351250	255,0,0	1	8451	0
25	30172600	30185302	MSTRG.15807.1	100	+	30172600	30185302	255,0,0	2	11691961	0,11741
25	30507540	30514784	MSTRG.15809.1	100	+	30507540	30514784	255,0,0	1	7244	0
25	30774330	30780866	MSTRG.15811.1	100	+	30774330	30780866	255,0,0	1	6536	0
25	31036174	31068670	MSTRG.15816.2	100	+	31036174	31068670	255,0,0	4	1031422365684310	0,6980,21347,28182
25	31169417	31174668	MSTRG.15819.1	100	+	31169417	31174668	255,0,0	3	3132424565	0,349,686
25	31437431	31451364	MSTRG.15822.1	100	+	31437431	31451364	255,0,0	2	111362748	0,11185
25	31484429	31489937	MSTRG.15823.1	100	+	31484429	31489937	255,0,0	2	4574859	0,4649
25	31510993	31521035	MSTRG.15825.1	100	+	31510993	31521035	255,0,0	1	10042	0
25	31559028	31567261	MSTRG.15826.1	100	+	31559028	31567261	255,0,0	1	8233	0
25	39435874	39664825	MSTRG.15861.1	100	+	39435874	39664825	255,0,0	2	224,48	0,228903
25	42299897	42305059	MSTRG.15877.1	100	+	42299897	42305059	255,0,0	1	5162	0
25	42305292	42490872	MSTRG.15878.1	100	+	42305292	42490872	255,0,0	2	384,71	0,185509
25	44088916	44091029	MSTRG.15900.1	100	-	44088916	44091029	255,0,0	1	2113	0
26	957798	960284	MSTRG.15914.1	100	-	957798	960284	255,0,0	2	326722	0,1764
26	6509318	6515013	MSTRG.15944.1	100	-	6509318	6515013	255,0,0	1	5695	0
26	17915298	17928622	MSTRG.15988.5	100	+	17915298	17928622	255,0,0	2	36759600	0,3724
26	23732346	23741107	MSTRG.16019.1	100	-	23732346	23741107	255,0,0	3	373104106	0,6520,8655
26	24800029	24930747	MSTRG.16025.1	100	-	24800029	24930747	255,0,0	2	211815	0,128903
26	27218625	27268405	MSTRG.16043.1	100	+	27218625	27268405	255,0,0	2	367411499	0,48281
26	27905184	27911428	MSTRG.16049.1	100	-	27905184	27911428	255,0,0	1	6244	0
26	32161034	32168835	MSTRG.16073.16	100	-	32161034	32168835	255,0,0	2	4382107	0,7694
26	32751247	32757162	MSTRG.16085.1	100	+	32751247	32757162	255,0,0	1	5915	0
26	35135039	35144472	MSTRG.16101.2	100	+	35135039	35144472	255,0,0	2	3795312	0,4121
3	2012487	2015691	MSTRG.16231.1	100	+	2012487	2015691	255,0,0	1	3204	0
3	2066184	2067026	MSTRG.16233.1	100	-	2066184	2067026	255,0,0	2	210310	0,532
3	2668817	2670375	MSTRG.16263.1	100	-	2668817	2670375	255,0,0	2	238177	0,1381
3	5152689	5165474	MSTRG.16319.1	100	+	5152689	5165474	255,0,0	2	3311765	0,11020
3	5169304	5173069	MSTRG.16322.1	100	+	5169304	5173069	255,0,0	1	3765	0
3	6427343	6430427	MSTRG.16343.1	100	+	6427343	6430427	255,0,0	1	3084	0
3	6600260	6603126	MSTRG.16345.1	100	-	6600260	6603126	255,0,0	1	2866	0
3	6650208	6652977	MSTRG.16349.1	100	-	6650208	6652977	255,0,0	1	2769	0
3	7100169	7104092	MSTRG.16359.2	100	+	7100169	7104092	255,0,0	2	241,54	0,3869
3	10276733	10282187	MSTRG.16439.1	100	-	10276733	10282187	255,0,0	1	5454	0
3	10729720	10732244	MSTRG.16447.1	100	+	10729720	10732244	255,0,0	1	2524	0
3	10914017	10916472	MSTRG.16450.1	100	+	10914017	10916472	255,0,0	1	2455	0
3	12698347	12762504	MSTRG.16475.1	100	-	12698347	12762504	255,0,0	3	3032,2840,11	0,3076,64146
3	12703945	12704290	MSTRG.16475.2	100	-	12703945	12704290	255,0,0	2	191100	0,245
3	12704035	12704268	MSTRG.16475.3	100	-	12704035	12704268	255,0,0	2	105107	0,126
3	12819760	12832739	MSTRG.16482.1	100	-	12819760	12832739	255,0,0	3	301721043	0,145,11936
3	12825084	12832711	MSTRG.16482.2	100	-	12825084	12832711	255,0,0	2	4641015	0,6612
3	14793950	14842988	MSTRG.16497.1	100	-	14793950	14842988	255,0,0	2	153101	0,48937
3	18768934	18770957	MSTRG.16519.1	100	+	18768934	18770957	255,0,0	1	2023	0
3	19351054	19355129	MSTRG.16523.1	100	+	19351054	19355129	255,0,0	1	4075	0
3	20181659	20188740	MSTRG.16533.1	100	-	20181659	20188740	255,0,0	1	7081	0
3	21776179	22127961	MSTRG.16544.1	100	-	21776179	22127961	255,0,0	3	246,43,182	0,264245,351600
3	28086502	28093417	MSTRG.16564.1	100	-	28086502	28093417	255,0,0	1	6915	0
3	28300952	28303116	MSTRG.16571.1	100	+	28300952	28303116	255,0,0	1	2164	0
3	29163296	29619742	MSTRG.16578.1	100	-	29163296	29619742	255,0,0	3	216,18,129	0,211008,456317
3	29617555	29619742	MSTRG.16578.2	100	-	29617555	29619742	255,0,0	2	59314	0,1873
3	31531814	31534367	MSTRG.16585.1	100	+	31531814	31534367	255,0,0	1	2553	0
3	31634120	31760842	MSTRG.16583.2	100	-	31634120	31760842	255,0,0	3	46115371	0,10026,126351
3	31934950	31943672	MSTRG.16597.1	100	+	31934950	31943672	255,0,0	1	8722	0
3	32642162	32663272	MSTRG.16609.1	100	+	32642162	32663272	255,0,0	2	2431996	0,19114
3	37167089	37211029	MSTRG.16674.1	100	+	37167089	37211029	255,0,0	2	3062206	0,41734
3	38125478	38127750	MSTRG.16683.1	100	+	38125478	38127750	255,0,0	1	2272	0
3	38240079	38242297	MSTRG.16687.3	100	+	38240079	38242297	255,0,0	2	1077290	0,1928
3	38761981	38766972	MSTRG.16696.1	100	+	38761981	38766972	255,0,0	1	4991	0
3	39193651	39479734	MSTRG.16705.1	100	-	39193651	39479734	255,0,0	2	3466483	0,279600
3	40102558	40110391	MSTRG.16723.2	100	+	40102558	40110391	255,0,0	2	38883891	0,3942
3	43123333	43125430	MSTRG.16733.1	100	+	43123333	43125430	255,0,0	1	2097	0
3	43123333	43125430	MSTRG.16733.2	100	+	43123333	43125430	255,0,0	2	3731524	0,573
3	43426528	43453903	MSTRG.16736.1	100	+	43426528	43453903	255,0,0	1	27375	0
3	43516923	43528329	MSTRG.16737.1	100	+	43516923	43528329	255,0,0	1	11406	0
3	43871063	43877357	MSTRG.16743.1	100	-	43871063	43877357	255,0,0	1	6294	0
3	43946561	43948476	MSTRG.16746.1	100	+	43946561	43948476	255,0,0	2	1056814	0,1101
3	44079420	44117552	MSTRG.16748.1	100	+	44079420	44117552	255,0,0	2	10878178	0,37954
3	45869075	45885114	MSTRG.16765.1	100	-	45869075	45885114	255,0,0	1	16039	0
3	46505766	46507838	MSTRG.16775.1	100	-	46505766	46507838	255,0,0	1	2072	0
3	48345575	48426985	MSTRG.16783.1	100	+	48345575	48426985	255,0,0	2	69204	0,81206
3	48740721	48768340	MSTRG.16785.1	100	-	48740721	48768340	255,0,0	2	213,31	0,27588
3	49123297	49206960	MSTRG.16791.1	100	+	49123297	49206960	255,0,0	2	185,72	0,83591
3	59761620	59787380	MSTRG.16881.1	100	+	59761620	59787380	255,0,0	2	116264	0,25496
3	62585315	62587638	MSTRG.16918.1	100	+	62585315	62587638	255,0,0	1	2323	0
3	63533896	63535837	MSTRG.16932.1	100	+	63533896	63535837	255,0,0	2	1421057	0,884
3	76031197	76039324	MSTRG.16981.1	100	-	76031197	76039324	255,0,0	1	8127	0
3	76467648	76484573	MSTRG.16985.2	100	+	76467648	76484573	255,0,0	2	119774781	0,12144
3	76471252	76484558	MSTRG.16985.4	100	+	76471252	76484558	255,0,0	2	24598716	0,4590
3	77507503	77510315	MSTRG.16996.1	100	-	77507503	77510315	255,0,0	1	2812	0
3	77515163	77520977	MSTRG.16997.1	100	-	77515163	77520977	255,0,0	1	5814	0
3	77522247	77533471	MSTRG.16998.1	100	-	77522247	77533471	255,0,0	1	11224	0
3	77546175	77564278	MSTRG.17001.1	100	-	77546175	77564278	255,0,0	1	18103	0
3	78573392	78582542	MSTRG.17009.5	100	-	78573392	78582542	255,0,0	2	2436481	0,8669
3	79786978	80040031	MSTRG.17020.1	100	-	79786978	80040031	255,0,0	2	4381625	0,251428
3	79873382	80040031	MSTRG.17020.2	100	-	79873382	80040031	255,0,0	2	5492748	0,163901
3	80028268	80143433	MSTRG.17024.1	100	-	80028268	80143433	255,0,0	2	8803181	0,114984
3	80040112	80042679	MSTRG.17025.1	100	-	80040112	80042679	255,0,0	1	2567	0
3	80050119	80071634	MSTRG.17027.1	100	-	80050119	80071634	255,0,0	2	617915277	0,6238
3	80050119	80071634	MSTRG.17027.2	100	-	80050119	80071634	255,0,0	2	621315240	0,6275
3	80050956	80071630	MSTRG.17027.3	100	-	80050956	80071630	255,0,0	3	3308204715236	0,3329,5438
3	80891324	80902407	MSTRG.17038.1	100	-	80891324	80902407	255,0,0	3	16291653672	0,5995,7411
3	81532422	81777682	MSTRG.17052.1	100	-	81532422	81777682	255,0,0	3	281310512	0,243401,244748
3	81580812	81627111	MSTRG.17053.1	100	+	81580812	81627111	255,0,0	2	8499,77	0,46222
3	81589614	81596939	MSTRG.17054.1	100	+	81589614	81596939	255,0,0	2	6292,68	0,7257
3	81827332	81832906	MSTRG.17055.1	100	-	81827332	81832906	255,0,0	1	5574	0
3	81833287	81860715	MSTRG.17056.1	100	-	81833287	81860715	255,0,0	5	5533,48,880,220,104	0,5862,23203,26668,27324
3	83693039	83696365	MSTRG.17061.1	100	+	83693039	83696365	255,0,0	1	3326	0
3	83721238	83780524	MSTRG.17062.4	100	+	83721238	83780524	255,0,0	3	4800739377236	0,48051,52050
3	83780923	83789977	MSTRG.17063.1	100	+	83780923	83789977	255,0,0	2	5438462	0,592
3	83794571	83799986	MSTRG.17064.1	100	+	83794571	83799986	255,0,0	1	5415	0
3	83814517	83820858	MSTRG.17065.1	100	+	83814517	83820858	255,0,0	2	36792595	0,3746
3	83814520	83818762	MSTRG.17065.2	100	+	83814520	83818762	255,0,0	2	3641530	0,3712
3	86801820	86808390	MSTRG.17105.1	100	-	86801820	86808390	255,0,0	5	426,85,45,116,31	0,1639,2273,3345,6539
3	86801871	86808389	MSTRG.17105.2	100	-	86801871	86808389	255,0,0	4	375,85,45,30	0,1588,2222,6488
3	86960843	87002408	MSTRG.17110.1	100	-	86960843	87002408	255,0,0	2	217,47	0,41518
3	87114456	87124459	MSTRG.17112.1	100	+	87114456	87124459	255,0,0	1	10003	0
3	91285584	91286488	MSTRG.17124.1	100	-	91285584	91286488	255,0,0	2	303550	0,354
3	92420018	92609702	MSTRG.17136.1	100	-	92420018	92609702	255,0,0	3	400,3797,29	0,50095,189655
3	97159554	97161456	MSTRG.17209.1	100	+	97159554	97161456	255,0,0	2	1148360	0,1542
3	97159654	97161442	MSTRG.17209.2	100	+	97159654	97161442	255,0,0	3	398,51,346	0,997,1442
3	99858824	99861754	MSTRG.17222.27	100	-	99858824	99861754	255,0,0	2	482492	0,438
3	100262214	100271734	MSTRG.17231.1	100	+	100262214	100271734	255,0,0	1	9520	0
3	100971136	101016902	MSTRG.17242.1	100	-	100971136	101016902	255,0,0	2	175,28	0,45738
3	101451827	101483471	MSTRG.17251.1	100	+	101451827	101483471	255,0,0	3	42023720183	0,4252,31461
3	101652794	101664753	MSTRG.17252.1	100	+	101652794	101664753	255,0,0	2	22879594	0,2365
3	101810611	101879192	MSTRG.17255.1	100	-	101810611	101879192	255,0,0	2	20510	0,68071
3	102455381	102460599	MSTRG.17266.1	100	+	102455381	102460599	255,0,0	2	4992151	0,5067
3	103094825	103141355	MSTRG.17276.1	100	+	103094825	103141355	255,0,0	2	1503452	0,43078
3	105540206	105603946	MSTRG.17321.1	100	-	105540206	105603946	255,0,0	2	486416	0,63324
3	105540419	105545718	MSTRG.17321.2	100	-	105540419	105545718	255,0,0	3	273,90,160	0,3984,5139
3	105571598	105574083	MSTRG.17322.1	100	+	105571598	105574083	255,0,0	1	2485	0
3	107691642	107704061	MSTRG.17337.1	100	+	107691642	107704061	255,0,0	1	12419	0
3	107762473	107764286	MSTRG.17341.1	100	-	107762473	107764286	255,0,0	2	715956	0,857
3	111354292	111632027	MSTRG.17358.1	100	-	111354292	111632027	255,0,0	2	3751182	0,277553
3	112210802	112237161	MSTRG.17370.1	100	-	112210802	112237161	255,0,0	2	91834866	0,21493
3	112303670	112314378	MSTRG.17371.1	100	-	112303670	112314378	255,0,0	2	7919855	0,853
3	115790706	115809275	MSTRG.17380.22	100	-	115790706	115809275	255,0,0	2	346912817	0,5752
3	115809694	115818382	MSTRG.17381.1	100	-	115809694	115818382	255,0,0	2	24786166	0,2522
3	119174206	119203160	MSTRG.17401.1	100	-	119174206	119203160	255,0,0	2	42181	0,28773
3	119383254	119386409	MSTRG.17405.1	100	+	119383254	119386409	255,0,0	2	14521648	0,1507
3	124022378	124033110	MSTRG.17413.1	100	+	124022378	124033110	255,0,0	2	92113	0,10619
3	125380757	125384532	MSTRG.17425.1	100	+	125380757	125384532	255,0,0	1	3775	0
3	128345336	128346549	MSTRG.17437.2	100	-	128345336	128346549	255,0,0	2	936,83	0,1130
3	128359946	128362524	MSTRG.17438.1	100	-	128359946	128362524	255,0,0	1	2578	0
3	128365151	128367195	MSTRG.17439.1	100	-	128365151	128367195	255,0,0	1	2044	0
3	128369280	128376663	MSTRG.17441.1	100	-	128369280	128376663	255,0,0	1	7383	0
3	128378899	128380544	MSTRG.17442.1	100	-	128378899	128380544	255,0,0	2	797827	0,818
3	128384120	128389382	MSTRG.17445.1	100	+	128384120	128389382	255,0,0	1	5262	0
3	129603171	129604483	MSTRG.17453.3	100	-	129603171	129604483	255,0,0	2	635,92	0,1220
3	130541806	130569064	MSTRG.17460.5	100	-	130541806	130569064	255,0,0	2	103403	0,26855
3	131235993	131256342	MSTRG.17466.1	100	+	131235993	131256342	255,0,0	2	6959113	0,20236
3	131311936	131316990	MSTRG.17467.1	100	+	131311936	131316990	255,0,0	1	5054	0
3	132192523	132195085	MSTRG.17488.1	100	+	132192523	132195085	255,0,0	1	2562	0
3	134135645	134137660	MSTRG.17514.1	100	-	134135645	134137660	255,0,0	1	2015	0
3	135390585	135537941	MSTRG.17543.1	100	-	135390585	135537941	255,0,0	2	318340	0,147016
3	135982266	135987663	MSTRG.17552.1	100	+	135982266	135987663	255,0,0	1	5397	0
3	136543683	136550269	MSTRG.17571.1	100	-	136543683	136550269	255,0,0	1	6586	0
3	137307029	137312928	MSTRG.17589.10	100	+	137307029	137312928	255,0,0	2	45411275	0,4624
3	140274051	140310983	MSTRG.17619.1	100	+	140274051	140310983	255,0,0	2	135300	0,36632
3	140284163	140529794	MSTRG.17620.1	100	+	140284163	140529794	255,0,0	2	5603,72	0,245559
3	140298767	140310671	MSTRG.17621.1	100	+	140298767	140310671	255,0,0	2	26165281	0,6623
3	140488334	140537797	MSTRG.17625.1	100	-	140488334	140537797	255,0,0	2	456,56	0,49407
3	140587497	140599710	MSTRG.17627.1	100	+	140587497	140599710	255,0,0	1	12213	0
3	141133547	141172439	MSTRG.17630.1	100	-	141133547	141172439	255,0,0	2	1655419234	0,19658
3	141996055	141997608	MSTRG.17636.1	100	+	141996055	141997608	255,0,0	2	468132	0,1421
3	143782414	143846911	MSTRG.17646.1	100	+	143782414	143846911	255,0,0	2	90179	0,64318
3	144547012	144552615	MSTRG.17654.6	100	+	144547012	144552615	255,0,0	3	189,72,108	0,5330,5495
3	149077804	149298621	MSTRG.17669.1	100	-	149077804	149298621	255,0,0	2	5020951	0,199866
3	150035359	150045282	MSTRG.17683.8	100	-	150035359	150045282	255,0,0	2	88149	0,9774
3	150154559	150163196	MSTRG.17686.1	100	+	150154559	150163196	255,0,0	3	136,70,303	0,3518,8334
3	151347654	151574572	MSTRG.17703.1	100	+	151347654	151574572	255,0,0	2	47293	0,226625
3	153491102	153503054	MSTRG.17721.1	100	-	153491102	153503054	255,0,0	1	11952	0
3	154878345	155041369	MSTRG.17734.1	100	-	154878345	155041369	255,0,0	2	42496	0,162528
3	155010588	155041378	MSTRG.17734.6	100	-	155010588	155041378	255,0,0	3	5786242322494	0,5825,8296
3	156537726	156548357	MSTRG.17751.1	100	+	156537726	156548357	255,0,0	2	32287347	0,3284
3	157346958	157376283	MSTRG.17761.1	100	+	157346958	157376283	255,0,0	2	43377524	0,21801
3	160726410	160974882	MSTRG.17772.1	100	-	160726410	160974882	255,0,0	2	70195	0,248277
3	162874302	162879935	MSTRG.17832.1	100	+	162874302	162879935	255,0,0	2	9554642	0,991
3	162874302	162963205	MSTRG.17832.2	100	+	162874302	162963205	255,0,0	2	2355,11	0,88892
3	163129351	163136981	MSTRG.17856.2	100	+	163129351	163136981	255,0,0	3	2613443913	0,2155,6717
3	163139530	163141257	MSTRG.17859.1	100	+	163139530	163141257	255,0,0	4	178,23,25,454	0,433,1134,1273
3	164715327	164735222	MSTRG.17892.1	100	+	164715327	164735222	255,0,0	2	279267	0,19628
3	170695607	170698047	MSTRG.17943.1	100	-	170695607	170698047	255,0,0	1	2440	0
3	170766432	170771149	MSTRG.17947.1	100	+	170766432	170771149	255,0,0	1	4717	0
3	173361572	173376017	MSTRG.17971.1	100	+	173361572	173376017	255,0,0	2	405810339	0,4106
3	176053482	176053906	MSTRG.18000.1	100	-	176053482	176053906	255,0,0	2	186157	0,267
3	176053535	176053906	MSTRG.18000.2	100	-	176053535	176053906	255,0,0	2	125165	0,206
3	178607159	178607625	MSTRG.18014.1	100	-	178607159	178607625	255,0,0	2	170129	0,337
3	179403049	179405672	MSTRG.18022.18	100	-	179403049	179405672	255,0,0	2	157152	0,2471
3	179417935	179420213	MSTRG.18023.2	100	+	179417935	179420213	255,0,0	3	289,41,193	0,1861,2085
3	179417935	179420272	MSTRG.18023.1	100	+	179417935	179420272	255,0,0	2	1902252	0,2085
3	179417936	179420209	MSTRG.18023.3	100	+	179417936	179420209	255,0,0	3	288,85,189	0,1816,2084
3	179517886	179521744	MSTRG.18026.1	100	-	179517886	179521744	255,0,0	1	3858	0
3	179978315	179981906	MSTRG.18037.1	100	+	179978315	179981906	255,0,0	1	3591	0
3	180800309	180806130	MSTRG.18055.1	100	+	180800309	180806130	255,0,0	2	43461435	0,4386
3	183084704	183091567	MSTRG.18072.1	100	+	183084704	183091567	255,0,0	1	6863	0
3	183120383	183130685	MSTRG.18075.1	100	+	183120383	183130685	255,0,0	1	10302	0
3	183324284	183329521	MSTRG.18080.1	100	+	183324284	183329521	255,0,0	2	813101	0,5136
3	187371926	187378118	MSTRG.18105.1	100	-	187371926	187378118	255,0,0	2	48091192	0,5000
3	187397709	187422289	MSTRG.18104.7	100	-	187397709	187422289	255,0,0	3	2409,76,47	0,18973,24533
3	188384242	188388618	MSTRG.18114.1	100	+	188384242	188388618	255,0,0	1	4376	0
3	189441872	189444131	MSTRG.18119.1	100	-	189441872	189444131	255,0,0	1	2259	0
3	189444231	189449163	MSTRG.18120.1	100	+	189444231	189449163	255,0,0	1	4932	0
3	190250935	190648640	MSTRG.18131.3	100	+	190250935	190648640	255,0,0	5	93,81,77,85,3653	0,164367,210190,315893,394052
3	190467244	190667788	MSTRG.18131.6	100	+	190467244	190667788	255,0,0	4	1962,85,8882,13811	0,99584,177743,186733
3	190679610	190692785	MSTRG.18135.1	100	+	190679610	190692785	255,0,0	3	765517143717	0,7722,9458
3	195090055	195311139	MSTRG.18160.1	100	-	195090055	195311139	255,0,0	3	288878210845	0,201396,210239
3	195095408	195277655	MSTRG.18161.1	100	-	195095408	195277655	255,0,0	2	391466	0,180781
3	201991156	201994245	MSTRG.18199.2	100	+	201991156	201994245	255,0,0	4	457,484,64,727	0,901,1888,2362
3	202070888	202098100	MSTRG.18203.1	100	-	202070888	202098100	255,0,0	2	2020,21	0,27191
3	202590455	202693949	MSTRG.18213.1	100	+	202590455	202693949	255,0,0	2	125542	0,102952
3	203065046	203095711	MSTRG.18216.1	100	-	203065046	203095711	255,0,0	3	16115102334215	0,16168,26450
3	204743928	204753323	MSTRG.18257.12	100	+	204743928	204753323	255,0,0	2	111175	0,9220
3	204815817	204876992	MSTRG.18258.1	100	-	204815817	204876992	255,0,0	2	197,56	0,61119
3	205112837	205113463	MSTRG.18263.1	100	-	205112837	205113463	255,0,0	2	240324	0,302
3	205136602	205142757	MSTRG.18264.1	100	-	205136602	205142757	255,0,0	1	6155	0
3	205183953	205419954	MSTRG.18269.8	100	-	205183953	205419954	255,0,0	2	871,93	0,235908
3	205614124	205616238	MSTRG.18276.1	100	-	205614124	205616238	255,0,0	1	2114	0
3	205742557	205744763	MSTRG.18280.1	100	-	205742557	205744763	255,0,0	1	2206	0
3	206227148	206227899	MSTRG.18285.2	100	+	206227148	206227899	255,0,0	2	156475	0,276
3	206227148	206250940	MSTRG.18285.1	100	+	206227148	206250940	255,0,0	3	156,62,1265	0,21913,22527
3	206652229	206676364	MSTRG.18302.1	100	-	206652229	206676364	255,0,0	2	517160	0,23975
3	206999356	207094732	MSTRG.18312.2	100	+	206999356	207094732	255,0,0	4	189,1240,241,84	0,69435,73844,95292
3	207001097	207072488	MSTRG.18312.3	100	+	207001097	207072488	255,0,0	3	65,66,476	0,68868,70915
3	207013319	207108100	MSTRG.18313.1	100	+	207013319	207108100	255,0,0	2	101162	0,94619
3	207737661	207740705	MSTRG.18342.4	100	+	207737661	207740705	255,0,0	3	181102796	0,390,2248
3	210931639	210933815	MSTRG.18387.1	100	+	210931639	210933815	255,0,0	2	646,49	0,2127
3	213443468	213445546	MSTRG.18425.1	100	-	213443468	213445546	255,0,0	1	2078	0
3	213467497	213470073	MSTRG.18427.1	100	-	213467497	213470073	255,0,0	2	964,83	0,2493
3	213514644	213520738	MSTRG.18433.1	100	+	213514644	213520738	255,0,0	1	6094	0
3	214584084	214602014	MSTRG.18475.1	100	+	214584084	214602014	255,0,0	2	1294208	0,13722
3	215530677	215541237	MSTRG.18493.1	100	+	215530677	215541237	255,0,0	2	37873151	0,7409
3	215815448	215815973	MSTRG.18499.1	100	-	215815448	215815973	255,0,0	2	32188	0,337
3	215922383	215935356	MSTRG.18497.8	100	-	215922383	215935356	255,0,0	2	46928233	0,4740
3	216855035	216857939	MSTRG.18532.1	100	+	216855035	216857939	255,0,0	1	2904	0
3	217259513	217262315	MSTRG.18550.1	100	-	217259513	217262315	255,0,0	1	2802	0
3	219599146	219601491	MSTRG.18584.1	100	+	219599146	219601491	255,0,0	1	2345	0
3	220069598	220075275	MSTRG.18596.1	100	+	220069598	220075275	255,0,0	1	5677	0
3	220700136	220721111	MSTRG.18611.1	100	+	220700136	220721111	255,0,0	2	78439	0,20536
3	223230696	223535053	MSTRG.18636.1	100	+	223230696	223535053	255,0,0	2	221186	0,303171
3	223531545	223535089	MSTRG.18636.2	100	+	223531545	223535089	255,0,0	2	1091220	0,2324
4	273730	336466	MSTRG.18691.1	100	+	273730	336466	255,0,0	2	249,83	0,62653
4	3155480	3278962	MSTRG.18703.1	100	+	3155480	3278962	255,0,0	2	118154	0,123328
4	3483595	3497331	MSTRG.18704.1	100	-	3483595	3497331	255,0,0	2	10577	0,13159
4	5512599	5538277	MSTRG.18710.27	100	-	5512599	5538277	255,0,0	2	1161414021	0,11657
4	5512599	5538277	MSTRG.18710.28	100	-	5512599	5538277	255,0,0	4	1161425531306590	0,11657,14254,19081
4	5562946	5571101	MSTRG.18713.1	100	+	5562946	5571101	255,0,0	1	8155	0
4	5562946	5576536	MSTRG.18713.2	100	+	5562946	5576536	255,0,0	4	1794,77,155,1897	0,6044,11081,11693
4	6072319	6102078	MSTRG.18716.1	100	+	6072319	6102078	255,0,0	4	85,54,69,163	0,15648,26652,29596
4	15588140	15589434	MSTRG.18779.2	100	+	15588140	15589434	255,0,0	2	309944	0,350
4	15805505	15916900	MSTRG.18780.1	100	+	15805505	15916900	255,0,0	2	272,68	0,111327
4	18899801	19129776	MSTRG.18793.1	100	+	18899801	19129776	255,0,0	2	572131	0,227844
4	25313462	25511969	MSTRG.18818.1	100	-	25313462	25511969	255,0,0	2	146128	0,198379
4	26877554	26951956	MSTRG.18830.2	100	+	26877554	26951956	255,0,0	2	5715477	0,58925
4	26908846	27114472	MSTRG.18832.3	100	+	26908846	27114472	255,0,0	2	1622384	0,203242
4	26916684	26934157	MSTRG.18833.1	100	+	26916684	26934157	255,0,0	2	428917	0,8556
4	26970773	27023036	MSTRG.18834.3	100	+	26970773	27023036	255,0,0	2	448,79	0,52184
4	27010888	27064141	MSTRG.18835.1	100	+	27010888	27064141	255,0,0	2	14910505	0,42748
4	27076266	27106250	MSTRG.18837.1	100	+	27076266	27106250	255,0,0	2	1545814212	0,15772
4	27197797	27207067	MSTRG.18839.1	100	+	27197797	27207067	255,0,0	2	1256,72	0,9198
4	31777008	31781560	MSTRG.18856.1	100	-	31777008	31781560	255,0,0	1	4552	0
4	33051695	33064319	MSTRG.18875.1	100	+	33051695	33064319	255,0,0	2	78128	0,12496
4	33128181	33131555	MSTRG.18877.1	100	+	33128181	33131555	255,0,0	1	3374	0
4	35080534	35088221	MSTRG.18883.1	100	-	35080534	35088221	255,0,0	2	193,49	0,7638
4	35651476	35665220	MSTRG.18889.1	100	-	35651476	35665220	255,0,0	2	114174	0,13570
4	40305728	40311241	MSTRG.18907.9	100	-	40305728	40311241	255,0,0	2	527,38	0,5475
4	40897564	40900188	MSTRG.18913.1	100	+	40897564	40900188	255,0,0	1	2624	0
4	41359278	41490411	MSTRG.18914.1	100	-	41359278	41490411	255,0,0	2	235193	0,130940
4	44550527	44554752	MSTRG.18940.1	100	-	44550527	44554752	255,0,0	2	1274057	0,168
4	45173145	45173755	MSTRG.18947.1	100	+	45173145	45173755	255,0,0	2	172,90	0,520
4	46143891	46213165	MSTRG.18952.2	100	-	46143891	46213165	255,0,0	3	75771474146	0,32160,69128
4	46143968	46213166	MSTRG.18952.3	100	-	46143968	46213166	255,0,0	5	7500,164,47,1474,147	0,8049,17045,32083,69051
4	46143968	46213171	MSTRG.18952.4	100	-	46143968	46213171	255,0,0	6	7500,164,47,53,1474,152	0,8049,17045,21514,32083,69051
4	46149988	46213187	MSTRG.18952.5	100	-	46149988	46213187	255,0,0	4	14801641474168	0,2029,26063,63031
4	46162433	46212705	MSTRG.18952.6	100	-	46162433	46212705	255,0,0	3	31021474222	0,13618,50050
4	46276516	46278970	MSTRG.18958.1	100	+	46276516	46278970	255,0,0	1	2454	0
4	47182033	47190405	MSTRG.18968.2	100	-	47182033	47190405	255,0,0	2	1016643	0,7729
4	47350380	47352563	MSTRG.18972.1	100	-	47350380	47352563	255,0,0	1	2183	0
4	48594609	48599204	MSTRG.18984.1	100	+	48594609	48599204	255,0,0	2	1510465	0,4130
4	51362241	51364868	MSTRG.19009.1	100	-	51362241	51364868	255,0,0	1	2627	0
4	51391151	51394524	MSTRG.19014.1	100	-	51391151	51394524	255,0,0	1	3373	0
4	51395323	51399274	MSTRG.19015.1	100	-	51395323	51399274	255,0,0	1	3951	0
4	51399617	51410492	MSTRG.19016.1	100	-	51399617	51410492	255,0,0	2	13554327	0,6548
4	54273791	54301843	MSTRG.19021.1	100	-	54273791	54301843	255,0,0	2	302,46	0,28006
4	56945061	56953970	MSTRG.19041.1	100	+	56945061	56953970	255,0,0	2	68642008	0,6901
4	59612222	59616012	MSTRG.19045.1	100	+	59612222	59616012	255,0,0	2	17881785	0,2005
4	60336077	60376078	MSTRG.19047.14	100	+	60336077	60376078	255,0,0	2	407819	0,39182
4	65945807	65949527	MSTRG.19085.1	100	-	65945807	65949527	255,0,0	2	24101253	0,2467
4	66917838	66925226	MSTRG.19094.1	100	-	66917838	66925226	255,0,0	1	7388	0
4	67968321	67974566	MSTRG.19099.1	100	+	67968321	67974566	255,0,0	1	6245	0
4	67990899	68026268	MSTRG.19103.1	100	+	67990899	68026268	255,0,0	2	30521910	0,13459
4	69726639	69727540	MSTRG.19121.1	100	-	69726639	69727540	255,0,0	2	172181	0,720
4	69763552	69769384	MSTRG.19125.1	100	+	69763552	69769384	255,0,0	2	1332857	0,4975
4	71092196	71106938	MSTRG.19132.1	100	+	71092196	71106938	255,0,0	2	173271	0,14471
4	73701694	73702615	MSTRG.19139.2	100	+	73701694	73702615	255,0,0	2	299296	0,625
4	73701694	73702636	MSTRG.19139.1	100	+	73701694	73702636	255,0,0	2	126327	0,615
4	76904119	76906353	MSTRG.19168.1	100	-	76904119	76906353	255,0,0	1	2234	0
4	77426460	77440368	MSTRG.19178.1	100	+	77426460	77440368	255,0,0	2	105412183	0,1725
4	77484284	77488694	MSTRG.19179.1	100	-	77484284	77488694	255,0,0	1	4410	0
4	77986446	77989320	MSTRG.19181.1	100	+	77986446	77989320	255,0,0	2	252135	0,2739
4	81033051	81115844	MSTRG.19189.1	100	-	81033051	81115844	255,0,0	2	1061569	0,81224
4	81106158	81340294	MSTRG.19189.2	100	-	81106158	81340294	255,0,0	2	5883,63	0,234073
4	92775149	92778970	MSTRG.19250.1	100	+	92775149	92778970	255,0,0	1	3821	0
4	94658834	94662102	MSTRG.19287.2	100	+	94658834	94662102	255,0,0	2	1422761	0,507
4	94668620	94720355	MSTRG.19286.7	100	-	94668620	94720355	255,0,0	2	503631338	0,50397
4	94676393	94720355	MSTRG.19286.9	100	-	94676393	94720355	255,0,0	2	426051279	0,42683
4	94694356	94720355	MSTRG.19286.11	100	-	94694356	94720355	255,0,0	2	246761279	0,24720
4	94694501	94720355	MSTRG.19286.12	100	-	94694501	94720355	255,0,0	2	269121594	0,4260
4	94702657	94720355	MSTRG.19286.13	100	-	94702657	94720355	255,0,0	3	1075155531338	0,10773,16360
4	94720414	94849016	MSTRG.19286.14	100	-	94720414	94849016	255,0,0	7	4.06417e+25	0,44942,69746,83723,86226,126375,128330
4	94748207	94786783	MSTRG.19288.1	100	-	94748207	94786783	255,0,0	2	7947331	0,38245
4	94834306	94840301	MSTRG.19286.20	100	-	94834306	94840301	255,0,0	2	15444318	0,1677
4	95029745	95050773	MSTRG.19291.1	100	+	95029745	95050773	255,0,0	2	6839162	0,20866
4	97346114	97351145	MSTRG.19298.1	100	+	97346114	97351145	255,0,0	2	4178175	0,4856
4	98451904	98454271	MSTRG.19307.1	100	-	98451904	98454271	255,0,0	2	277382	0,1985
4	98613361	98621634	MSTRG.19308.1	100	-	98613361	98621634	255,0,0	2	218,44	0,8229
4	99055532	99109398	MSTRG.19319.1	100	-	99055532	99109398	255,0,0	2	5149526	0,44340
4	101360090	101365402	MSTRG.19331.1	100	-	101360090	101365402	255,0,0	2	15343710	0,1602
4	101360108	101365402	MSTRG.19331.2	100	-	101360108	101365402	255,0,0	1	5294	0
4	102756253	102757713	MSTRG.19346.1	100	-	102756253	102757713	255,0,0	2	990255	0,1205
4	103007230	103020696	MSTRG.19351.3	100	-	103007230	103020696	255,0,0	1	13466	0
4	105263329	105265313	MSTRG.19384.1	100	+	105263329	105265313	255,0,0	2	69230	0,1754
4	106869250	106920763	MSTRG.19436.1	100	+	106869250	106920763	255,0,0	2	78142	0,51371
4	110082112	110085825	MSTRG.19442.1	100	-	110082112	110085825	255,0,0	2	152,95	0,3618
4	111277714	111457184	MSTRG.19448.1	100	+	111277714	111457184	255,0,0	2	3737157	0,179313
4	111412229	111431246	MSTRG.19450.1	100	-	111412229	111431246	255,0,0	1	19017	0
4	112219036	112219953	MSTRG.19483.1	100	-	112219036	112219953	255,0,0	2	442,51	0,866
4	112735984	112739823	MSTRG.19502.1	100	+	112735984	112739823	255,0,0	2	2342570	0,1269
4	112784069	112784905	MSTRG.19507.2	100	-	112784069	112784905	255,0,0	2	124193	0,643
4	113922055	113924181	MSTRG.19537.1	100	+	113922055	113924181	255,0,0	1	2126	0
4	114177042	114243135	MSTRG.19539.25	100	-	114177042	114243135	255,0,0	3	4564586521482	0,38568,44611
4	114177053	114307800	MSTRG.19539.26	100	-	114177053	114307800	255,0,0	2	4553,50	0,130697
4	114195695	114214572	MSTRG.19541.1	100	-	114195695	114214572	255,0,0	2	170213610	0,5267
4	114195695	114214572	MSTRG.19541.2	100	-	114195695	114214572	255,0,0	2	427811035	0,7842
4	114215595	114308878	MSTRG.19539.27	100	-	114215595	114308878	255,0,0	2	570,61	0,93222
4	117699942	117713841	MSTRG.19558.1	100	-	117699942	117713841	255,0,0	1	13899	0
4	118907125	118910098	MSTRG.19565.16	100	-	118907125	118910098	255,0,0	2	15941349	0,1624
5	1132141	1134214	MSTRG.19585.1	100	+	1132141	1134214	255,0,0	2	1576386	0,1687
5	4284086	4291455	MSTRG.19672.1	100	+	4284086	4291455	255,0,0	5	137,127,175,97,295	0,720,1619,2901,7074
5	4670601	4673886	MSTRG.19694.1	100	-	4670601	4673886	255,0,0	1	3285	0
5	5296362	5297623	MSTRG.19724.1	100	-	5296362	5297623	255,0,0	2	660536	0,725
5	6153781	6182631	MSTRG.19749.9	100	+	6153781	6182631	255,0,0	3	2416554020753	0,2473,8097
5	6181747	6184038	MSTRG.19750.1	100	-	6181747	6184038	255,0,0	1	2291	0
5	6193084	6195427	MSTRG.19752.1	100	-	6193084	6195427	255,0,0	1	2343	0
5	6434362	6436520	MSTRG.19763.1	100	+	6434362	6436520	255,0,0	1	2158	0
5	7179564	7286723	MSTRG.19776.1	100	+	7179564	7286723	255,0,0	2	551197	0,105962
5	7276508	7284928	MSTRG.19781.1	100	+	7276508	7284928	255,0,0	2	169156	0,8264
5	7582756	7592951	MSTRG.19788.4	100	+	7582756	7592951	255,0,0	2	2638379	0,9816
5	8125792	8127852	MSTRG.19794.1	100	-	8125792	8127852	255,0,0	1	2060	0
5	9101046	9103975	MSTRG.19797.1	100	+	9101046	9103975	255,0,0	1	2929	0
5	9788358	9794705	MSTRG.19822.1	100	+	9788358	9794705	255,0,0	2	32882999	0,3348
5	10494377	10507424	MSTRG.19845.1	100	-	10494377	10507424	255,0,0	3	1343,91,187	0,3171,12860
5	10860818	10865139	MSTRG.19870.1	100	+	10860818	10865139	255,0,0	3	78,78,1946	0,1951,2375
5	10860818	10865139	MSTRG.19870.2	100	+	10860818	10865139	255,0,0	2	20901946	0,2375
5	10860818	10865139	MSTRG.19870.3	100	+	10860818	10865139	255,0,0	3	781391946	0,1951,2375
5	10860818	10865139	MSTRG.19870.4	100	+	10860818	10865139	255,0,0	2	20292231	0,2090
5	11945834	11947465	MSTRG.19895.1	100	+	11945834	11947465	255,0,0	2	388314	0,1317
5	12100470	12102251	MSTRG.19899.1	100	-	12100470	12102251	255,0,0	2	1319,48	0,1733
5	12817154	12821212	MSTRG.19926.1	100	-	12817154	12821212	255,0,0	2	3031945	0,2113
5	13650991	13661546	MSTRG.19954.1	100	-	13650991	13661546	255,0,0	2	1305121	0,10434
5	14422686	14428232	MSTRG.19980.1	100	-	14422686	14428232	255,0,0	1	5546	0
5	14651360	14653564	MSTRG.19989.1	100	+	14651360	14653564	255,0,0	1	2204	0
5	14704994	14709996	MSTRG.19993.1	100	+	14704994	14709996	255,0,0	1	5002	0
5	14842306	14855612	MSTRG.20000.1	100	+	14842306	14855612	255,0,0	2	2871966	0,11340
5	15305236	15309981	MSTRG.20007.1	100	-	15305236	15309981	255,0,0	1	4745	0
5	15999435	16020071	MSTRG.20030.2	100	-	15999435	16020071	255,0,0	4	445,70,247,139	0,12259,17597,20497
5	16259284	16293053	MSTRG.20044.22	100	-	16259284	16293053	255,0,0	2	205249	0,33520
5	19534476	19556129	MSTRG.20158.2	100	-	19534476	19556129	255,0,0	2	398140	0,21513
5	20247311	20278545	MSTRG.20168.1	100	+	20247311	20278545	255,0,0	2	162619	0,28615
5	20604035	20607798	MSTRG.20173.1	100	+	20604035	20607798	255,0,0	1	3763	0
5	26962940	27219706	MSTRG.20205.1	100	+	26962940	27219706	255,0,0	2	167150	0,256616
5	27503228	27584011	MSTRG.20206.1	100	-	27503228	27584011	255,0,0	8	206,61,101,124,117,89,125,318	0,34855,47600,47891,50211,59083,80235,80465
5	27705261	27712422	MSTRG.20208.1	100	-	27705261	27712422	255,0,0	2	44922639	0,4522
5	28496103	28553138	MSTRG.20212.1	100	-	28496103	28553138	255,0,0	2	250112	0,56923
5	29267780	29272813	MSTRG.20214.2	100	-	29267780	29272813	255,0,0	2	1702210	0,4823
5	29590228	29593071	MSTRG.20215.1	100	-	29590228	29593071	255,0,0	1	2843	0
5	31608914	31609516	MSTRG.20219.1	100	+	31608914	31609516	255,0,0	2	343135	0,467
5	32030567	32052060	MSTRG.20224.10	100	-	32030567	32052060	255,0,0	3	2799121706370	0,2835,15123
5	35953929	35968333	MSTRG.20255.1	100	-	35953929	35968333	255,0,0	2	20023659	0,10745
5	37216609	37218047	MSTRG.20284.14	100	-	37216609	37218047	255,0,0	2	812580	0,858
5	39010310	39014183	MSTRG.20311.1	100	+	39010310	39014183	255,0,0	2	117157	0,3716
5	41087223	41145533	MSTRG.20357.1	100	-	41087223	41145533	255,0,0	3	19,214,21	0,45002,58289
5	41966707	41969148	MSTRG.20390.1	100	-	41966707	41969148	255,0,0	1	2441	0
5	43080261	43087830	MSTRG.20399.1	100	+	43080261	43087830	255,0,0	2	3871270	0,6299
5	43350847	43354725	MSTRG.20409.1	100	+	43350847	43354725	255,0,0	1	3878	0
5	47194302	47196554	MSTRG.20452.1	100	-	47194302	47196554	255,0,0	1	2252	0
5	47282074	47284629	MSTRG.20457.1	100	+	47282074	47284629	255,0,0	1	2555	0
5	48119484	48121287	MSTRG.20471.3	100	-	48119484	48121287	255,0,0	2	698321	0,1482
5	48238686	48268032	MSTRG.20474.1	100	+	48238686	48268032	255,0,0	2	860215	0,29131
5	48699691	48701925	MSTRG.20479.1	100	+	48699691	48701925	255,0,0	1	2234	0
5	51227625	51257541	MSTRG.20528.6	100	+	51227625	51257541	255,0,0	2	1310516790	0,13126
5	59434693	59435052	MSTRG.20573.1	100	+	59434693	59435052	255,0,0	2	44191	0,168
5	59878687	59881202	MSTRG.20584.1	100	+	59878687	59881202	255,0,0	1	2515	0
5	66491923	66753351	MSTRG.20630.1	100	-	66491923	66753351	255,0,0	2	4313803	0,247625
5	67905970	67908328	MSTRG.20637.5	100	-	67905970	67908328	255,0,0	2	3541924	0,434
5	68171074	68188141	MSTRG.20643.1	100	-	68171074	68188141	255,0,0	2	311316	0,16751
5	71940939	71951274	MSTRG.20655.1	100	-	71940939	71951274	255,0,0	2	68195	0,10140
5	80374244	80471482	MSTRG.20694.1	100	-	80374244	80471482	255,0,0	2	78181	0,97057
5	82299724	82300675	MSTRG.20701.1	100	-	82299724	82300675	255,0,0	2	110115	0,836
5	84352105	84362027	MSTRG.20707.1	100	-	84352105	84362027	255,0,0	1	9922	0
5	85766506	85796770	MSTRG.20713.1	100	+	85766506	85796770	255,0,0	4	142,95,62,164	0,11910,16306,30100
5	90429774	90433022	MSTRG.20733.1	100	-	90429774	90433022	255,0,0	1	3248	0
5	90776658	90778670	MSTRG.20736.1	100	+	90776658	90778670	255,0,0	1	2012	0
5	92370997	92379196	MSTRG.20750.1	100	-	92370997	92379196	255,0,0	1	8199	0
5	92464507	92620362	MSTRG.20753.1	100	-	92464507	92620362	255,0,0	2	12815758	0,140097
5	92531311	92549515	MSTRG.20756.1	100	-	92531311	92549515	255,0,0	2	633552	0,14652
5	92535333	92549515	MSTRG.20756.2	100	-	92535333	92549515	255,0,0	2	713552	0,10630
5	92591455	92598523	MSTRG.20757.1	100	-	92591455	92598523	255,0,0	2	31373866	0,3202
5	93399338	93417571	MSTRG.20761.2	100	+	93399338	93417571	255,0,0	2	22210072	0,8161
5	105985443	106002128	MSTRG.20805.1	100	+	105985443	106002128	255,0,0	2	13955584	0,16101
5	105985518	106002097	MSTRG.20805.2	100	+	105985518	106002097	255,0,0	2	13880153	0,16426
5	105985518	106002097	MSTRG.20805.3	100	+	105985518	106002097	255,0,0	2	13880353	0,16226
5	106162336	106165175	MSTRG.20807.1	100	+	106162336	106165175	255,0,0	2	9331863	0,976
5	107236021	107272948	MSTRG.20817.1	100	-	107236021	107272948	255,0,0	3	111103127	0,835,36800
5	107814392	107834859	MSTRG.20827.2	100	+	107814392	107834859	255,0,0	2	20393,31	0,20436
5	107895569	107899711	MSTRG.20827.6	100	+	107895569	107899711	255,0,0	3	6781608427	0,720,3715
5	107895569	107899760	MSTRG.20827.5	100	+	107895569	107899760	255,0,0	2	2328476	0,3715
6	2194256	2209787	MSTRG.20836.1	100	+	2194256	2209787	255,0,0	2	428511140	0,4391
6	4926602	4930390	MSTRG.20858.1	100	+	4926602	4930390	255,0,0	1	3788	0
6	7039282	7045071	MSTRG.20871.1	100	-	7039282	7045071	255,0,0	3	4912,45,405	0,5092,5384
6	8089002	8324165	MSTRG.20882.1	100	+	8089002	8324165	255,0,0	2	269,64	0,235099
6	11927903	11933696	MSTRG.20894.1	100	+	11927903	11933696	255,0,0	2	39511793	0,4000
6	11962039	11964327	MSTRG.20895.1	100	+	11962039	11964327	255,0,0	2	1763482	0,1806
6	12102802	12113599	MSTRG.20898.1	100	+	12102802	12113599	255,0,0	3	10348,97,271	0,10382,10526
6	12217358	12229675	MSTRG.20899.1	100	+	12217358	12229675	255,0,0	2	93122953	0,9364
6	13471867	13497122	MSTRG.20919.1	100	+	13471867	13497122	255,0,0	2	212,63	0,25192
6	13482578	13484684	MSTRG.20920.1	100	-	13482578	13484684	255,0,0	1	2106	0
6	15994530	16005831	MSTRG.20935.1	100	-	15994530	16005831	255,0,0	1	11301	0
6	17217275	17226968	MSTRG.20940.9	100	+	17217275	17226968	255,0,0	2	60001151	0,8542
6	17232629	17253730	MSTRG.20940.10	100	+	17232629	17253730	255,0,0	2	199819042	0,2059
6	22222925	22428423	MSTRG.20981.1	100	-	22222925	22428423	255,0,0	2	2110622	0,194876
6	22819114	22822887	MSTRG.20987.1	100	-	22819114	22822887	255,0,0	2	5633170	0,603
6	22899984	22928778	MSTRG.20988.1	100	-	22899984	22928778	255,0,0	2	194439217	0,19577
6	23078526	23088466	MSTRG.20989.1	100	-	23078526	23088466	255,0,0	2	19857874	0,2066
6	23105540	23109726	MSTRG.20991.1	100	-	23105540	23109726	255,0,0	1	4186	0
6	23563852	23591566	MSTRG.20995.1	100	+	23563852	23591566	255,0,0	1	27714	0
6	23591649	23608775	MSTRG.20996.1	100	+	23591649	23608775	255,0,0	2	281614265	0,2861
6	24335154	24349134	MSTRG.21001.1	100	-	24335154	24349134	255,0,0	2	147,63	0,13917
6	24385779	24390700	MSTRG.21003.1	100	-	24385779	24390700	255,0,0	2	246,66	0,4855
6	26139860	26153657	MSTRG.21020.4	100	-	26139860	26153657	255,0,0	3	1026516891744	0,10306,12053
6	28770557	28798422	MSTRG.21027.1	100	-	28770557	28798422	255,0,0	2	116176	0,27689
6	39212834	39248052	MSTRG.21075.1	100	+	39212834	39248052	255,0,0	2	250,73	0,35145
6	45749103	45768893	MSTRG.21103.8	100	+	45749103	45768893	255,0,0	2	6241622	0,19168
6	45769503	45774836	MSTRG.21108.1	100	+	45769503	45774836	255,0,0	2	273807	0,4526
6	49710596	49739975	MSTRG.21113.1	100	+	49710596	49739975	255,0,0	2	95123	0,29256
6	57969701	57978478	MSTRG.21135.3	100	-	57969701	57978478	255,0,0	4	5564200210370	0,874,5272,8407
6	58749851	58770829	MSTRG.21152.3	100	+	58749851	58770829	255,0,0	2	71341568	0,19410
6	59362692	59373405	MSTRG.21162.1	100	+	59362692	59373405	255,0,0	3	4311123493	0,3706,7220
6	59478406	59507180	MSTRG.21161.10	100	-	59478406	59507180	255,0,0	2	226596027	0,22747
6	59478406	59519181	MSTRG.21161.9	100	-	59478406	59519181	255,0,0	2	119486124	0,34651
6	66859425	66865400	MSTRG.21206.1	100	-	66859425	66865400	255,0,0	2	48801004	0,4971
6	67557848	67791943	MSTRG.21218.1	100	+	67557848	67791943	255,0,0	2	104220	0,233875
6	70743217	70763122	MSTRG.21240.1	100	+	70743217	70763122	255,0,0	3	161123175	0,14209,19730
6	70743217	70763122	MSTRG.21240.2	100	+	70743217	70763122	255,0,0	3	151123175	0,14209,19730
6	70743257	70763121	MSTRG.21240.3	100	+	70743257	70763121	255,0,0	3	121160174	0,14132,19690
6	70837400	70840233	MSTRG.21242.1	100	+	70837400	70840233	255,0,0	2	16701095	0,1738
6	70849577	70852872	MSTRG.21244.1	100	+	70849577	70852872	255,0,0	1	3295	0
6	70967338	70980892	MSTRG.21251.1	100	-	70967338	70980892	255,0,0	1	13554	0
6	70981216	70986883	MSTRG.21252.1	100	-	70981216	70986883	255,0,0	1	5667	0
6	72269716	72293210	MSTRG.21271.3	100	-	72269716	72293210	255,0,0	2	307,48	0,23446
6	75623958	75803904	MSTRG.21276.1	100	-	75623958	75803904	255,0,0	3	281,64,77	0,27145,179869
6	78824269	78829192	MSTRG.21284.1	100	-	78824269	78829192	255,0,0	1	4923	0
6	81667209	81826012	MSTRG.21288.1	100	+	81667209	81826012	255,0,0	2	75219	0,158584
6	83161259	83348941	MSTRG.21292.1	100	-	83161259	83348941	255,0,0	2	565071	0,182611
6	84031365	84034529	MSTRG.21300.1	100	-	84031365	84034529	255,0,0	1	3164	0
6	85458768	85622393	MSTRG.21309.2	100	-	85458768	85622393	255,0,0	6	957,124,80,712,129,150	0,4112,128040,158829,163229,163475
6	85458768	85623431	MSTRG.21309.1	100	-	85458768	85623431	255,0,0	4	957,80,129,1188	0,128040,163229,163475
6	88794942	88797320	MSTRG.21336.1	100	-	88794942	88797320	255,0,0	1	2378	0
6	88976400	88986220	MSTRG.21338.1	100	+	88976400	88986220	255,0,0	1	9820	0
6	90353985	90377413	MSTRG.21350.1	100	-	90353985	90377413	255,0,0	8	326,36,48,51,67,77,101,123	0,2697,3379,4902,6434,8280,21579,23305
6	91436174	91444428	MSTRG.21369.1	100	+	91436174	91444428	255,0,0	1	8254	0
6	93192623	93200374	MSTRG.21393.1	100	+	93192623	93200374	255,0,0	3	200812004462	0,2038,3289
6	96778844	96781268	MSTRG.21411.1	100	+	96778844	96781268	255,0,0	1	2424	0
6	97325891	97335071	MSTRG.21424.1	100	-	97325891	97335071	255,0,0	6	1756,74,72,90,151,236	0,2910,6626,8211,8660,8944
6	97325891	97335071	MSTRG.21424.2	100	-	97325891	97335071	255,0,0	5	1907,74,72,90,520	0,2910,6626,8211,8660
6	97326521	97335000	MSTRG.21424.3	100	-	97326521	97335000	255,0,0	5	1277,74,72,722,449	0,2280,5996,6949,8030
6	97326573	97334998	MSTRG.21424.4	100	-	97326573	97334998	255,0,0	6	1225,74,72,90,151,163	0,2228,5944,7529,7978,8262
6	97326573	97334998	MSTRG.21424.5	100	-	97326573	97334998	255,0,0	5	1074,74,72,722,447	0,2228,5944,6897,7978
6	99367520	99374747	MSTRG.21448.1	100	-	99367520	99374747	255,0,0	2	31044079	0,3148
6	99385105	99387985	MSTRG.21449.1	100	+	99385105	99387985	255,0,0	1	2880	0
6	99751134	100050759	MSTRG.21450.1	100	+	99751134	100050759	255,0,0	3	2271603503	0,288925,296122
6	99809972	100020037	MSTRG.21451.1	100	+	99809972	100020037	255,0,0	2	4816307	0,193758
6	99903455	99904206	MSTRG.21453.1	100	+	99903455	99904206	255,0,0	2	150530	0,221
6	100002332	100020037	MSTRG.21451.4	100	+	100002332	100020037	255,0,0	2	831328	0,17377
6	100054599	100127245	MSTRG.21456.1	100	+	100054599	100127245	255,0,0	2	53931752	0,70894
6	100244353	100256894	MSTRG.21458.1	100	+	100244353	100256894	255,0,0	2	193310533	0,2008
6	101524823	101552235	MSTRG.21468.4	100	+	101524823	101552235	255,0,0	2	1023674	0,23738
6	110310544	110316684	MSTRG.21513.1	100	-	110310544	110316684	255,0,0	2	6215457	0,683
6	110343597	110344621	MSTRG.21515.1	100	-	110343597	110344621	255,0,0	2	424542	0,482
6	110484895	110513059	MSTRG.21519.1	100	+	110484895	110513059	255,0,0	2	1221864	0,27300
6	110495609	110516712	MSTRG.21520.1	100	+	110495609	110516712	255,0,0	2	12361495	0,19608
6	110812022	110819900	MSTRG.21529.1	100	+	110812022	110819900	255,0,0	2	1923863	0,4015
6	110888825	110892579	MSTRG.21532.1	100	-	110888825	110892579	255,0,0	1	3754	0
6	112671581	112676648	MSTRG.21547.1	100	+	112671581	112676648	255,0,0	2	25572475	0,2592
6	115356333	115358456	MSTRG.21603.2	100	+	115356333	115358456	255,0,0	2	134591	0,1532
6	115497020	115563084	MSTRG.21613.1	100	-	115497020	115563084	255,0,0	2	196282	0,65782
7	168586	178397	MSTRG.21674.1	100	+	168586	178397	255,0,0	2	129,81	0,9730
7	309001	322840	MSTRG.21676.1	100	-	309001	322840	255,0,0	3	124,62,190	0,1641,13649
7	732582	827402	MSTRG.21682.2	100	-	732582	827402	255,0,0	2	3943,52	0,94768
7	1531125	1534954	MSTRG.21691.1	100	-	1531125	1534954	255,0,0	3	2552,76,384	0,2932,3445
7	2273259	2298049	MSTRG.21695.1	100	-	2273259	2298049	255,0,0	2	174,30	0,24760
7	4091219	4094406	MSTRG.21702.1	100	-	4091219	4094406	255,0,0	1	3187	0
7	4479139	4489855	MSTRG.21709.2	100	+	4479139	4489855	255,0,0	2	3492517	0,10199
7	4907212	4948146	MSTRG.21713.1	100	+	4907212	4948146	255,0,0	2	120126	0,40808
7	6160402	6178300	MSTRG.21718.1	100	-	6160402	6178300	255,0,0	2	132,77	0,17821
7	6294651	6300066	MSTRG.21720.1	100	-	6294651	6300066	255,0,0	1	5415	0
7	6301108	6308525	MSTRG.21721.1	100	-	6301108	6308525	255,0,0	2	39863364	0,4053
7	8223015	8415241	MSTRG.21748.1	100	-	8223015	8415241	255,0,0	2	292718	0,191508
7	8704582	8709449	MSTRG.21756.1	100	-	8704582	8709449	255,0,0	1	4867	0
7	8710527	8716373	MSTRG.21757.1	100	-	8710527	8716373	255,0,0	2	37202088	0,3758
7	8710549	8716373	MSTRG.21757.2	100	-	8710549	8716373	255,0,0	1	5824	0
7	8710549	8716373	MSTRG.21757.3	100	-	8710549	8716373	255,0,0	2	37461990	0,3834
7	8904918	8907707	MSTRG.21761.1	100	-	8904918	8907707	255,0,0	1	2789	0
7	9150064	9167166	MSTRG.21762.9	100	-	9150064	9167166	255,0,0	2	5013072	0,4030
7	11075543	11249551	MSTRG.21786.1	100	-	11075543	11249551	255,0,0	2	29503	0,173505
7	12409415	12418503	MSTRG.21818.1	100	+	12409415	12418503	255,0,0	2	56219	0,8869
7	12554853	12560365	MSTRG.21824.1	100	+	12554853	12560365	255,0,0	1	5512	0
7	13675793	13728475	MSTRG.21842.3	100	+	13675793	13728475	255,0,0	2	197923570	0,49112
7	14723004	14730585	MSTRG.21854.2	100	+	14723004	14730585	255,0,0	2	20705174	0,2407
7	15884135	15903536	MSTRG.21864.1	100	+	15884135	15903536	255,0,0	2	196165	0,19236
7	16139789	16160765	MSTRG.21870.1	100	+	16139789	16160765	255,0,0	2	8869177	0,20799
7	17656733	17707688	MSTRG.21881.1	100	-	17656733	17707688	255,0,0	3	487,51,114	0,4619,50841
7	19691103	19693527	MSTRG.21906.1	100	+	19691103	19693527	255,0,0	1	2424	0
7	21611750	21615413	MSTRG.21969.6	100	-	21611750	21615413	255,0,0	3	138,118,33	0,2535,3630
7	21832400	21835498	MSTRG.21979.1	100	-	21832400	21835498	255,0,0	1	3098	0
7	22064104	22073571	MSTRG.21985.2	100	+	22064104	22073571	255,0,0	4	105,87,144,669	0,1478,4887,8798
7	22064104	22073832	MSTRG.21985.1	100	+	22064104	22073832	255,0,0	5	105,87,201,144,930	0,1478,2420,4887,8798
7	22064109	22092926	MSTRG.21985.4	100	+	22064109	22092926	255,0,0	2	10012214	0,16603
7	23223745	23227587	MSTRG.22043.1	100	+	23223745	23227587	255,0,0	1	3842	0
7	25560673	25652760	MSTRG.22096.3	100	+	25560673	25652760	255,0,0	3	16161781040	0,7063,91047
7	25569618	25574675	MSTRG.22097.1	100	+	25569618	25574675	255,0,0	3	2034512196	0,280,4861
7	25594455	25621530	MSTRG.22098.1	100	-	25594455	25621530	255,0,0	3	1754,101,82	0,15988,26993
7	25598692	25621530	MSTRG.22098.2	100	-	25598692	25621530	255,0,0	3	198,101,82	0,11751,22756
7	25599951	25604404	MSTRG.22096.9	100	+	25599951	25604404	255,0,0	2	21651228	0,3225
7	25620933	25621530	MSTRG.22098.3	100	-	25620933	25621530	255,0,0	2	101444	0,153
7	25627105	25661684	MSTRG.22096.10	100	+	25627105	25661684	255,0,0	2	43658279	0,26300
7	25631536	25661684	MSTRG.22096.11	100	+	25631536	25661684	255,0,0	2	1477715296	0,14852
7	25690932	25694077	MSTRG.22103.1	100	+	25690932	25694077	255,0,0	2	17241356	0,1789
7	25694338	25700067	MSTRG.22096.12	100	+	25694338	25700067	255,0,0	3	23405562746	0,2378,2983
7	26783377	26783790	MSTRG.22106.1	100	+	26783377	26783790	255,0,0	2	171,35	0,378
7	29393483	29397750	MSTRG.22121.1	100	+	29393483	29397750	255,0,0	1	4267	0
7	30126841	30153575	MSTRG.22124.1	100	+	30126841	30153575	255,0,0	2	99140	0,26594
7	33616820	33680925	MSTRG.22167.1	100	-	33616820	33680925	255,0,0	2	4012146	0,63959
7	34596965	34597932	MSTRG.22187.1	100	+	34596965	34597932	255,0,0	2	208522	0,445
7	39678338	39726938	MSTRG.22213.1	100	-	39678338	39726938	255,0,0	3	84,15,134	0,26473,48466
7	39908433	39920331	MSTRG.22227.1	100	+	39908433	39920331	255,0,0	2	103203	0,11695
7	40017260	40030472	MSTRG.22230.5	100	+	40017260	40030472	255,0,0	2	477336	0,12876
7	40017260	40030521	MSTRG.22230.1	100	+	40017260	40030521	255,0,0	3	477,98,388	0,11683,12873
7	40017260	40030521	MSTRG.22230.2	100	+	40017260	40030521	255,0,0	2	477388	0,12873
7	40017260	40030521	MSTRG.22230.3	100	+	40017260	40030521	255,0,0	3	477,98,385	0,11683,12876
7	41051892	41067717	MSTRG.22250.1	100	+	41051892	41067717	255,0,0	3	146,331,42	0,1240,15783
7	41729629	41732162	MSTRG.22256.1	100	-	41729629	41732162	255,0,0	1	2533	0
7	41743440	41812854	MSTRG.22257.2	100	+	41743440	41812854	255,0,0	2	68069118	0,60296
7	41743461	41827780	MSTRG.22257.3	100	+	41743461	41827780	255,0,0	3	4961,32,2386	0,19323,81933
7	41780394	41844276	MSTRG.22259.1	100	+	41780394	41844276	255,0,0	2	7193,38	0,63844
7	42379972	42400781	MSTRG.22267.1	100	-	42379972	42400781	255,0,0	5	508,177,72,47,117	0,1504,4275,6007,20692
7	43201120	43202293	MSTRG.22289.1	100	+	43201120	43202293	255,0,0	2	577199	0,974
7	43529077	43546106	MSTRG.22293.1	100	-	43529077	43546106	255,0,0	2	114815831	0,1198
7	46630138	46679090	MSTRG.22310.1	100	+	46630138	46679090	255,0,0	1	48952	0
7	47613079	47613740	MSTRG.22312.11	100	+	47613079	47613740	255,0,0	2	334306	0,355
7	47875234	47986813	MSTRG.22315.1	100	+	47875234	47986813	255,0,0	2	284801	0,106778
7	48085188	48088711	MSTRG.22317.1	100	+	48085188	48088711	255,0,0	1	3523	0
7	48089291	48094011	MSTRG.22318.1	100	+	48089291	48094011	255,0,0	1	4720	0
7	48152680	48156541	MSTRG.22319.1	100	+	48152680	48156541	255,0,0	3	8493952517	0,902,1344
7	50257975	50363009	MSTRG.22337.1	100	-	50257975	50363009	255,0,0	2	2441965	0,103069
7	50629019	50632075	MSTRG.22340.1	100	+	50629019	50632075	255,0,0	1	3056	0
7	50863191	50867465	MSTRG.22342.1	100	+	50863191	50867465	255,0,0	2	838,10	0,4264
7	52002892	52265518	MSTRG.22362.1	100	-	52002892	52265518	255,0,0	2	444,48	0,262578
7	54444264	54496608	MSTRG.22372.1	100	-	54444264	54496608	255,0,0	2	178,93	0,52251
7	56932784	56933527	MSTRG.22398.1	100	+	56932784	56933527	255,0,0	2	114577	0,166
7	57687300	57691412	MSTRG.22404.4	100	-	57687300	57691412	255,0,0	2	931,88	0,4024
7	61776762	61780273	MSTRG.22423.1	100	-	61776762	61780273	255,0,0	1	3511	0
7	61868783	61871806	MSTRG.22425.1	100	-	61868783	61871806	255,0,0	1	3023	0
7	63882259	64016352	MSTRG.22444.1	100	+	63882259	64016352	255,0,0	2	281505	0,132588
7	64426877	64431263	MSTRG.22456.2	100	+	64426877	64431263	255,0,0	2	3172846	0,1540
7	64930279	64935591	MSTRG.22469.1	100	+	64930279	64935591	255,0,0	1	5312	0
7	67273404	67308404	MSTRG.22483.2	100	-	67273404	67308404	255,0,0	2	30227	0,34773
7	67450759	67451413	MSTRG.22488.1	100	-	67450759	67451413	255,0,0	2	362238	0,416
7	67460417	67747810	MSTRG.22490.1	100	+	67460417	67747810	255,0,0	3	2438,45,129	0,155357,287264
7	67463256	67497325	MSTRG.22491.1	100	-	67463256	67497325	255,0,0	4	169,13487,58,184	0,16230,32371,33885
7	67479461	67497322	MSTRG.22491.4	100	-	67479461	67497322	255,0,0	5	4340,669,83,58,181	0,6860,13429,16166,17680
7	67479464	67497306	MSTRG.22491.5	100	-	67479464	67497306	255,0,0	4	4337,6652,58,165	0,6857,16163,17677
7	67479464	67497325	MSTRG.22491.6	100	-	67479464	67497325	255,0,0	6	4337,669,83,114,58,184	0,6857,13426,14597,16163,17677
7	67479476	67497292	MSTRG.22491.7	100	-	67479476	67497292	255,0,0	4	4021,9220,58,151	0,4277,16151,17665
7	67479477	67497325	MSTRG.22491.8	100	-	67479477	67497325	255,0,0	6	4324,1609,83,114,58,184	0,5904,13413,14584,16150,17664
7	67479477	67497325	MSTRG.22491.9	100	-	67479477	67497325	255,0,0	5	4020,9220,114,58,184	0,4276,14584,16150,17664
7	69227664	69231127	MSTRG.22508.1	100	+	69227664	69231127	255,0,0	1	3463	0
7	69392479	69415122	MSTRG.22515.8	100	+	69392479	69415122	255,0,0	2	15818276	0,22367
7	70025219	70029085	MSTRG.22524.1	100	+	70025219	70029085	255,0,0	2	168345	0,3521
7	70573639	70578681	MSTRG.22530.1	100	-	70573639	70578681	255,0,0	1	5042	0
7	71911309	71949358	MSTRG.22543.1	100	-	71911309	71949358	255,0,0	2	77150	0,37899
7	72759311	72760580	MSTRG.22553.1	100	-	72759311	72760580	255,0,0	2	1121,64	0,1205
7	72810703	72845530	MSTRG.22555.1	100	+	72810703	72845530	255,0,0	2	601,35	0,34792
7	73715297	73720522	MSTRG.22571.1	100	+	73715297	73720522	255,0,0	2	171487	0,4738
7	73754058	73763640	MSTRG.22572.3	100	+	73754058	73763640	255,0,0	2	54934029	0,5553
7	73758715	73760297	MSTRG.22572.5	100	+	73758715	73760297	255,0,0	3	836,519,68	0,896,1514
7	74438569	74442706	MSTRG.22581.1	100	+	74438569	74442706	255,0,0	1	4137	0
7	74438627	74438879	MSTRG.22582.2	100	-	74438627	74438879	255,0,0	2	198,30	0,222
7	76100984	76119475	MSTRG.22594.1	100	-	76100984	76119475	255,0,0	3	15,23,9255	0,3998,9236
7	76389617	76411868	MSTRG.22604.1	100	-	76389617	76411868	255,0,0	2	19666278	0,15973
7	76389706	76411862	MSTRG.22604.2	100	-	76389706	76411862	255,0,0	2	18326317	0,15839
7	77528424	77533951	MSTRG.22620.1	100	+	77528424	77533951	255,0,0	1	5527	0
7	78218502	78355251	MSTRG.22631.1	100	+	78218502	78355251	255,0,0	3	25377041480	0,97498,135269
7	78285822	78355178	MSTRG.22631.6	100	+	78285822	78355178	255,0,0	3	124294071407	0,38475,67949
7	78431085	78431743	MSTRG.22637.1	100	-	78431085	78431743	255,0,0	3	80,71,64	0,391,594
7	78442521	78451913	MSTRG.22636.15	100	+	78442521	78451913	255,0,0	2	3742358	0,7034
7	78471896	78480711	MSTRG.22639.1	100	+	78471896	78480711	255,0,0	1	8815	0
7	78942138	78948376	MSTRG.22642.4	100	-	78942138	78948376	255,0,0	2	1815123	0,6115
7	81781407	81789947	MSTRG.22660.1	100	-	81781407	81789947	255,0,0	2	51901571	0,6969
7	81913560	81936996	MSTRG.22666.1	100	+	81913560	81936996	255,0,0	2	93961	0,22475
7	82088349	82091210	MSTRG.22671.1	100	+	82088349	82091210	255,0,0	1	2861	0
7	83281075	83283119	MSTRG.22694.1	100	-	83281075	83283119	255,0,0	1	2044	0
7	83740778	83864969	MSTRG.22710.1	100	+	83740778	83864969	255,0,0	2	528255	0,123936
7	85255659	85261067	MSTRG.22727.1	100	-	85255659	85261067	255,0,0	1	5408	0
7	85717485	85741714	MSTRG.22740.1	100	+	85717485	85741714	255,0,0	2	337,74	0,24155
7	89515639	89560830	MSTRG.22761.1	100	+	89515639	89560830	255,0,0	2	2392350	0,42841
7	97679743	97685690	MSTRG.22784.2	100	-	97679743	97685690	255,0,0	2	11822212	0,3735
7	97679757	97686109	MSTRG.22784.3	100	-	97679757	97686109	255,0,0	3	11683402206	0,3721,4146
7	98601802	98609436	MSTRG.22792.1	100	+	98601802	98609436	255,0,0	2	28744704	0,2930
7	98800183	98802374	MSTRG.22801.1	100	-	98800183	98802374	255,0,0	2	1866210	0,1981
7	99468687	99470267	MSTRG.22810.18	100	-	99468687	99470267	255,0,0	2	146110	0,1470
7	99485752	99491815	MSTRG.22814.3	100	-	99485752	99491815	255,0,0	2	38872106	0,3957
7	99532250	99534504	MSTRG.22815.1	100	-	99532250	99534504	255,0,0	2	546855	0,1399
7	99677044	99687206	MSTRG.22820.1	100	-	99677044	99687206	255,0,0	3	920176616	0,8226,9546
7	99677146	99687206	MSTRG.22820.2	100	-	99677146	99687206	255,0,0	3	818142616	0,8124,9444
7	99679747	99687206	MSTRG.22820.3	100	-	99679747	99687206	255,0,0	2	4321236	0,6223
7	99921580	99924676	MSTRG.22826.1	100	+	99921580	99924676	255,0,0	2	3801750	0,1346
7	99951038	99955274	MSTRG.22828.1	100	-	99951038	99955274	255,0,0	1	4236	0
8	60273	72373	MSTRG.22834.1	100	+	60273	72373	255,0,0	2	4722330	0,11770
8	221484	231844	MSTRG.22839.1	100	-	221484	231844	255,0,0	1	10360	0
8	2102656	2371350	MSTRG.22843.1	100	+	2102656	2371350	255,0,0	2	21436	0,268258
8	2901617	3058127	MSTRG.22846.1	100	-	2901617	3058127	255,0,0	2	119120	0,156390
8	4569868	4679705	MSTRG.22850.1	100	+	4569868	4679705	255,0,0	2	136114	0,109723
8	5980428	5991359	MSTRG.22856.4	100	-	5980428	5991359	255,0,0	2	9856178	0,10753
8	9376909	9416846	MSTRG.22870.1	100	-	9376909	9416846	255,0,0	2	327288	0,39649
8	11072238	11128498	MSTRG.22882.1	100	-	11072238	11128498	255,0,0	2	21789	0,55471
8	23695421	23701080	MSTRG.22945.1	100	+	23695421	23701080	255,0,0	1	5659	0
8	23825061	23827406	MSTRG.22947.1	100	-	23825061	23827406	255,0,0	1	2345	0
8	23876161	23943350	MSTRG.22949.1	100	-	23876161	23943350	255,0,0	2	143,73	0,67116
8	24010283	24016621	MSTRG.22952.1	100	+	24010283	24016621	255,0,0	1	6338	0
8	25992520	26046224	MSTRG.22962.1	100	-	25992520	26046224	255,0,0	7	693,52,128,72,62,78,10336	0,26691,33464,35730,37084,41527,43368
8	27868225	27875704	MSTRG.22990.1	100	-	27868225	27875704	255,0,0	2	16966	0,6513
8	28173026	28176937	MSTRG.22998.1	100	+	28173026	28176937	255,0,0	1	3911	0
8	36195395	36199507	MSTRG.23040.1	100	+	36195395	36199507	255,0,0	2	2993754	0,358
8	47128735	47151465	MSTRG.23073.11	100	+	47128735	47151465	255,0,0	2	40511282	0,21448
8	49374988	49377687	MSTRG.23098.1	100	-	49374988	49377687	255,0,0	1	2699	0
8	56300528	56338862	MSTRG.23143.1	100	-	56300528	56338862	255,0,0	2	215177543	0,30791
8	58026839	58030812	MSTRG.23164.1	100	+	58026839	58030812	255,0,0	2	7793164	0,809
8	58843251	58891194	MSTRG.23166.1	100	-	58843251	58891194	255,0,0	4	308108106343	0,21819,30828,47600
8	59126800	59142636	MSTRG.23167.2	100	+	59126800	59142636	255,0,0	2	73901070	0,14766
8	61322049	61324778	MSTRG.23185.1	100	+	61322049	61324778	255,0,0	2	11951496	0,1233
8	61322081	61324530	MSTRG.23185.2	100	+	61322081	61324530	255,0,0	3	1011,96,1248	0,1067,1201
8	62168181	62176135	MSTRG.23193.1	100	+	62168181	62176135	255,0,0	1	7954	0
8	62178304	62183429	MSTRG.23194.1	100	+	62178304	62183429	255,0,0	1	5125	0
8	62207691	62210195	MSTRG.23196.1	100	+	62207691	62210195	255,0,0	1	2504	0
8	63732473	63764995	MSTRG.23206.1	100	-	63732473	63764995	255,0,0	2	15804919	0,27603
8	67286869	67498206	MSTRG.23227.1	100	-	67286869	67498206	255,0,0	2	7284154	0,211183
8	70181299	70187451	MSTRG.23257.6	100	-	70181299	70187451	255,0,0	2	355211	0,5941
8	71424500	71457400	MSTRG.23262.1	100	+	71424500	71457400	255,0,0	6	96,359,127,48,130,227	0,23304,24571,32142,32359,32673
8	71588883	71591362	MSTRG.23263.6	100	+	71588883	71591362	255,0,0	2	2681655	0,824
8	71631670	71633740	MSTRG.23264.1	100	+	71631670	71633740	255,0,0	1	2070	0
8	73628953	73631616	MSTRG.23277.1	100	+	73628953	73631616	255,0,0	1	2663	0
8	73768836	73778328	MSTRG.23285.1	100	+	73768836	73778328	255,0,0	1	9492	0
8	73880554	73882030	MSTRG.23293.1	100	+	73880554	73882030	255,0,0	2	165590	0,886
8	73887639	73888399	MSTRG.23295.2	100	+	73887639	73888399	255,0,0	2	204435	0,325
8	73887639	73888834	MSTRG.23295.1	100	+	73887639	73888834	255,0,0	2	204244	0,951
8	74621629	74622965	MSTRG.23299.1	100	+	74621629	74622965	255,0,0	2	363867	0,469
8	75065251	75078386	MSTRG.23301.1	100	+	75065251	75078386	255,0,0	1	13135	0
8	76507537	76731463	MSTRG.23314.1	100	+	76507537	76731463	255,0,0	2	666,34	0,223892
8	80025666	80343543	MSTRG.23328.1	100	+	80025666	80343543	255,0,0	2	269476	0,308401
8	80059874	80095203	MSTRG.23329.1	100	+	80059874	80095203	255,0,0	2	454930734	0,4595
8	80128062	80165058	MSTRG.23330.1	100	+	80128062	80165058	255,0,0	2	82431871	0,35125
8	80217931	80293358	MSTRG.23328.9	100	+	80217931	80293358	255,0,0	2	14576262	0,69165
8	80392709	80400982	MSTRG.23332.1	100	+	80392709	80400982	255,0,0	2	64221250	0,7023
8	81071133	81077267	MSTRG.23341.1	100	+	81071133	81077267	255,0,0	1	6134	0
8	81813471	81814351	MSTRG.23355.1	100	-	81813471	81814351	255,0,0	2	122717	0,163
8	81814474	81836575	MSTRG.23356.2	100	-	81814474	81836575	255,0,0	3	901268516124	0,9062,15977
8	81814474	81836575	MSTRG.23356.4	100	-	81814474	81836575	255,0,0	4	9032234628966120	0,9078,13017,15977
8	81814474	81841220	MSTRG.23356.1	100	-	81814474	81841220	255,0,0	4	903268356038247	0,9078,15977,26499
8	82665530	82670394	MSTRG.23366.10	100	+	82665530	82670394	255,0,0	2	219410	0,4454
8	82856470	82862063	MSTRG.23373.1	100	+	82856470	82862063	255,0,0	1	5593	0
8	86068886	86108303	MSTRG.23390.1	100	+	86068886	86108303	255,0,0	2	68155	0,39262
8	87523667	87540676	MSTRG.23396.1	100	+	87523667	87540676	255,0,0	3	163125150	0,16497,16859
8	90347202	90349491	MSTRG.23427.1	100	-	90347202	90349491	255,0,0	1	2289	0
9	269539	275081	MSTRG.23437.1	100	+	269539	275081	255,0,0	2	694,37	0,5505
9	1060218	1229236	MSTRG.23439.13	100	-	1060218	1229236	255,0,0	2	140841624	0,167394
9	1079775	1081119	MSTRG.23444.1	100	-	1079775	1081119	255,0,0	2	172976	0,368
9	1081664	1220503	MSTRG.23439.14	100	-	1081664	1220503	255,0,0	5	3.46103e+17	0,38127,64426,89967,137153
9	1081941	1217901	MSTRG.23439.15	100	-	1081941	1217901	255,0,0	3	693241221	0,37850,134739
9	1113355	1115631	MSTRG.23439.16	100	-	1113355	1115631	255,0,0	2	3381836	0,440
9	1124508	1140182	MSTRG.23439.17	100	-	1124508	1140182	255,0,0	3	319371511647	0,3233,4027
9	1124528	1238540	MSTRG.23439.18	100	-	1124528	1238540	255,0,0	3	31737151649	0,3213,112363
9	1140527	1177498	MSTRG.23439.19	100	-	1140527	1177498	255,0,0	5	1.3943e+19	0,1444,4594,28180,33039
9	1144493	1184518	MSTRG.23439.20	100	-	1144493	1184518	255,0,0	5	5.07829e+18	0,628,1490,24214,28697
9	1162052	1167354	MSTRG.23439.24	100	-	1162052	1167354	255,0,0	2	35801679	0,3623
9	1167740	1184287	MSTRG.23439.25	100	-	1167740	1184287	255,0,0	3	159516711097	0,3891,5450
9	1194709	1229216	MSTRG.23439.26	100	-	1194709	1229216	255,0,0	3	2027,48,10399	0,21971,24108
9	1243109	1244464	MSTRG.23439.28	100	-	1243109	1244464	255,0,0	2	550209	0,1146
9	1245776	1251839	MSTRG.23439.29	100	-	1245776	1251839	255,0,0	2	16934332	0,1731
9	1282955	1371797	MSTRG.23439.33	100	-	1282955	1371797	255,0,0	3	6589,3640,11	0,6686,88831
9	1303613	1304766	MSTRG.23447.1	100	+	1303613	1304766	255,0,0	2	179265	0,888
9	4811109	4814886	MSTRG.23462.1	100	+	4811109	4814886	255,0,0	2	14802214	0,1563
9	12700887	12702310	MSTRG.23480.1	100	-	12700887	12702310	255,0,0	2	118272	0,1151
9	14370929	14373342	MSTRG.23577.2	100	-	14370929	14373342	255,0,0	2	147121	0,2292
9	14370929	14373342	MSTRG.23577.3	100	-	14370929	14373342	255,0,0	2	1167121	0,2292
9	15936067	15944158	MSTRG.23600.3	100	+	15936067	15944158	255,0,0	2	42033523	0,4568
9	17565917	17567212	MSTRG.23610.1	100	+	17565917	17567212	255,0,0	2	383,87	0,1208
9	17565917	17567748	MSTRG.23610.2	100	+	17565917	17567748	255,0,0	2	383163	0,1668
9	22575162	22589814	MSTRG.23636.1	100	+	22575162	22589814	255,0,0	2	120128	0,14524
9	23316405	23392850	MSTRG.23637.1	100	+	23316405	23392850	255,0,0	1	76445	0
9	25251153	25255855	MSTRG.23646.1	100	-	25251153	25255855	255,0,0	1	4702	0
9	25413708	25426056	MSTRG.23649.1	100	-	25413708	25426056	255,0,0	2	11970317	0,12031
9	25544860	25579500	MSTRG.23647.10	100	-	25544860	25579500	255,0,0	2	1765103	0,34537
9	25564234	25579500	MSTRG.23647.11	100	-	25564234	25579500	255,0,0	2	3403103	0,15163
9	28262971	28265408	MSTRG.23669.1	100	+	28262971	28265408	255,0,0	1	2437	0
9	29761566	29805034	MSTRG.23692.1	100	-	29761566	29805034	255,0,0	1	43468	0
9	34371123	34375930	MSTRG.23712.1	100	+	34371123	34375930	255,0,0	1	4807	0
9	35992943	36006653	MSTRG.23727.8	100	+	35992943	36006653	255,0,0	4	134,1938,11411,80	0,173,2179,13630
9	38022624	38025103	MSTRG.23751.1	100	-	38022624	38025103	255,0,0	1	2479	0
9	39770000	39776030	MSTRG.23760.1	100	+	39770000	39776030	255,0,0	2	195209	0,5821
9	42872075	42919302	MSTRG.23771.1	100	-	42872075	42919302	255,0,0	2	1002465	0,44762
9	43012666	43040506	MSTRG.23775.1	100	-	43012666	43040506	255,0,0	1	27840	0
9	43697290	43702156	MSTRG.23788.1	100	-	43697290	43702156	255,0,0	2	4263297	0,4569
9	43836920	43839675	MSTRG.23791.1	100	+	43836920	43839675	255,0,0	2	1810883	0,1872
9	48433350	48462197	MSTRG.23817.1	100	+	48433350	48462197	255,0,0	2	19364	0,28483
9	49851332	49853959	MSTRG.23833.1	100	-	49851332	49853959	255,0,0	1	2627	0
9	50104536	50108279	MSTRG.23841.1	100	+	50104536	50108279	255,0,0	1	3743	0
9	50508552	50509933	MSTRG.23842.1	100	+	50508552	50509933	255,0,0	2	235177	0,1204
9	52220319	52249098	MSTRG.23843.1	100	-	52220319	52249098	255,0,0	2	10304	0,28475
9	54874142	54957586	MSTRG.23855.1	100	-	54874142	54957586	255,0,0	2	425106	0,83338
9	54874364	54965098	MSTRG.23856.1	100	+	54874364	54965098	255,0,0	3	203,2236,65	0,900,90669
9	54874364	54965098	MSTRG.23856.2	100	+	54874364	54965098	255,0,0	3	203,1537,65	0,1599,90669
9	54874891	54877212	MSTRG.23856.3	100	+	54874891	54877212	255,0,0	2	1144305	0,2016
9	54877578	54884064	MSTRG.23856.4	100	+	54877578	54884064	255,0,0	2	48401605	0,4881
9	54877578	54884077	MSTRG.23856.5	100	+	54877578	54884077	255,0,0	2	48401615	0,4884
9	59621567	59626006	MSTRG.23881.1	100	-	59621567	59626006	255,0,0	3	458782202	0,3017,4237
9	61542222	61637919	MSTRG.23886.7	100	+	61542222	61637919	255,0,0	2	247122202	0,73495
9	61701988	61735208	MSTRG.23888.1	100	+	61701988	61735208	255,0,0	2	25346582	0,26638
[truncated: 285 more rows]
