# Supplementary material for: Identification of sheep lncRNAs related to the immune response to vaccines and aluminium adjuvants
Source: BMC Genomics. 2021 Oct 28;22:770. doi: 10.1186/s12864-021-08086-z (PMC8554944; doi:10.1186/s12864-021-08086-z)
Supplement: Supplementary file 2 — Additional file 2. Conserved lncRNAs in each of the four species used for the analysis in terms of sequence and synteny. [file 12864_2021_8086_MOESM2_ESM.ods]

## Sheet: Bos_conserved
qaccver	saccver	pident	length	mismatch	gapopen	qstart	qend	sstart	send	evalue	bitscore	qlen	slen	qcovs	qlen/slen
MSTRG.313.1	ENSBTAT00000086604.1	89.13	46	5	0	613	658	555	510	1.66E-09	61.7	1541	1382	70	1.1150506512301
MSTRG.1662.1	ENSBTAT00000067022.1	92.308	65	5	0	19	83	408	472	1.13E-20	96	236	472	55	0.5
MSTRG.1784.1	ENSBTAT00000079689.1	86.458	96	13	0	573	668	400	305	3.7E-26	115	678	1260	86	0.538095238095238
MSTRG.1929.1	ENSBTAT00000075237.1	86.364	88	10	1	1	88	2005	2090	8.46E-22	103	2400	3655	56	0.656634746922025
MSTRG.2481.1	ENSBTAT00000066537.1	85.461	1465	169	13	118	1543	1460	1	0	1663	2786	1460	51	1.90821917808219
MSTRG.2872.14	ENSBTAT00000077937.1	86.307	241	30	2	86	326	534	297	1.98E-76	280	330	534	73	0.617977528089888
MSTRG.3595.1	ENSBTAT00000086604.1	87.356	261	31	2	1511	1771	1306	1048	5.47E-86	315	1783	1382	63	1.29015918958032
MSTRG.5008.1	ENSBTAT00000067984.1	74.576	118	28	1	135	250	747	864	2.52E-14	76.1	532	1039	54	0.512030798845043
MSTRG.5008.4	ENSBTAT00000073383.1	74.242	66	10	1	182	247	349	407	3.71E-05	45.5	465	582	51	0.798969072164948
MSTRG.5008.5	ENSBTAT00000076809.1	69.11	382	99	13	321	696	1105	1473	1.16E-26	116	741	1481	51	0.50033760972316
MSTRG.5008.6	ENSBTAT00000067984.1	73.793	145	36	1	116	258	720	864	3.94E-18	88.7	524	1039	60	0.504331087584216
MSTRG.5028.1	ENSBTAT00000076990.1	85	60	9	0	381	440	449	390	5.63E-12	68.9	790	1241	50	0.636583400483481
MSTRG.5072.1	ENSBTAT00000077289.1	79.661	118	21	3	83	198	406	290	1.12E-20	95.1	234	468	50	0.5
MSTRG.5771.3	ENSBTAT00000075954.1	83.664	453	66	3	177	621	1031	579	3.34E-135	478	798	1072	56	0.744402985074627
MSTRG.6378.1	ENSBTAT00000083044.1	91.223	376	33	0	68	443	1	376	3.28E-151	530	443	860	85	0.515116279069767
MSTRG.6567.1	ENSBTAT00000086935.1	95.122	41	2	0	553	593	679	719	1.46E-11	66.2	593	1057	62	0.561021759697256
MSTRG.6773.2	ENSBTAT00000083223.1	95.588	204	6	1	1	201	63	266	5.49E-89	326	3216	3122	82	1.03010890454837
MSTRG.7518.3	ENSBTAT00000069680.1	86.486	37	5	0	492	528	108	144	8.75E-05	45.5	1067	1179	56	0.905004240882104
MSTRG.7577.1	ENSBTAT00000069829.1	86.667	75	7	2	919	992	1305	1377	2.25E-16	85.1	2380	1407	54	1.69154228855721
MSTRG.8048.1	ENSBTAT00000083398.1	89.525	716	68	4	488	1202	600	1309	0	942	1203	1660	59	0.724698795180723
MSTRG.8518.2	ENSBTAT00000073731.1	88.492	252	25	2	105	355	438	686	8.93E-88	319	372	686	67	0.542274052478134
MSTRG.8518.1	ENSBTAT00000071182.1	85.714	77	11	0	151	227	313	389	4.62E-19	90.6	227	427	67	0.531615925058548
MSTRG.8973.1	ENSBTAT00000075237.1	85	60	7	1	1397	1456	2087	2030	8.33E-11	66.2	3272	3655	52	0.895212038303693
MSTRG.9261.1	ENSBTAT00000066537.1	91.066	638	46	5	1	631	634	1	0	882	850	1460	74	0.582191780821918
MSTRG.9574.1	ENSBTAT00000081988.1	74.493	345	56	8	287	624	925	1244	1.17E-57	219	659	1245	51	0.529317269076305
MSTRG.9779.3	ENSBTAT00000075237.1	91.803	61	3	1	1392	1452	2088	2030	7.78E-17	86	2868	3655	50	0.784678522571819
MSTRG.10391.1	ENSBTAT00000075237.1	86.985	1821	205	15	1308	3113	2094	291	0	2177	3113	3655	69	0.851709986320109
MSTRG.10498.1	ENSBTAT00000072445.1	92.857	28	2	0	286	313	110	137	0.000107	42.8	388	700	62	0.554285714285714
MSTRG.11089.1	ENSBTAT00000070028.1	89.873	79	8	0	1	79	174	96	9.87E-24	107	1202	1024	66	1.173828125
MSTRG.11169.2	ENSBTAT00000077101.1	91.676	877	65	6	1	873	873	1	0	1233	1080	1478	81	0.730717185385656
MSTRG.11351.1	ENSBTAT00000077937.1	82.09	268	37	2	89	347	269	534	1.56E-72	269	407	534	64	0.762172284644195
MSTRG.11544.1	ENSBTAT00000081988.1	74.691	324	69	6	587	906	925	1239	1.59E-51	200	943	1245	58	0.757429718875502
MSTRG.11652.1	ENSBTAT00000071736.1	85.034	147	22	0	640	786	1267	1121	7.77E-42	167	786	1518	51	0.517786561264822
MSTRG.12122.1	ENSBTAT00000087398.1	91.176	238	19	2	533	769	1531	1295	4.78E-90	328	992	1531	50	0.647942521227956
MSTRG.13062.1	ENSBTAT00000076577.1	92.992	1056	55	6	843	1890	322	1366	0	1562	2686	1366	57	1.96632503660322
MSTRG.13721.1	ENSBTAT00000086604.1	82.246	935	133	11	757	1685	1315	408	0	919	1686	1382	55	1.21997105643994
MSTRG.13796.1	ENSBTAT00000068056.1	85.897	78	11	0	2	79	78	1	5.12E-19	92.4	819	1119	71	0.731903485254692
MSTRG.14478.1	ENSBTAT00000069680.1	85.44	364	46	3	1	357	814	1177	3.09E-115	411	609	1179	59	0.516539440203562
MSTRG.14734.2	ENSBTAT00000069829.1	91.166	283	24	1	81	362	1268	986	3.12E-110	395	795	1407	51	0.565031982942431
MSTRG.14924.1	ENSBTAT00000079823.1	92.308	195	15	0	163	357	281	87	1.78E-77	285	358	710	54	0.504225352112676
MSTRG.15392.1	ENSBTAT00000001414.6	93.735	431	24	3	190	618	114	543	0	645	687	543	62	1.26519337016575
MSTRG.15878.1	ENSBTAT00000087504.1	90.749	227	20	1	167	393	849	624	1.64E-85	312	455	849	50	0.535924617196702
MSTRG.16583.2	ENSBTAT00000077634.1	93.843	536	29	3	1	532	924	389	0	809	532	1024	100	0.51953125
MSTRG.17124.1	ENSBTAT00000075954.1	84.804	612	89	4	85	692	461	1072	0	671	853	1072	71	0.795708955223881
MSTRG.17321.1	ENSBTAT00000067113.1	94.456	487	27	0	416	902	495	981	0	757	902	1495	54	0.603344481605351
MSTRG.17437.2	ENSBTAT00000078220.1	93.548	31	2	0	159	189	246	216	6.85E-06	48.2	1019	1271	54	0.801730920535012
MSTRG.17543.1	ENSBTAT00000069680.1	88.095	84	10	0	251	334	1094	1177	5.33E-24	107	658	1179	50	0.558100084817642
MSTRG.18213.1	ENSBTAT00000074345.1	96.552	87	3	0	1	87	564	478	7.5E-35	144	667	1254	62	0.531897926634769
MSTRG.18312.3	ENSBTAT00000086935.1	93.258	89	6	0	517	605	1006	918	3.53E-32	134	607	1057	67	0.574266792809839
MSTRG.18704.1	ENSBTAT00000084429.1	90.566	53	5	0	52	104	4	56	9.76E-14	74.3	587	1114	91	0.526929982046679
MSTRG.18780.1	ENSBTAT00000080701.1	93.778	225	13	1	116	340	1	224	2.49E-94	340	340	666	81	0.510510510510511
MSTRG.18818.1	ENSBTAT00000077937.1	86.383	235	28	3	1	234	500	269	2.93E-73	270	274	534	85	0.51310861423221
MSTRG.18834.3	ENSBTAT00000083443.1	86.532	297	39	1	199	494	1	297	6.25E-98	352	527	1020	56	0.516666666666667
MSTRG.18839.1	ENSBTAT00000074345.1	88.92	361	37	2	3	362	478	836	3.55E-131	465	1328	1254	58	1.05901116427432
MSTRG.19539.27	ENSBTAT00000075954.1	84.043	470	55	2	1	469	622	1072	8.59E-148	519	631	1072	74	0.588619402985075
MSTRG.20205.1	ENSBTAT00000077937.1	86.585	164	21	1	154	317	534	372	2.17E-50	194	317	534	52	0.593632958801498
MSTRG.20212.1	ENSBTAT00000073731.1	88.889	252	25	1	87	338	438	686	1.68E-90	327	362	686	70	0.527696793002916
MSTRG.20920.1	ENSBTAT00000072726.1	85.075	201	16	2	1	187	1928	1728	6.07E-61	232	2106	2906	51	0.724707501720578
MSTRG.21603.2	ENSBTAT00000069680.1	82.906	351	55	2	136	482	1080	731	2.05E-99	359	725	1179	61	0.614927905004241
MSTRG.21676.1	ENSBTAT00000073731.1	91.509	212	16	1	7	216	649	438	8.46E-82	299	376	686	56	0.548104956268222
MSTRG.21864.1	ENSBTAT00000073731.1	92.46	252	16	1	16	267	686	438	1.91E-102	368	361	686	70	0.526239067055394
MSTRG.22187.1	ENSBTAT00000071505.1	95.152	165	8	0	336	500	857	693	1.22E-70	262	730	1223	51	0.596892886345053
MSTRG.22267.1	ENSBTAT00000073004.1	73.944	142	32	4	243	383	1144	1007	1.27E-14	77	921	1362	50	0.676211453744493
MSTRG.22372.1	ENSBTAT00000077937.1	86.667	255	31	2	17	271	269	520	1.71E-82	301	271	534	94	0.50749063670412
MSTRG.22488.1	ENSBTAT00000084990.1	94.231	104	6	0	497	600	65	168	2.51E-40	161	600	792	51	0.757575757575758
MSTRG.22553.1	ENSBTAT00000084312.1	91.176	34	3	0	230	263	938	905	8E-06	49.1	1185	1098	61	1.0792349726776
MSTRG.22555.1	ENSBTAT00000086905.1	95.556	540	19	2	65	604	1	535	0	862	636	1074	85	0.592178770949721
MSTRG.22666.1	ENSBTAT00000070888.1	87.383	745	75	5	325	1054	1001	261	0	915	1054	1005	69	1.04875621890547
MSTRG.22882.1	ENSBTAT00000069829.1	83.16	481	79	2	326	805	1260	781	1.27E-140	496	810	1407	59	0.575692963752665
MSTRG.23299.1	ENSBTAT00000086604.1	78.191	940	152	14	6	903	1307	379	0	756	1230	1382	73	0.890014471780029
MSTRG.23366.10	ENSBTAT00000077555.1	91.667	36	3	0	302	337	1098	1133	3.43E-07	52.7	629	1141	56	0.551270815074496
MSTRG.23444.1	ENSBTAT00000085800.1	83.417	199	32	1	835	1033	697	500	1.31E-53	207	1148	1551	61	0.740167633784655
MSTRG.23439.28	ENSBTAT00000077555.1	94.286	35	2	0	17	51	1099	1133	3.42E-08	55.4	759	1141	65	0.665205959684487
MSTRG.23881.1	ENSBTAT00000074085.1	92.806	695	39	6	759	1442	1	695	0	1012	1442	1238	57	1.16478190630048
MSTRG.23947.11	ENSBTAT00000067952.1	97.479	119	3	0	452	570	822	704	5E-52	202	1035	1185	72	0.873417721518987
MSTRG.24036.1	ENSBTAT00000077634.1	89.493	552	54	1	1	548	552	1	0	734	953	1024	58	0.9306640625
MSTRG.24573.1	ENSBTAT00000083638.1	75	100	21	4	436	533	1051	954	8.33E-08	54.5	537	1070	51	0.501869158878505
MSTRG.24615.1	ENSBTAT00000066537.1	76.761	1377	254	10	989	2318	99	1456	0	1056	2320	1460	57	1.58904109589041
MSTRG.24616.1	ENSBTAT00000066537.1	76.667	1380	255	11	1044	2375	1460	100	0	1049	2375	1460	56	1.62671232876712
MSTRG.24674.1	ENSBTAT00000074426.1	84.091	88	11	1	191	275	198	285	2.25E-20	95.1	447	647	60	0.690880989180835
MSTRG.24679.1	ENSBTAT00000086985.1	91.667	156	13	0	34	189	1	156	4.23E-59	224	301	270	52	1.11481481481482
MSTRG.24933.1	ENSBTAT00000083638.1	70.124	241	66	6	1	238	814	1051	2.38E-18	89.7	1080	1070	57	1.00934579439252
MSTRG.25256.1	ENSBTAT00000077555.1	85.366	41	5	1	202	242	1137	1098	5.41E-05	44.6	667	1141	76	0.584574934268186
MSTRG.25751.1	ENSBTAT00000077937.1	84.492	187	24	2	1	184	453	269	3.71E-53	203	283	534	65	0.529962546816479
MSTRG.25970.1	ENSBTAT00000075237.1	83.763	1047	125	11	1638	2668	1657	640	0	1113	2668	3655	51	0.729958960328317
MSTRG.26293.1	ENSBTAT00000083398.1	88.651	608	63	2	429	1030	1659	1052	0	783	1030	1660	58	0.620481927710843
MSTRG.26325.1	ENSBTAT00000077289.1	88.525	183	12	2	1	174	457	275	5.31E-63	235	243	468	72	0.519230769230769
MSTRG.26581.1	ENSBTAT00000077634.1	86.837	509	43	9	25	515	1024	522	9.03E-172	598	515	1024	95	0.5029296875

## Sheet: Capra_conserved
qaccver	saccver	pident	length	mismatch	gapopen	qstart	qend	sstart	send	evalue	bitscore	qlen	slen	qcovs	qlen/slen
MSTRG.313.1	ENSCHIT00000008201.1	89.13	46	5	0	613	658	1190	1235	3.61E-09	61.7	1541	1679	71	0.917808219178082
MSTRG.443.1	ENSCHIT00000009409.1	76.687	163	29	2	51	213	288	441	1.84E-28	123	244	479	67	0.509394572025052
MSTRG.529.1	ENSCHIT00000009145.1	98.396	187	3	0	1	187	188	374	3.05E-89	324	255	496	73	0.514112903225807
MSTRG.554.1	ENSCHIT00000007855.1	91.146	192	17	0	3	194	251	442	5.79E-73	270	251	442	76	0.567873303167421
MSTRG.745.1	ENSCHIT00000001480.1	86.928	153	14	1	71	223	221	367	4.76E-48	187	223	401	69	0.556109725685786
MSTRG.1469.1	ENSCHIT00000009536.1	76.023	171	37	3	1	170	363	530	3.93E-26	114	342	657	50	0.520547945205479
MSTRG.1503.1	ENSCHIT00000001480.1	85.897	156	16	1	67	222	400	251	5.77E-47	184	222	401	70	0.553615960099751
MSTRG.1529.1	ENSCHIT00000003756.1	95.763	118	5	0	1	118	305	422	4.02E-49	191	229	422	52	0.542654028436019
MSTRG.1624.1	ENSCHIT00000008213.1	87.85	107	11	2	27	133	107	3	4.3E-30	128	243	196	63	1.23979591836735
MSTRG.1634.1	ENSCHIT00000001480.1	87.027	185	18	1	78	262	399	221	7.13E-60	227	286	401	65	0.713216957605985
MSTRG.1662.1	ENSCHIT00000010168.1	94.286	35	2	0	202	236	352	318	2.16E-08	55.4	236	352	97	0.670454545454545
MSTRG.1784.1	ENSCHIT00000005138.1	91.546	485	41	0	2	486	1001	517	0	691	678	1081	72	0.627197039777983
MSTRG.1843.1	ENSCHIT00000001480.1	87.73	163	14	1	1	163	375	219	2.57E-53	205	313	401	52	0.780548628428928
MSTRG.1929.1	ENSCHIT00000010018.1	94.118	34	2	0	4	37	4628	4661	8.37E-07	53.6	2400	4661	56	0.514910963312594
MSTRG.2032.1	ENSCHIT00000002369.1	91.586	309	26	0	43	351	2	310	2.97E-124	441	462	866	67	0.533487297921478
MSTRG.2125.1	ENSCHIT00000003756.1	92.233	206	16	0	131	336	414	209	5.57E-82	300	396	422	52	0.938388625592417
MSTRG.2481.1	ENSCHIT00000001145.1	81.557	2158	294	26	3	2091	1469	3591	0	2075	2786	3720	75	0.748924731182796
MSTRG.2500.1	ENSCHIT00000001021.1	91.584	202	16	1	1	201	235	436	4.39E-77	285	405	765	50	0.529411764705882
MSTRG.2535.2	ENSCHIT00000001598.1	82.927	41	7	0	791	831	366	406	0.000897	43.7	1430	967	50	1.47880041365047
MSTRG.2691.1	ENSCHIT00000008073.1	95.782	569	21	1	196	764	91	656	0	917	764	672	74	1.13690476190476
MSTRG.2720.1	ENSCHIT00000009642.1	90.411	146	13	1	145	289	345	200	3.5E-51	197	289	515	50	0.561165048543689
MSTRG.2989.1	ENSCHIT00000007862.1	81.633	196	26	4	105	292	62	255	9.3E-47	183	344	431	55	0.798143851508121
MSTRG.3595.1	ENSCHIT00000001497.1	92.958	284	16	3	1503	1783	1816	1534	5.77E-115	413	1783	3335	64	0.534632683658171
MSTRG.4651.1	ENSCHIT00000001480.1	85.621	153	16	1	1	153	254	400	2.22E-45	178	203	401	75	0.506234413965087
MSTRG.5008.1	ENSCHIT00000007775.1	75	96	24	0	135	230	243	338	2.84E-11	66.2	532	570	54	0.933333333333333
MSTRG.5008.4	ENSCHIT00000005173.1	74.359	78	20	0	170	247	526	603	5.44E-07	51.8	465	851	54	0.54641598119859
MSTRG.5008.5	ENSCHIT00000009726.1	67.602	392	108	13	317	696	419	35	2.89E-19	94.2	741	1025	51	0.722926829268293
MSTRG.5008.7	ENSCHIT00000005173.1	77.966	59	13	0	152	210	526	584	6.28E-06	49.1	442	851	52	0.519388954171563
MSTRG.5008.6	ENSCHIT00000007775.1	75.61	123	29	1	117	238	216	338	1.04E-16	84.2	524	570	60	0.919298245614035
MSTRG.5028.1	ENSCHIT00000009121.1	83.704	135	21	1	299	432	1161	1027	6.77E-34	141	790	1554	61	0.508365508365508
MSTRG.5072.1	ENSCHIT00000003355.1	84.722	144	22	0	1	144	144	1	2E-40	161	234	467	62	0.501070663811563
MSTRG.5309.1	ENSCHIT00000010134.1	90.78	141	12	1	120	259	436	296	1.32E-49	193	259	436	54	0.594036697247706
MSTRG.5771.3	ENSCHIT00000003621.1	87.143	70	9	0	178	247	436	505	4.62E-17	86.9	798	1155	55	0.690909090909091
MSTRG.5890.1	ENSCHIT00000001480.1	85.965	171	18	1	1	171	236	400	2.24E-52	202	230	401	74	0.57356608478803
MSTRG.6020.1	ENSCHIT00000003756.1	92.523	214	16	0	46	259	422	209	1.78E-86	315	284	422	75	0.672985781990521
MSTRG.6413.1	ENSCHIT00000003293.1	83.182	440	46	7	1	437	465	51	8.12E-128	454	781	1296	56	0.602623456790123
MSTRG.6567.1	ENSCHIT00000009440.1	94.286	35	2	0	559	593	333	367	5.76E-08	55.4	593	1058	59	0.560491493383743
MSTRG.6924.1	ENSCHIT00000007862.1	85.714	77	11	0	417	493	62	138	2.3E-18	90.6	493	431	51	1.14385150812065
MSTRG.7518.3	ENSCHIT00000003621.1	90.476	84	8	0	983	1066	505	422	3.67E-26	116	1067	1155	58	0.923809523809524
MSTRG.7577.1	ENSCHIT00000010018.1	92.647	68	5	0	924	991	1824	1757	6.38E-21	101	2380	4661	53	0.510620038618322
MSTRG.8471.1	ENSCHIT00000010134.1	87.833	263	24	3	100	355	436	175	4.78E-89	324	388	436	66	0.889908256880734
MSTRG.8518.2	ENSCHIT00000008269.1	80.319	188	36	1	183	369	104	291	2.22E-42	169	372	630	50	0.59047619047619
MSTRG.8572.1	ENSCHIT00000009642.1	90	170	15	2	10	178	187	355	8.03E-59	224	266	515	64	0.516504854368932
MSTRG.8713.1	ENSCHIT00000010134.1	88.571	140	15	1	94	232	436	297	2.58E-45	178	232	436	60	0.532110091743119
MSTRG.8852.1	ENSCHIT00000003756.1	89.252	214	20	3	40	250	209	422	1.79E-73	272	269	422	78	0.637440758293839
MSTRG.8973.1	ENSCHIT00000010018.1	91.304	46	4	0	1402	1447	1562	1607	1.81E-10	66.2	3272	4661	58	0.701995279982836
MSTRG.9261.1	ENSCHIT00000010147.1	90.031	642	54	4	1	636	23	660	0	861	850	1619	75	0.525015441630636
MSTRG.9400.1	ENSCHIT00000001738.1	80.833	120	21	1	254	373	112	229	5.61E-25	111	398	261	57	1.52490421455939
MSTRG.9574.1	ENSCHIT00000002124.1	73.203	153	30	4	478	628	148	291	1.32E-16	84.2	659	998	52	0.660320641282565
MSTRG.9586.1	ENSCHIT00000001480.1	87.013	154	14	1	60	213	398	251	1.31E-48	189	215	401	72	0.536159600997506
MSTRG.9779.3	ENSCHIT00000005518.1	93.548	31	2	0	1393	1423	399	429	4.26E-05	48.2	2868	3019	53	0.949983438224577
MSTRG.9877.1	ENSCHIT00000009642.1	88.583	254	28	1	8	260	355	102	3.11E-89	324	260	515	97	0.504854368932039
MSTRG.10391.1	ENSCHIT00000010018.1	87.245	196	25	0	1308	1503	1550	1745	3.79E-63	242	3113	4661	69	0.667882428663377
MSTRG.10498.1	ENSCHIT00000000825.1	88.75	240	27	0	99	338	411	172	3.01E-85	312	388	703	62	0.551920341394026
MSTRG.11544.1	ENSCHIT00000009122.1	73.026	152	36	4	244	392	1069	1218	2.84E-14	77	943	1852	52	0.509179265658747
MSTRG.11571.1	ENSCHIT00000000767.1	72.772	202	39	6	7	205	125	313	7.84E-23	104	376	684	53	0.549707602339181
MSTRG.11652.1	ENSCHIT00000001598.1	89.189	37	4	0	647	683	499	535	3.27E-06	50	786	967	51	0.81282316442606
MSTRG.12501.1	ENSCHIT00000010620.1	98.824	170	1	1	170	339	313	481	2.18E-79	295	3452	5280	77	0.653787878787879
MSTRG.13721.1	ENSCHIT00000008201.1	84.764	932	120	7	761	1685	421	1337	0	1030	1686	1679	55	1.00416914830256
MSTRG.13996.1	ENSCHIT00000010018.1	92.683	41	3	0	2648	2688	1868	1828	6.34E-09	61.7	2696	4661	50	0.578416648787814
MSTRG.14478.1	ENSCHIT00000003621.1	94.118	85	5	0	408	492	505	421	9.38E-31	132	609	1155	75	0.527272727272727
MSTRG.14507.1	ENSCHIT00000001480.1	87.634	186	17	1	50	235	221	400	3.89E-62	233	236	401	79	0.588528678304239
MSTRG.14556.1	ENSCHIT00000002974.1	87.037	108	12	2	37	143	197	91	1.26E-29	125	207	199	52	1.04020100502513
MSTRG.14587.1	ENSCHIT00000001480.1	88.387	155	12	1	103	257	219	367	8.82E-52	200	257	401	60	0.640897755610973
MSTRG.14924.1	ENSCHIT00000007795.1	91.667	192	16	0	163	354	193	2	2E-74	275	358	505	54	0.708910891089109
MSTRG.16544.1	ENSCHIT00000002369.1	91.531	307	24	1	146	450	2	308	4.5E-122	434	471	866	65	0.543879907621247
MSTRG.16578.1	ENSCHIT00000006504.1	87.755	196	10	1	118	313	653	472	6.63E-68	254	363	653	54	0.555895865237366
MSTRG.16578.2	ENSCHIT00000006504.1	89.848	197	5	1	118	314	653	472	2.08E-74	275	373	653	53	0.571209800918836
MSTRG.16583.2	ENSCHIT00000002604.1	93.286	283	18	1	159	441	3	284	3.23E-118	422	532	920	53	0.578260869565217
MSTRG.16783.1	ENSCHIT00000009642.1	85.075	201	27	2	71	268	289	89	2.88E-58	222	273	515	73	0.530097087378641
MSTRG.17061.1	ENSCHIT00000005375.1	87.037	54	7	0	1647	1700	6406	6353	1.84E-10	67.1	3326	6529	54	0.509419512942258
MSTRG.17124.1	ENSCHIT00000003621.1	86.957	92	12	0	581	672	505	414	3.56E-25	113	853	1155	62	0.738528138528138
MSTRG.17413.1	ENSCHIT00000001480.1	96.078	102	4	0	103	204	221	322	4.06E-42	167	205	401	50	0.511221945137157
MSTRG.17437.2	ENSCHIT00000001055.1	89.048	210	20	3	807	1014	1206	1414	1.07E-70	265	1019	1779	54	0.572793704328274
MSTRG.17543.1	ENSCHIT00000003621.1	90.441	136	13	0	251	386	911	776	1.51E-47	187	658	1155	55	0.56969696969697
MSTRG.17619.1	ENSCHIT00000002369.1	90.615	309	28	1	20	327	2	310	7.48E-119	424	435	866	71	0.502309468822171
MSTRG.17625.1	ENSCHIT00000010016.1	84.407	295	28	4	234	512	995	703	6.4E-89	324	512	995	54	0.514572864321608
MSTRG.17734.1	ENSCHIT00000010016.1	85.763	295	28	4	256	538	995	703	3.06E-93	338	538	995	53	0.54070351758794
MSTRG.17772.1	ENSCHIT00000009642.1	91.729	266	21	1	1	265	329	64	1.65E-105	378	265	515	100	0.514563106796116
MSTRG.18213.1	ENSCHIT00000005138.1	93.243	222	13	2	1	221	976	756	2.42E-89	326	667	1081	79	0.617021276595745
MSTRG.18312.3	ENSCHIT00000009434.1	94.505	91	5	0	516	606	1032	942	5.17E-34	142	607	1190	72	0.510084033613445
MSTRG.18499.1	ENSCHIT00000007646.1	87.037	54	7	0	54	107	218	271	1.1E-11	67.1	220	274	53	0.802919708029197
MSTRG.18780.1	ENSCHIT00000003283.1	95.139	144	7	0	197	340	484	341	2.46E-60	229	340	485	77	0.701030927835051
MSTRG.18832.3	ENSCHIT00000010018.1	88.331	857	75	7	1705	2540	2534	3386	0	1086	2546	4661	57	0.546234713580777
MSTRG.18834.3	ENSCHIT00000001253.1	88.235	374	42	1	59	430	705	332	5.77E-134	474	527	868	71	0.607142857142857
MSTRG.18839.1	ENSCHIT00000011252.1	97.059	34	0	1	177	209	746	779	4.6E-07	54.5	1328	2284	53	0.581436077057793
MSTRG.18889.1	ENSCHIT00000003756.1	93.458	214	14	0	11	224	422	209	3.48E-89	324	288	422	74	0.682464454976303
MSTRG.19021.1	ENSCHIT00000006504.1	86.802	197	11	1	35	231	653	472	2.7E-66	248	348	653	57	0.532924961715161
MSTRG.19346.1	ENSCHIT00000009824.1	97.209	860	16	3	392	1245	2447	1590	0	1437	1245	2447	69	0.508786268900695
MSTRG.19384.1	ENSCHIT00000001480.1	87.097	186	18	1	39	224	400	221	2.14E-60	229	299	401	62	0.745635910224439
MSTRG.19436.1	ENSCHIT00000001480.1	85.556	180	20	1	40	219	219	392	1.43E-54	209	220	401	82	0.548628428927681
MSTRG.19539.27	ENSCHIT00000003621.1	95.238	84	4	0	358	441	505	422	7.99E-32	134	631	1155	69	0.546320346320346
MSTRG.20205.1	ENSCHIT00000003756.1	92.991	214	15	0	3	216	209	422	1.64E-87	319	317	422	68	0.751184834123223
MSTRG.20212.1	ENSCHIT00000009642.1	86.082	194	25	2	170	362	355	163	3.91E-58	222	362	515	53	0.702912621359223
MSTRG.20655.1	ENSCHIT00000009642.1	91.367	139	10	2	1	138	218	355	4.69E-49	190	263	515	52	0.510679611650486
MSTRG.20694.1	ENSCHIT00000003304.1	83.571	140	20	2	120	259	164	28	6E-35	143	259	500	54	0.518
MSTRG.20919.1	ENSCHIT00000009642.1	85.87	276	38	1	1	275	329	54	1.41E-87	319	275	515	100	0.533980582524272
MSTRG.20920.1	ENSCHIT00000010243.1	96.154	26	1	0	841	866	120	95	0.001	43.7	2106	2283	52	0.922470433639947
MSTRG.21003.1	ENSCHIT00000003756.1	93.458	214	14	0	18	231	422	209	3.8E-89	324	312	422	69	0.739336492890995
MSTRG.21027.1	ENSCHIT00000009642.1	91.156	147	11	2	1	146	210	355	1.01E-51	200	292	515	50	0.566990291262136
MSTRG.21240.1	ENSCHIT00000010080.1	90.365	301	2	3	12	285	1	301	7.92E-119	424	459	545	60	0.842201834862385
MSTRG.21240.2	ENSCHIT00000010080.1	87.375	301	1	1	12	275	1	301	2.53E-112	401	449	545	59	0.823853211009174
MSTRG.21240.3	ENSCHIT00000010080.1	95.035	282	4	1	1	282	30	301	5.65E-127	451	455	545	62	0.834862385321101
MSTRG.21350.1	ENSCHIT00000010151.1	98.673	603	7	1	223	824	366	968	0	1049	829	968	73	0.856404958677686
MSTRG.21603.2	ENSCHIT00000010385.1	86.408	103	13	1	624	725	167	65	2.03E-27	120	725	968	57	0.74896694214876
MSTRG.21864.1	ENSCHIT00000009642.1	92.857	182	11	2	4	184	175	355	1.27E-70	263	361	515	50	0.700970873786408
MSTRG.22187.1	ENSCHIT00000010169.1	95.455	44	2	0	543	586	541	498	9.3E-13	71.6	730	541	61	1.34935304990758
MSTRG.22267.1	ENSCHIT00000002193.1	70.423	142	38	3	243	383	210	348	2.6E-08	58.1	921	1499	50	0.61440960640427
MSTRG.22342.1	ENSCHIT00000002247.1	97.983	843	16	1	6	847	561	1403	0	1441	848	1427	99	0.594253679046952
MSTRG.22488.1	ENSCHIT00000002242.1	96	100	4	0	501	600	238	337	1.56E-40	163	600	1102	51	0.544464609800363
MSTRG.22801.1	ENSCHIT00000001145.1	89.333	75	8	0	1637	1711	3592	3518	5.55E-21	100	2076	3720	67	0.558064516129032
MSTRG.22850.1	ENSCHIT00000010134.1	88.649	185	21	0	66	250	436	252	9.76E-64	240	250	436	74	0.573394495412844
MSTRG.22882.1	ENSCHIT00000001784.1	79.506	405	76	4	331	734	1	399	3.15E-95	345	810	1525	50	0.531147540983606
MSTRG.23295.2	ENSCHIT00000004761.1	85.778	225	31	1	381	605	364	141	2.82E-69	259	639	561	58	1.13903743315508
MSTRG.23295.1	ENSCHIT00000004759.1	94.07	371	20	1	76	446	291	659	2.87E-162	568	448	714	83	0.627450980392157
MSTRG.23299.1	ENSCHIT00000008201.1	78.067	1076	186	14	7	1036	426	1497	0	859	1230	1679	84	0.732578916021441
MSTRG.23366.10	ENSCHIT00000010169.1	92.424	66	5	0	353	418	541	476	2E-20	97.8	629	541	58	1.16266173752311
MSTRG.23390.1	ENSCHIT00000007855.1	94.022	184	11	0	1	184	259	442	8.04E-77	283	223	442	83	0.504524886877828
MSTRG.23444.1	ENSCHIT00000005138.1	85.526	76	9	1	835	908	586	511	6.71E-17	86	1148	1081	50	1.06197964847364
MSTRG.23439.18	ENSCHIT00000005375.1	97.674	43	1	0	2279	2321	6359	6401	2.07E-12	74.3	5537	6529	60	0.848062490427324
MSTRG.23439.28	ENSCHIT00000011261.1	92.857	28	2	0	702	729	1039	1066	0.00047	42.8	759	1416	59	0.536016949152542
MSTRG.23881.1	ENSCHIT00000001883.1	92.285	674	41	6	780	1442	2616	1943	0	965	1442	2616	55	0.551223241590214
MSTRG.23947.11	ENSCHIT00000002596.1	93.478	46	3	0	605	650	1274	1229	4.64E-12	70.7	1035	1959	80	0.52833078101072
MSTRG.24124.1	ENSCHIT00000001250.1	82.143	112	18	2	2	113	1269	1378	1.47E-22	105	2341	4244	61	0.551602262016965
MSTRG.24562.1	ENSCHIT00000002085.1	68.389	329	77	7	19	333	743	428	4.32E-27	118	451	800	78	0.56375
MSTRG.24615.1	ENSCHIT00000001145.1	76.433	471	79	7	377	836	3578	3129	2.63E-95	347	2320	3720	77	0.623655913978495
MSTRG.24616.1	ENSCHIT00000010018.1	76.667	2010	392	22	115	2084	4549	2577	0	1481	2375	4661	83	0.509547307444754
MSTRG.25042.1	ENSCHIT00000009519.1	72.982	285	60	8	33	303	496	777	8.51E-36	147	432	779	63	0.554557124518614
MSTRG.25347.1	ENSCHIT00000007956.1	88.323	334	27	5	232	562	628	304	2.24E-116	416	855	1683	74	0.508021390374332
MSTRG.25517.1	ENSCHIT00000007587.1	75.862	87	20	1	147	233	339	254	1.97E-09	59.9	260	446	67	0.582959641255605
MSTRG.25585.1	ENSCHIT00000005972.1	85.246	122	17	1	112	233	286	166	8E-33	136	235	358	52	0.656424581005587
MSTRG.25596.1	ENSCHIT00000010134.1	95.122	123	6	0	1	123	297	175	9.05E-51	196	220	436	56	0.504587155963303
MSTRG.25970.1	ENSCHIT00000010018.1	91.667	36	2	1	1325	1359	960	925	3.96E-05	49.1	2668	4661	59	0.572409354215834
MSTRG.26018.1	ENSCHIT00000007886.1	83.262	233	33	3	41	273	35	261	4.11E-63	237	297	296	78	1.00337837837838
MSTRG.26286.1	ENSCHIT00000007855.1	91.489	141	12	0	1	141	302	442	2.3E-52	201	236	442	60	0.53393665158371
MSTRG.26325.1	ENSCHIT00000000787.1	94.156	154	7	1	1	152	268	421	1.15E-62	235	243	421	66	0.577197149643706
MSTRG.26417.1	ENSCHIT00000007855.1	91.503	153	13	0	1	153	290	442	3.16E-57	218	248	442	62	0.561085972850679
MSTRG.26439.1	ENSCHIT00000009642.1	91.608	143	10	2	1	142	214	355	3.11E-51	197	259	515	55	0.502912621359223
MSTRG.26560.1	ENSCHIT00000003756.1	95.541	157	7	0	64	220	422	266	1.36E-67	252	222	422	71	0.5260663507109
MSTRG.26581.1	ENSCHIT00000010016.1	87.382	317	35	2	9	321	896	581	6.44E-108	388	515	995	61	0.517587939698492

## Sheet: Homo_conserved
qaccver	saccver	pident	length	mismatch	gapopen	qstart	qend	sstart	send	evalue	bitscore	qlen	slen	qcovs	qlen/slen
MSTRG.1238.1	ENST00000667496.1	76.389	72	17	0	2056	2127	3810	3881	1.78E-05	54.5	3743	4474	51	0.836611533303532
MSTRG.1244.1	ENST00000436200.2	73.756	221	58	0	26	246	195	415	3.23E-32	138	246	492	90	0.5
MSTRG.1500.1	ENST00000554008.5	77.436	195	40	3	164	356	482	290	1.14E-33	144	357	576	54	0.619791666666667
MSTRG.2139.19	ENST00000665663.1	79.148	1103	174	22	279	1358	3244	2175	0	904	2927	3244	89	0.902281134401973
MSTRG.4364.1	ENST00000667754.1	71.264	435	108	3	1659	2076	2362	1928	9.18E-57	224	2078	4140	80	0.501932367149758
MSTRG.4484.1	ENST00000424982.1	73.125	160	43	0	25	184	382	223	4.1E-19	96	288	401	56	0.718204488778055
MSTRG.6264.1	ENST00000664199.1	72.679	377	77	7	1335	1695	1941	2307	1.93E-52	208	1983	3734	52	0.531065881092662
MSTRG.8276.1	ENST00000424982.1	72.857	140	38	0	137	276	389	250	2.48E-15	82.4	276	401	51	0.688279301745636
MSTRG.8914.1	ENST00000667391.1	77.702	1027	151	15	16	1000	46	1036	0	823	1982	2134	83	0.928772258669166
MSTRG.9252.1	ENST00000555520.1	85.915	426	44	9	238	658	563	977	3.47E-132	472	666	977	63	0.681678607983623
MSTRG.9594.1	ENST00000605298.1	72.439	537	100	19	822	1324	837	1359	1.47E-67	260	2390	1359	53	1.75864606328182
MSTRG.9880.1	ENST00000662276.1	76.282	156	34	3	144	298	202	355	8.57E-22	104	310	549	50	0.564663023679417
MSTRG.10676.1	ENST00000608358.1	78.571	56	12	0	1109	1164	1567	1622	0.000635	48.2	3143	4125	66	0.761939393939394
MSTRG.10770.1	ENST00000670964.1	72.973	259	58	6	83	336	1882	1631	6.36E-31	136	1271	2153	59	0.590339061774268
MSTRG.11122.1	ENST00000660481.1	74.297	498	114	4	408	905	1583	1100	2.34E-85	316	914	1663	61	0.549609140108238
MSTRG.11440.1	ENST00000668489.1	74.468	94	24	0	440	533	1129	1222	2.21E-08	62.6	2411	2261	55	1.06634232640425
MSTRG.11571.1	ENST00000522960.1	69.756	205	59	3	133	336	415	213	1.21E-14	80.6	376	564	54	0.666666666666667
MSTRG.12235.1	ENST00000657162.1	71.875	160	37	3	353	508	477	632	1.66E-14	80.6	508	637	61	0.797488226059655
MSTRG.17321.1	ENST00000331944.10	97.561	41	1	0	168	208	1	41	5.46E-11	70.7	902	529	56	1.70510396975425
MSTRG.17321.2	ENST00000413202.1	72.697	304	46	9	249	518	113	413	1.5E-40	168	523	422	52	1.239336492891
MSTRG.17627.1	ENST00000609803.2	87.288	590	69	4	28	613	11	598	0	714	12213	9730	61	1.2551901336074
MSTRG.18703.1	ENST00000606876.1	75.912	137	27	4	67	203	282	152	2E-16	86.9	272	289	50	0.941176470588235
MSTRG.18947.1	ENST00000436200.2	77.215	158	36	0	85	242	195	352	7.64E-28	123	262	492	60	0.532520325203252
MSTRG.19752.1	ENST00000623966.1	88.385	353	23	5	2003	2339	2194	2544	5.01E-124	446	2343	2717	50	0.862348178137652
MSTRG.20311.1	ENST00000661699.1	70.714	280	53	7	8	272	76	341	5.41E-30	131	274	356	97	0.769662921348315
MSTRG.20882.1	ENST00000614005.1	79.227	207	43	0	96	302	634	428	1.47E-44	180	333	640	62	0.5203125
MSTRG.21075.1	ENST00000656529.1	71.495	214	57	2	29	240	356	567	2.57E-22	106	323	616	66	0.524350649350649
MSTRG.21276.1	ENST00000628061.1	73.529	238	63	0	183	420	770	533	3.91E-34	146	422	776	56	0.543814432989691
MSTRG.22227.1	ENST00000416995.2	75.524	143	22	1	149	291	297	426	6.94E-23	108	306	584	58	0.523972602739726
MSTRG.22483.2	ENST00000661699.1	68.041	194	44	8	55	247	341	165	3.88E-06	51.8	257	356	75	0.721910112359551
MSTRG.22524.1	ENST00000625513.1	71.714	350	93	5	165	511	479	133	4.22E-41	168	513	783	68	0.655172413793103
MSTRG.22555.1	ENST00000658122.1	67.413	491	115	12	130	597	54	522	1.41E-35	151	636	554	74	1.14801444043321
MSTRG.22990.1	ENST00000563105.1	65.57	790	208	23	1	760	35	790	6.36E-36	153	982	872	77	1.12614678899083
MSTRG.23480.1	ENST00000592583.1	66.667	240	63	8	3	232	334	566	6.09E-06	52.7	390	566	59	0.68904593639576
MSTRG.23760.1	ENST00000616716.4	66.923	260	80	3	125	384	254	1	1.93E-12	74.3	404	543	64	0.744014732965009
MSTRG.23942.1	ENST00000656150.1	93.548	31	2	0	1153	1183	1049	1019	0.000237	48.2	1188	2241	84	0.530120481927711
MSTRG.24028.1	ENST00000659792.1	80.952	105	20	0	2393	2497	2868	2972	9.94E-20	100	2726	5405	72	0.504347826086956
MSTRG.24124.1	ENST00000507794.2	78.049	82	16	2	381	461	2608	2528	7.47E-08	60.8	2341	4055	53	0.57731196054254
MSTRG.24264.1	ENST00000584546.5	70.599	551	130	13	372	900	795	1335	2.5E-60	234	1036	1352	51	0.766272189349112
MSTRG.24266.1	ENST00000673396.1	74.244	959	189	27	796	1724	1376	446	2.46E-154	547	2890	2894	58	0.998617829993089
MSTRG.26423.1	ENST00000630041.2	75.563	311	68	4	44	348	600	292	3.17E-53	208	348	602	88	0.578073089700997
MSTRG.26577.1	ENST00000661699.1	68.95	219	40	6	1	204	99	304	4.15E-17	87.8	204	356	100	0.573033707865169

## Sheet: Sus_conserved
qaccver	saccver	pident	length	mismatch	gapopen	qstart	qend	sstart	send	evalue	bitscore	qlen	slen	qcovs	qlen/slen
MSTRG.1238.1	ENSSSCT00000068654.1	93.939	33	1	1	2019	2050	802	770	0.000311	48.2	3743	2707	51	1.38271148873291
MSTRG.1924.2	ENSSSCT00000076488.1	82.258	62	11	0	2538	2599	1197	1136	1.06E-08	63.5	2814	3752	51	0.75
MSTRG.2895.1	ENSSSCT00000090853.1	77.922	77	16	1	2342	2418	3834	3759	3E-07	59.9	6519	7025	65	0.92797153024911
MSTRG.4364.1	ENSSSCT00000079029.1	79.479	653	121	7	339	988	1585	943	4.88E-157	554	2078	1585	62	1.31104100946372
MSTRG.7267.1	ENSSSCT00000082385.1	71.365	447	69	21	210	626	572	989	4.78E-47	188	1289	1491	52	0.864520456069752
MSTRG.9252.1	ENSSSCT00000081970.1	85.452	598	36	14	85	666	157	719	0	670	666	722	87	0.922437673130194
MSTRG.10770.1	ENSSSCT00000084106.1	77.762	697	110	16	1	677	486	1157	4.12E-149	527	1271	1695	53	0.749852507374631
MSTRG.11122.1	ENSSSCT00000066972.1	77.087	563	118	3	348	910	1458	907	6.06E-120	431	914	1688	62	0.541469194312796
MSTRG.12475.1	ENSSSCT00000071765.1	69.565	230	54	5	177	404	606	821	6.9E-18	92.4	908	1474	57	0.616010854816825
MSTRG.13140.8	ENSSSCT00000072821.1	83.333	108	18	0	1	108	348	241	3.55E-25	114	543	404	57	1.34405940594059
MSTRG.18120.1	ENSSSCT00000069597.1	74.88	3961	653	70	2	3769	572	4383	0	2651	4932	5667	81	0.870301746956061
MSTRG.21350.1	ENSSSCT00000059583.2	82.707	133	23	0	236	368	1	133	1.68E-31	137	829	815	55	1.01717791411043
MSTRG.21515.1	ENSSSCT00000084106.1	66.274	424	105	10	541	935	383	797	2.74E-23	110	966	1695	52	0.569911504424779
MSTRG.23647.11	ENSSSCT00000089841.1	72.605	522	121	12	2717	3218	3372	2853	7.28E-69	263	3506	5191	58	0.675399730302446
MSTRG.24124.1	ENSSSCT00000085270.1	70.189	265	73	5	1367	1627	1232	970	8.22E-22	105	2341	4616	58	0.507149046793761
MSTRG.24210.1	ENSSSCT00000085270.1	75.6	250	47	7	1331	1568	2751	2998	1.73E-37	158	2731	4616	50	0.591637781629116
MSTRG.24233.1	ENSSSCT00000079418.1	81.538	65	12	0	2508	2572	2280	2344	2.81E-09	64.4	2609	3418	54	0.763311878291398
MSTRG.24264.1	ENSSSCT00000079029.1	69.565	552	145	9	370	900	1019	1568	2.26E-56	219	1036	1585	51	0.653627760252366
MSTRG.24645.1	ENSSSCT00000067035.1	80.423	189	31	4	288	475	1610	1427	1.15E-38	162	2219	2563	50	0.865782286383145
MSTRG.24857.1	ENSSSCT00000074247.1	75.309	1863	306	37	913	2719	5	1769	0	1259	2912	2067	62	1.40880503144654
MSTRG.25969.9	ENSSSCT00000077915.1	94.366	142	7	1	246	386	111	252	2.01E-55	217	2602	4724	53	0.550804403048264

## Sheet: Bos_synteny
left2	left1	sheep_lncrna	right1	right2	left2_orth	left1_orth	species_lncrna	right1_orth	right2_orth	GOCS	sheep_len	sp_len	max_consecutive	identity
ENSOARG00000020373	ENSOARG00000020377	MSTRG.1811.1	ENSOARG00000020383	ENSOARG00000020386	ENSOARG00000020373	ENSOARG00000020377	ENSBTAG00000053541	ENSOARG00000020383	ENSOARG00000020386	100	3044	694	8	15.6340288924559
ENSOARG00000008615	ENSOARG00000008658	MSTRG.2652.2	ENSOARG00000005980	ENSOARG00000008666	ENSOARG00000008615	ENSOARG00000008658	ENSBTAG00000053163	ENSOARG00000005980	ENSOARG00000008666	100	26227	1890	7	5.04026921768064
ENSOARG00000015686	ENSOARG00000015744	MSTRG.4351.1	ENSOARG00000015817	ENSOARG00000015836	ENSOARG00000015686	ENSOARG00000015744	ENSBTAG00000055036	ENSOARG00000015817	ENSOARG00000015836	100	6770	1242	9	12.0397008055236
ENSOARG00000017485	ENSOARG00000017638	MSTRG.5256.1	ENSOARG00000017733	ENSOARG00000017814	ENSOARG00000017485	ENSOARG00000017638	ENSBTAG00000053535	ENSOARG00000017733	ENSOARG00000017733	75	503	1161	8	29.6875
ENSOARG00000017485	ENSOARG00000017638	MSTRG.5256.1	ENSOARG00000017733	ENSOARG00000017814	ENSOARG00000017485	ENSOARG00000017638	ENSBTAG00000051192	ENSOARG00000017733	ENSOARG00000017733	75	503	647	8	38.3177570093458
ENSOARG00000017589	ENSOARG00000017736	MSTRG.5392.6	ENSOARG00000017930	ENSOARG00000018045	ENSOARG00000017589	ENSOARG00000017736	ENSBTAG00000050269	ENSOARG00000017930	ENSOARG00000018045	100	1333	597	8	24.6026261230131
ENSOARG00000017589	ENSOARG00000017736	MSTRG.5392.7	ENSOARG00000017930	ENSOARG00000018045	ENSOARG00000017589	ENSOARG00000017736	ENSBTAG00000050269	ENSOARG00000017930	ENSOARG00000018045	100	791	597	8	36.6486486486486
ENSOARG00000017589	ENSOARG00000017736	MSTRG.5392.8	ENSOARG00000017930	ENSOARG00000018045	ENSOARG00000017589	ENSOARG00000017736	ENSBTAG00000050269	ENSOARG00000017930	ENSOARG00000018045	100	779	597	8	37.0774263904035
ENSOARG00000017419	ENSOARG00000017627	MSTRG.5514.1	ENSOARG00000017893	ENSOARG00000017942	ENSOARG00000017419	ENSOARG00000017627	ENSBTAG00000051557	ENSOARG00000017893	ENSOARG00000017942	100	355	792	7	25.2886836027714
ENSOARG00000018816	ENSOARG00000018868	MSTRG.5867.7	ENSOARG00000018960	ENSOARG00000019100	ENSOARG00000018816	ENSOARG00000018868	ENSBTAG00000050770	ENSOARG00000018960	ENSOARG00000019100	100	426	1184	8	21.604447974583
ENSOARG00000018816	ENSOARG00000018868	MSTRG.5870.2	ENSOARG00000018960	ENSOARG00000019100	ENSOARG00000018816	ENSOARG00000018868	ENSBTAG00000050770	ENSOARG00000018960	ENSOARG00000019100	100	1116	1184	8	40.0130548302872
ENSOARG00000003232	ENSOARG00000003351	MSTRG.5899.3	ENSOARG00000003547	ENSOARG00000005486	ENSOARG00000003176	ENSOARG00000003351	ENSBTAG00000050273	ENSOARG00000003547	ENSOARG00000005486	75	513	1378	91	29.1725105189341
ENSOARG00000013248	ENSOARG00000013395	MSTRG.5994.1	ENSOARG00000013427	ENSOARG00000013631	ENSOARG00000013248	ENSOARG00000013395	ENSBTAG00000054220	ENSOARG00000013427	ENSOARG00000013631	100	1360	1138	10	35.1776354105999
ENSOARG00000013248	ENSOARG00000013395	MSTRG.5994.1	ENSOARG00000013427	ENSOARG00000013631	ENSOARG00000013248	ENSOARG00000013395	ENSBTAG00000048499	ENSOARG00000013427	ENSOARG00000013631	100	1360	1005	9	38.4952978056426
ENSOARG00000013248	ENSOARG00000013395	MSTRG.5994.2	ENSOARG00000013427	ENSOARG00000013631	ENSOARG00000013248	ENSOARG00000013395	ENSBTAG00000054220	ENSOARG00000013427	ENSOARG00000013631	100	1920	1138	8	34.9002849002849
ENSOARG00000013248	ENSOARG00000013395	MSTRG.5994.2	ENSOARG00000013427	ENSOARG00000013631	ENSOARG00000013248	ENSOARG00000013395	ENSBTAG00000048499	ENSOARG00000013427	ENSOARG00000013631	100	1920	1005	9	32.9617062530296
ENSOARG00000013248	ENSOARG00000013395	MSTRG.5994.3	ENSOARG00000013427	ENSOARG00000013631	ENSOARG00000013248	ENSOARG00000013395	ENSBTAG00000054220	ENSOARG00000013427	ENSOARG00000013631	100	1367	1138	10	36.3582793164408
ENSOARG00000013248	ENSOARG00000013395	MSTRG.5994.3	ENSOARG00000013427	ENSOARG00000013631	ENSOARG00000013248	ENSOARG00000013395	ENSBTAG00000048499	ENSOARG00000013427	ENSOARG00000013631	100	1367	1005	10	37.3509102322662
ENSOARG00000013248	ENSOARG00000013395	MSTRG.5998.1	ENSOARG00000013427	ENSOARG00000013631	ENSOARG00000013248	ENSOARG00000013395	ENSBTAG00000054220	ENSOARG00000013427	ENSOARG00000013631	100	1557	1138	8	35.3671706263499
ENSOARG00000013248	ENSOARG00000013395	MSTRG.5998.1	ENSOARG00000013427	ENSOARG00000013631	ENSOARG00000013248	ENSOARG00000013395	ENSBTAG00000048499	ENSOARG00000013427	ENSOARG00000013631	100	1557	1005	10	36.1142857142857
ENSOARG00000005622	ENSOARG00000014961	MSTRG.6021.21	ENSOARG00000015051	ENSOARG00000015114	ENSOARG00000014918	ENSOARG00000014961	ENSBTAG00000049350	ENSOARG00000015051	ENSOARG00000015114	75	4379	1198	9	18.669623059867
ENSOARG00000002996	ENSOARG00000003006	MSTRG.6378.1	ENSOARG00000003027	ENSOARG00000003053	ENSOARG00000002996	ENSOARG00000003006	ENSBTAG00000049049	ENSOARG00000003027	ENSOARG00000003053	100	443	860	33	37.0010787486516
ENSOARG00000002996	ENSOARG00000003006	MSTRG.6379.1	ENSOARG00000003027	ENSOARG00000003053	ENSOARG00000002996	ENSOARG00000003006	ENSBTAG00000049049	ENSOARG00000003027	ENSOARG00000003053	100	5629	860	8	10.3250478011472
ENSOARG00000009943	ENSOARG00000009950	MSTRG.6773.2	ENSOARG00000009983	ENSOARG00000009994	ENSOARG00000009943	ENSOARG00000009950	ENSBTAG00000048873	ENSOARG00000009983	ENSOARG00000009994	100	3216	3122	84	54.7976011994003
ENSOARG00000010075	ENSOARG00000011454	MSTRG.6780.1	ENSOARG00000010113	ENSOARG00000010123	ENSOARG00000010075	ENSOARG00000011454	ENSBTAG00000048511	ENSOARG00000010113	ENSOARG00000010123	100	2416	1008	10	29.3859649122807
ENSOARG00000008232	ENSOARG00000008345	MSTRG.8672.5	ENSOARG00000008447	ENSOARG00000008472	ENSOARG00000008232	ENSOARG00000008345	ENSBTAG00000053385	ENSOARG00000008447	ENSOARG00000008472	100	406	887	12	20.4878048780488
ENSOARG00000008232	ENSOARG00000008345	MSTRG.8672.5	ENSOARG00000008447	ENSOARG00000008472	ENSOARG00000008232	ENSOARG00000008345	ENSBTAG00000054451	ENSOARG00000008447	ENSOARG00000008472	100	406	1078	12	25.9159964253798
ENSOARG00000012549	ENSOARG00000012777	MSTRG.8783.1	ENSOARG00000012998	ENSOARG00000013181	ENSOARG00000012549	ENSOARG00000012777	ENSBTAG00000048982	ENSOARG00000012998	ENSOARG00000013181	100	5986	1862	114	20.3307848338274
ENSOARG00000005577	ENSOARG00000005890	MSTRG.9004.4	ENSOARG00000006167	ENSOARG00000006322	ENSOARG00000005577	ENSOARG00000005890	ENSBTAG00000050802	ENSOARG00000006167	ENSOARG00000006322	100	17748	970	8	3.42232874421716
ENSOARG00000013595	ENSOARG00000013684	MSTRG.9344.3	ENSOARG00000013800	ENSOARG00000013840	ENSOARG00000013595	ENSOARG00000013684	ENSBTAG00000053547	ENSOARG00000013800	ENSOARG00000013840	100	1985	952	9	29.6801505174036
ENSOARG00000005195	ENSOARG00000005283	MSTRG.9769.2	ENSOARG00000005499	ENSOARG00000005523	ENSOARG00000005195	ENSOARG00000005283	ENSBTAG00000049466	ENSOARG00000005499	ENSOARG00000005523	100	3118	791	8	16.1490683229814
ENSOARG00000005195	ENSOARG00000005283	MSTRG.9769.1	ENSOARG00000005499	ENSOARG00000005523	ENSOARG00000005195	ENSOARG00000005283	ENSBTAG00000049466	ENSOARG00000005499	ENSOARG00000005523	100	2746	791	8	18.2584269662921
ENSOARG00000005195	ENSOARG00000005283	MSTRG.9769.4	ENSOARG00000005499	ENSOARG00000005523	ENSOARG00000005195	ENSOARG00000005283	ENSBTAG00000049466	ENSOARG00000005499	ENSOARG00000005523	100	4374	791	8	11.6175156389634
ENSOARG00000005195	ENSOARG00000005283	MSTRG.9769.3	ENSOARG00000005499	ENSOARG00000005523	ENSOARG00000005195	ENSOARG00000005283	ENSBTAG00000049466	ENSOARG00000005499	ENSOARG00000005523	100	1996	791	7	21.2717291857274
ENSOARG00000013565	ENSOARG00000013642	MSTRG.10119.1	ENSOARG00000013890	ENSOARG00000014390	ENSOARG00000013412	ENSOARG00000013642	ENSBTAG00000048558	ENSOARG00000013890	ENSOARG00000019904	50	3561	1326	11	23.2656291216038
ENSOARG00000014244	ENSOARG00000014260	MSTRG.10323.1	ENSOARG00000009139	ENSOARG00000014277	ENSOARG00000014244	ENSOARG00000014260	ENSBTAG00000054150	ENSOARG00000009139	ENSOARG00000014277	100	15235	1481	8	6.64983164983165
ENSOARG00000014244	ENSOARG00000014260	MSTRG.10323.2	ENSOARG00000009139	ENSOARG00000014277	ENSOARG00000014244	ENSOARG00000014260	ENSBTAG00000054150	ENSOARG00000009139	ENSOARG00000014277	100	9915	1481	9	9.42392909896603
ENSOARG00000014244	ENSOARG00000014260	MSTRG.10324.1	ENSOARG00000009139	ENSOARG00000014277	ENSOARG00000014244	ENSOARG00000014260	ENSBTAG00000054150	ENSOARG00000009139	ENSOARG00000014277	100	757	1481	8	32.3008849557522
ENSOARG00000014244	ENSOARG00000014260	MSTRG.10325.1	ENSOARG00000009139	ENSOARG00000014277	ENSOARG00000014244	ENSOARG00000014260	ENSBTAG00000054150	ENSOARG00000009139	ENSOARG00000014277	100	2129	1481	7	39.5772896808951
ENSOARG00000017225	ENSOARG00000017406	MSTRG.10386.2	ENSOARG00000017791	ENSOARG00000017972	ENSOARG00000017225	ENSOARG00000017406	ENSBTAG00000050620	ENSOARG00000017791	ENSOARG00000018090	75	1930	1001	73	28.6104783599089
ENSOARG00000017225	ENSOARG00000017406	MSTRG.10386.1	ENSOARG00000017791	ENSOARG00000017972	ENSOARG00000017225	ENSOARG00000017406	ENSBTAG00000050620	ENSOARG00000017791	ENSOARG00000018090	75	3272	1001	73	17.5702526256032
ENSOARG00000018568	ENSOARG00000000248	MSTRG.10391.1	ENSOARG00000000600	ENSOARG00000000732	ENSOARG00000018568	ENSOARG00000000248	ENSBTAG00000051966	ENSOARG00000000600	ENSOARG00000000732	100	3113	638	9	14.1868512110727
ENSOARG00000019628	ENSOARG00000017403	MSTRG.11475.1	ENSOARG00000017431	ENSOARG00000017442	ENSOARG00000019628	ENSOARG00000017403	ENSBTAG00000049074	ENSOARG00000017431	ENSOARG00000017442	100	4028	759	10	12.7633809639138
ENSOARG00000019628	ENSOARG00000017403	MSTRG.11476.1	ENSOARG00000017431	ENSOARG00000017442	ENSOARG00000019628	ENSOARG00000017403	ENSBTAG00000049074	ENSOARG00000017431	ENSOARG00000017442	100	3024	759	88	18.6255619781631
ENSOARG00000019628	ENSOARG00000017403	MSTRG.11477.2	ENSOARG00000017431	ENSOARG00000017442	ENSOARG00000019628	ENSOARG00000017403	ENSBTAG00000049074	ENSOARG00000017431	ENSOARG00000017442	100	569	759	7	35.5579868708972
ENSOARG00000018434	ENSOARG00000018495	MSTRG.11938.1	ENSOARG00000018563	ENSOARG00000018622	ENSOARG00000018434	ENSOARG00000018495	ENSBTAG00000054879	ENSOARG00000018563	ENSOARG00000019754	75	9315	993	8	6.50500790722193
ENSOARG00000018783	ENSOARG00000000065	MSTRG.13226.1	ENSOARG00000000288	ENSOARG00000000354	ENSOARG00000018783	ENSOARG00000000065	ENSBTAG00000052017	ENSOARG00000000288	ENSOARG00000000354	100	4200	1470	9	23.6896314946212
ENSOARG00000018783	ENSOARG00000000065	MSTRG.13226.1	ENSOARG00000000288	ENSOARG00000000354	ENSOARG00000018783	ENSOARG00000000065	ENSBTAG00000052458	ENSOARG00000000288	ENSOARG00000000354	100	4200	874	9	14.3856376777804
ENSOARG00000000557	ENSOARG00000000807	MSTRG.13232.1	ENSOARG00000000859	ENSOARG00000001174	ENSOARG00000000557	ENSOARG00000000807	ENSBTAG00000053564	ENSOARG00000000859	ENSOARG00000001375	75	293	1205	9	14.9960536700868
ENSOARG00000014538	ENSOARG00000014654	MSTRG.13662.1	ENSOARG00000014886	ENSOARG00000015227	ENSOARG00000014538	ENSOARG00000014654	ENSBTAG00000051191	ENSOARG00000014886	ENSOARG00000015227	100	3814	1306	10	23.1177362304194
ENSOARG00000014538	ENSOARG00000014654	MSTRG.13664.1	ENSOARG00000014886	ENSOARG00000015227	ENSOARG00000014538	ENSOARG00000014654	ENSBTAG00000051191	ENSOARG00000014886	ENSOARG00000015227	100	278	1306	8	12.8508124076809
ENSOARG00000016638	ENSOARG00000016804	MSTRG.14121.1	ENSOARG00000016866	ENSOARG00000016916	ENSOARG00000016638	ENSOARG00000016804	ENSBTAG00000051094	ENSOARG00000016866	ENSOARG00000016916	100	460	2302	7	12.5888749477206
ENSOARG00000000676	ENSOARG00000000736	MSTRG.14906.1	ENSOARG00000010593	ENSOARG00000010602	ENSOARG00000000676	ENSOARG00000000736	ENSBTAG00000051722	ENSOARG00000010593	ENSOARG00000010602	100	4740	725	8	10.1960784313725
ENSOARG00000000676	ENSOARG00000000736	MSTRG.14906.1	ENSOARG00000010593	ENSOARG00000010602	ENSOARG00000000676	ENSOARG00000000736	ENSBTAG00000053667	ENSOARG00000010593	ENSOARG00000010602	100	4740	855	10	11.7238562091503
ENSOARG00000002858	ENSOARG00000003699	MSTRG.15900.1	ENSOARG00000002866	ENSOARG00000003708	ENSOARG00000002858	ENSOARG00000003699	ENSBTAG00000052299	ENSOARG00000002866	ENSOARG00000003708	100	2113	767	7	22.790489008524
ENSOARG00000020281	ENSOARG00000020855	MSTRG.18203.1	ENSOARG00000020857	ENSOARG00000020864	ENSOARG00000020281	ENSOARG00000020855	ENSBTAG00000048687	ENSOARG00000020857	ENSOARG00000020864	100	2041	1365	11	36.0068259385666
ENSOARG00000007638	ENSOARG00000007716	MSTRG.19307.1	ENSOARG00000007819	ENSOARG00000008035	ENSOARG00000007414	ENSOARG00000007716	ENSBTAG00000052204	ENSOARG00000007819	ENSOARG00000008035	75	659	258	11	26.9679300291545
ENSOARG00000018841	ENSOARG00000018856	MSTRG.19450.1	ENSOARG00000018882	ENSOARG00000018934	ENSOARG00000018724	ENSOARG00000018856	ENSBTAG00000050861	ENSOARG00000018882	ENSOARG00000018934	75	19017	1862	10	6.88739653287522
ENSOARG00000006987	ENSOARG00000007063	MSTRG.19558.1	ENSOARG00000007261	ENSOARG00000007317	ENSOARG00000006987	ENSOARG00000007063	ENSBTAG00000049765	ENSOARG00000007261	ENSOARG00000007317	100	13899	611	8	2.94538175579068
ENSOARG00000016408	ENSOARG00000013341	MSTRG.19895.1	ENSOARG00000013385	ENSOARG00000013408	ENSOARG00000016408	ENSOARG00000013341	ENSBTAG00000053733	ENSOARG00000013385	ENSOARG00000013408	100	702	1252	8	30.091613812544
ENSOARG00000003105	ENSOARG00000003168	MSTRG.19980.1	ENSOARG00000003210	ENSOARG00000003428	ENSOARG00000003105	ENSOARG00000003168	ENSBTAG00000052882	ENSOARG00000003210	ENSOARG00000003428	100	5546	609	9	7.3503365214311
ENSOARG00000015033	ENSOARG00000015078	MSTRG.20158.2	ENSOARG00000015127	ENSOARG00000015213	ENSOARG00000015033	ENSOARG00000015078	ENSBTAG00000048899	ENSOARG00000015127	ENSOARG00000015213	100	538	1026	59	32.6259946949602
ENSOARG00000015525	ENSOARG00000015735	MSTRG.20168.1	ENSOARG00000016187	ENSOARG00000016418	ENSOARG00000015525	ENSOARG00000015735	ENSBTAG00000050701	ENSOARG00000016187	ENSOARG00000016418	100	2635	382	9	10.3358208955224
ENSOARG00000000975	ENSOARG00000000983	MSTRG.22555.1	ENSOARG00000021145	ENSOARG00000021146	ENSOARG00000021144	ENSOARG00000000983	ENSBTAG00000053409	ENSOARG00000021145	ENSOARG00000021146	75	636	1074	93	46.0207612456747
ENSOARG00000003379	ENSOARG00000003410	MSTRG.22792.1	ENSOARG00000003433	ENSOARG00000003475	ENSOARG00000003379	ENSOARG00000003410	ENSBTAG00000052775	ENSOARG00000003433	ENSOARG00000003475	100	7578	1372	10	12.0818322182192
ENSOARG00000003433	ENSOARG00000003475	MSTRG.22801.1	ENSOARG00000003492	ENSOARG00000003519	ENSOARG00000003433	ENSOARG00000003475	ENSBTAG00000049548	ENSOARG00000003492	ENSOARG00000003519	100	2076	361	10	11.8006582040433
ENSOARG00000004830	ENSOARG00000004847	MSTRG.23396.1	ENSOARG00000004863	ENSOARG00000004872	ENSOARG00000004830	ENSOARG00000004847	ENSBTAG00000051317	ENSOARG00000004863	ENSOARG00000004872	100	438	1668	8	17.4942263279446

## Sheet: Capra_synteny
left2	left1	sheep_lncrna	right1	right2	left2_orth	left1_orth	species_lncrna	right1_orth	right2_orth	GOCS	sheep_len	sp_len	max_consecutive	identity
ENSOARG00000019409	ENSOARG00000019428	MSTRG.783.1	ENSOARG00000019430	ENSOARG00000019433	ENSOARG00000019409	ENSOARG00000019428	ENSCHIG00000006936	ENSOARG00000019430	ENSOARG00000019433	100	2375	3102	10	38.957138957139
ENSOARG00000019772	ENSOARG00000019791	MSTRG.827.1	ENSOARG00000019818	ENSOARG00000019837	ENSOARG00000019772	ENSOARG00000019791	ENSCHIG00000006947	ENSOARG00000019818	ENSOARG00000019841	75	2693	659	8	16.8596237337192
ENSOARG00000019772	ENSOARG00000019791	MSTRG.829.1	ENSOARG00000019818	ENSOARG00000019837	ENSOARG00000019772	ENSOARG00000019791	ENSCHIG00000006947	ENSOARG00000019818	ENSOARG00000019841	75	704	659	7	41.8472063854048
ENSOARG00000019772	ENSOARG00000019791	MSTRG.829.2	ENSOARG00000019818	ENSOARG00000019837	ENSOARG00000019772	ENSOARG00000019791	ENSCHIG00000006947	ENSOARG00000019818	ENSOARG00000019841	75	667	659	7	39.1353811149033
ENSOARG00000012004	ENSOARG00000020442	MSTRG.896.1	ENSOARG00000020460	ENSOARG00000020464	ENSOARG00000011871	ENSOARG00000020442	ENSCHIG00000006958	ENSOARG00000020460	ENSOARG00000020482	50	3124	1360	11	27.7061469265367
ENSOARG00000019330	ENSOARG00000019332	MSTRG.1655.1	ENSOARG00000019343	ENSOARG00000019357	ENSOARG00000019330	ENSOARG00000019332	ENSCHIG00000005861	ENSOARG00000019343	ENSOARG00000019357	100	4100	990	8	15.7845212891084
ENSOARG00000019330	ENSOARG00000019332	MSTRG.1655.1	ENSOARG00000019343	ENSOARG00000019357	ENSOARG00000019330	ENSOARG00000019332	ENSCHIG00000005869	ENSOARG00000019343	ENSOARG00000019357	100	4100	485	100	9.83765447055973
ENSOARG00000020373	ENSOARG00000020377	MSTRG.1811.1	ENSOARG00000020383	ENSOARG00000020386	ENSOARG00000020373	ENSOARG00000020377	ENSCHIG00000005920	ENSOARG00000020383	ENSOARG00000020386	100	3044	594	7	13.5838150289017
ENSOARG00000002159	ENSOARG00000020422	MSTRG.1829.1	ENSOARG00000020426	ENSOARG00000020433	ENSOARG00000002159	ENSOARG00000020422	ENSCHIG00000005956	ENSOARG00000020426	ENSOARG00000020433	100	855	355	9	27.0210409745293
ENSOARG00000020649	ENSOARG00000020653	MSTRG.1924.2	ENSOARG00000020655	ENSOARG00000020657	ENSOARG00000020649	ENSOARG00000020653	ENSCHIG00000005980	ENSOARG00000020655	ENSOARG00000020657	100	2814	5192	17	35.8476881233001
ENSOARG00000020649	ENSOARG00000020653	MSTRG.1924.2	ENSOARG00000020655	ENSOARG00000020657	ENSOARG00000020649	ENSOARG00000020653	ENSCHIG00000005981	ENSOARG00000020655	ENSOARG00000020657	100	2814	560	45	14.5644599303136
ENSOARG00000002811	ENSOARG00000002869	MSTRG.2096.1	ENSOARG00000002923	ENSOARG00000002969	ENSOARG00000002811	ENSOARG00000002869	ENSCHIG00000006117	ENSOARG00000002923	ENSOARG00000002969	100	1171	594	82	34.2767295597484
ENSOARG00000002811	ENSOARG00000002869	MSTRG.2096.2	ENSOARG00000002923	ENSOARG00000002969	ENSOARG00000002811	ENSOARG00000002869	ENSCHIG00000006117	ENSOARG00000002923	ENSOARG00000002969	100	930	594	82	40.7300672430355
ENSOARG00000008228	ENSOARG00000008268	MSTRG.2284.1	ENSOARG00000008308	ENSOARG00000008351	ENSOARG00000008228	ENSOARG00000008268	ENSCHIG00000006819	ENSOARG00000008308	ENSOARG00000008351	100	8658	1577	9	12.9600181735575
ENSOARG00000015230	ENSOARG00000015280	MSTRG.2481.1	ENSOARG00000015329	ENSOARG00000015361	ENSOARG00000015230	ENSOARG00000015280	ENSCHIG00000006842	ENSOARG00000015329	ENSOARG00000015361	100	2786	5964	10	29.469887076537
ENSOARG00000015230	ENSOARG00000015280	MSTRG.2482.1	ENSOARG00000015329	ENSOARG00000015361	ENSOARG00000015230	ENSOARG00000015280	ENSCHIG00000006842	ENSOARG00000015329	ENSOARG00000015361	100	7319	5964	14	38.7405655063648
ENSOARG00000015230	ENSOARG00000015280	MSTRG.2483.1	ENSOARG00000015329	ENSOARG00000015361	ENSOARG00000015230	ENSOARG00000015280	ENSCHIG00000006842	ENSOARG00000015329	ENSOARG00000015361	100	2145	5964	23	25.1572327044025
ENSOARG00000015799	ENSOARG00000015809	MSTRG.4059.1	ENSOARG00000015857	ENSOARG00000015890	ENSOARG00000015771	ENSOARG00000015809	ENSCHIG00000005455	ENSOARG00000015857	ENSOARG00000015890	75	4063	1201	9	20.2369668246445
ENSOARG00000009462	ENSOARG00000009587	MSTRG.4466.1	ENSOARG00000009653	ENSOARG00000009731	ENSOARG00000009462	ENSOARG00000009587	ENSCHIG00000000832	ENSOARG00000009653	ENSOARG00000009731	100	2077	1268	9	34.3128781331029
ENSOARG00000015257	ENSOARG00000015345	MSTRG.5064.1	ENSOARG00000015439	ENSOARG00000015482	ENSOARG00000007306	ENSOARG00000015345	ENSCHIG00000001095	ENSOARG00000015439	ENSOARG00000015482	75	435	1289	9	22.0664206642066
ENSOARG00000017485	ENSOARG00000017638	MSTRG.5256.1	ENSOARG00000017733	ENSOARG00000017814	ENSOARG00000017485	ENSOARG00000017638	ENSCHIG00000001855	ENSOARG00000017733	ENSOARG00000017814	100	503	679	8	38.4713375796178
ENSOARG00000017485	ENSOARG00000017638	MSTRG.5256.1	ENSOARG00000017733	ENSOARG00000017814	ENSOARG00000017485	ENSOARG00000017638	ENSCHIG00000001862	ENSOARG00000017733	ENSOARG00000017814	100	503	569	7	40
ENSOARG00000017485	ENSOARG00000017638	MSTRG.5256.1	ENSOARG00000017733	ENSOARG00000017814	ENSOARG00000017485	ENSOARG00000017638	ENSCHIG00000001867	ENSOARG00000017733	ENSOARG00000017814	100	503	1227	8	25.3639846743295
ENSOARG00000018816	ENSOARG00000018868	MSTRG.5867.7	ENSOARG00000018960	ENSOARG00000019100	ENSOARG00000018816	ENSOARG00000018868	ENSCHIG00000002222	ENSOARG00000018960	ENSOARG00000019100	100	426	1301	7	19.9563000728332
ENSOARG00000018816	ENSOARG00000018868	MSTRG.5870.2	ENSOARG00000018960	ENSOARG00000019100	ENSOARG00000018816	ENSOARG00000018868	ENSCHIG00000002222	ENSOARG00000018960	ENSOARG00000019100	100	1116	1301	9	42.2292993630573
ENSOARG00000013248	ENSOARG00000013395	MSTRG.5994.1	ENSOARG00000013427	ENSOARG00000013631	ENSOARG00000013174	ENSOARG00000013395	ENSCHIG00000002326	ENSOARG00000013427	ENSOARG00000013631	75	1360	3401	9	26.8313219197306
ENSOARG00000013248	ENSOARG00000013395	MSTRG.5994.1	ENSOARG00000013427	ENSOARG00000013631	ENSOARG00000013174	ENSOARG00000013395	ENSCHIG00000002330	ENSOARG00000013427	ENSOARG00000013631	75	1360	1188	9	38.6925795053004
ENSOARG00000013248	ENSOARG00000013395	MSTRG.5994.2	ENSOARG00000013427	ENSOARG00000013631	ENSOARG00000013174	ENSOARG00000013395	ENSCHIG00000002326	ENSOARG00000013427	ENSOARG00000013631	75	1920	3401	9	35.0217864923747
ENSOARG00000013248	ENSOARG00000013395	MSTRG.5994.2	ENSOARG00000013427	ENSOARG00000013631	ENSOARG00000013174	ENSOARG00000013395	ENSCHIG00000002330	ENSOARG00000013427	ENSOARG00000013631	75	1920	1188	8	37.1861676930365
ENSOARG00000013248	ENSOARG00000013395	MSTRG.5994.3	ENSOARG00000013427	ENSOARG00000013631	ENSOARG00000013174	ENSOARG00000013395	ENSCHIG00000002326	ENSOARG00000013427	ENSOARG00000013631	75	1367	3401	9	25.9772664263931
ENSOARG00000013248	ENSOARG00000013395	MSTRG.5994.3	ENSOARG00000013427	ENSOARG00000013631	ENSOARG00000013174	ENSOARG00000013395	ENSCHIG00000002330	ENSOARG00000013427	ENSOARG00000013631	75	1367	1188	9	39.3529411764706
ENSOARG00000013248	ENSOARG00000013395	MSTRG.5998.1	ENSOARG00000013427	ENSOARG00000013631	ENSOARG00000013174	ENSOARG00000013395	ENSCHIG00000002326	ENSOARG00000013427	ENSOARG00000013631	75	1557	3401	9	30.3902574038195
ENSOARG00000013248	ENSOARG00000013395	MSTRG.5998.1	ENSOARG00000013427	ENSOARG00000013631	ENSOARG00000013174	ENSOARG00000013395	ENSCHIG00000002330	ENSOARG00000013427	ENSOARG00000013631	75	1557	1188	9	41.8010005558644
ENSOARG00000014157	ENSOARG00000014239	MSTRG.6010.1	ENSOARG00000014351	ENSOARG00000014570	ENSOARG00000014157	ENSOARG00000014239	ENSCHIG00000002339	ENSOARG00000014351	ENSOARG00000014570	100	243	524	6	29.2114695340502
ENSOARG00000005622	ENSOARG00000014961	MSTRG.6021.21	ENSOARG00000015051	ENSOARG00000015114	ENSOARG00000005622	ENSOARG00000014961	ENSCHIG00000002373	ENSOARG00000015051	ENSOARG00000015114	100	4379	3577	10	36.3052650889745
ENSOARG00000005622	ENSOARG00000014961	MSTRG.6021.21	ENSOARG00000015051	ENSOARG00000015114	ENSOARG00000005622	ENSOARG00000014961	ENSCHIG00000002377	ENSOARG00000015051	ENSOARG00000015114	100	4379	4068	9	41.3513513513514
ENSOARG00000012147	ENSOARG00000012154	MSTRG.8318.3	ENSOARG00000012233	ENSOARG00000012245	ENSOARG00000012147	ENSOARG00000012154	ENSCHIG00000003912	ENSOARG00000012233	ENSOARG00000012245	100	11047	367	8	2.29055821083957
ENSOARG00000012147	ENSOARG00000012154	MSTRG.8318.4	ENSOARG00000012233	ENSOARG00000012245	ENSOARG00000012147	ENSOARG00000012154	ENSCHIG00000003912	ENSOARG00000012233	ENSOARG00000012245	100	2747	367	8	9.40078937926085
ENSOARG00000016239	ENSOARG00000016409	MSTRG.9396.1	ENSOARG00000016458	ENSOARG00000016482	ENSOARG00000016239	ENSOARG00000016409	ENSCHIG00000005392	ENSOARG00000016458	ENSOARG00000016482	100	3256	3846	9	40.7311827956989
ENSOARG00000016239	ENSOARG00000016409	MSTRG.9398.1	ENSOARG00000016458	ENSOARG00000016482	ENSOARG00000016239	ENSOARG00000016409	ENSCHIG00000005392	ENSOARG00000016458	ENSOARG00000016482	100	6417	3846	11	36.8390968848242
ENSOARG00000016239	ENSOARG00000016409	MSTRG.9400.1	ENSOARG00000016458	ENSOARG00000016482	ENSOARG00000016239	ENSOARG00000016409	ENSCHIG00000005392	ENSOARG00000016458	ENSOARG00000016482	100	398	3846	11	7.23480947476828
ENSOARG00000018568	ENSOARG00000000248	MSTRG.10391.1	ENSOARG00000000600	ENSOARG00000000732	ENSOARG00000018568	ENSOARG00000000248	ENSCHIG00000000819	ENSOARG00000000600	ENSOARG00000000732	100	3113	3417	20	37.2672201032084
ENSOARG00000006276	ENSOARG00000006340	MSTRG.13344.1	ENSOARG00000006396	ENSOARG00000006482	ENSOARG00000006276	ENSOARG00000006340	ENSCHIG00000002247	ENSOARG00000006396	ENSOARG00000006482	100	2432	236	9	6.70731707317073
ENSOARG00000011980	ENSOARG00000012075	MSTRG.13441.1	ENSOARG00000012238	ENSOARG00000012306	ENSOARG00000011935	ENSOARG00000012075	ENSCHIG00000002306	ENSOARG00000012238	ENSOARG00000012306	75	423	3165	10	9.32465923172243
ENSOARG00000001077	ENSOARG00000001168	MSTRG.14627.1	ENSOARG00000001243	ENSOARG00000001256	ENSOARG00000001077	ENSOARG00000001168	ENSCHIG00000002714	ENSOARG00000001243	ENSOARG00000001307	75	6307	592	6	6.39862327909887
ENSOARG00000001256	ENSOARG00000001307	MSTRG.14629.1	ENSOARG00000001340	ENSOARG00000001378	ENSOARG00000001243	ENSOARG00000001307	ENSCHIG00000002716	ENSOARG00000001340	ENSOARG00000001378	75	6539	413	6	4.46537059538275
ENSOARG00000005061	ENSOARG00000005109	MSTRG.14724.1	ENSOARG00000005143	ENSOARG00000005150	ENSOARG00000005061	ENSOARG00000005109	ENSCHIG00000002840	ENSOARG00000005143	ENSOARG00000005150	100	2051	1394	9	38.75
ENSOARG00000006130	ENSOARG00000006168	MSTRG.14760.1	ENSOARG00000006262	ENSOARG00000006270	ENSOARG00000006130	ENSOARG00000006168	ENSCHIG00000000569	ENSOARG00000006262	ENSOARG00000006270	100	4294	786	8	13.1440348065033
ENSOARG00000000676	ENSOARG00000000736	MSTRG.14906.1	ENSOARG00000010593	ENSOARG00000010602	ENSOARG00000000676	ENSOARG00000000736	ENSCHIG00000005049	ENSOARG00000010593	ENSOARG00000010602	100	4740	464	9	6.73056886851427
ENSOARG00000017432	ENSOARG00000017512	MSTRG.15111.3	ENSOARG00000017631	ENSOARG00000017677	ENSOARG00000017432	ENSOARG00000017512	ENSCHIG00000005185	ENSOARG00000017631	ENSOARG00000017677	100	10779	320	8	2.09893666204346
ENSOARG00000017432	ENSOARG00000017512	MSTRG.15114.1	ENSOARG00000017631	ENSOARG00000017677	ENSOARG00000017432	ENSOARG00000017512	ENSCHIG00000005185	ENSOARG00000017631	ENSOARG00000017677	100	2033	320	6	9.375
ENSOARG00000020845	ENSOARG00000020853	MSTRG.18199.2	ENSOARG00000020281	ENSOARG00000020855	ENSOARG00000020845	ENSOARG00000020853	ENSCHIG00000001637	ENSOARG00000020281	ENSOARG00000020855	100	1732	4400	8	27.8475435117867
ENSOARG00000015652	ENSOARG00000015763	MSTRG.21350.1	ENSOARG00000015945	ENSOARG00000016045	ENSOARG00000011677	ENSOARG00000015763	ENSCHIG00000007464	ENSOARG00000015945	ENSOARG00000016045	75	829	1619	8	27.1591526344378
ENSOARG00000015652	ENSOARG00000015763	MSTRG.21350.1	ENSOARG00000015945	ENSOARG00000016045	ENSOARG00000011677	ENSOARG00000015763	ENSCHIG00000007467	ENSOARG00000015945	ENSOARG00000016045	75	829	1176	217	45.7886676875957
ENSOARG00000002650	ENSOARG00000003065	MSTRG.23299.1	ENSOARG00000003112	ENSOARG00000003148	ENSOARG00000003012	ENSOARG00000003065	ENSCHIG00000003519	ENSOARG00000003112	ENSOARG00000003148	75	1230	755	8	34.9344978165939
ENSOARG00000004424	ENSOARG00000004438	MSTRG.23355.1	ENSOARG00000004450	ENSOARG00000004469	ENSOARG00000004424	ENSOARG00000004438	ENSCHIG00000003530	ENSOARG00000004450	ENSOARG00000004469	100	839	1446	8	37.0083816892328
ENSOARG00000004424	ENSOARG00000004438	MSTRG.23356.2	ENSOARG00000004450	ENSOARG00000004469	ENSOARG00000004424	ENSOARG00000004438	ENSCHIG00000003530	ENSOARG00000004450	ENSOARG00000004469	100	21987	1446	26	4.30658574960665
ENSOARG00000004424	ENSOARG00000004438	MSTRG.23356.4	ENSOARG00000004450	ENSOARG00000004469	ENSOARG00000004424	ENSOARG00000004438	ENSCHIG00000003530	ENSOARG00000004450	ENSOARG00000004469	100	20398	1446	26	4.63787761425252
ENSOARG00000004424	ENSOARG00000004438	MSTRG.23356.1	ENSOARG00000004450	ENSOARG00000004469	ENSOARG00000004424	ENSOARG00000004438	ENSCHIG00000003530	ENSOARG00000004450	ENSOARG00000004469	100	22152	1446	26	4.27487728692548
ENSOARG00000004585	ENSOARG00000002781	MSTRG.23373.1	ENSOARG00000004632	ENSOARG00000004669	ENSOARG00000004585	ENSOARG00000002781	ENSCHIG00000003541	ENSOARG00000004632	ENSOARG00000004669	100	5593	516	9	6.71522472908154

## Sheet: Homo_synteny
left2	left1	sheep_lncrna	right1	right2	left2_orth	left1_orth	species_lncrna	right1_orth	right2_orth	GOCS	sheep_len	sp_len	max_consecutive	identity
ENSOARG00000020331	ENSOARG00000020350	MSTRG.225.1	ENSOARG00000020357	ENSOARG00000020360	ENSOARG00000020331	ENSOARG00000020350	ENSG00000287400	ENSOARG00000020357	ENSOARG00000020360	100	7223	4437	10	36.5502566028289
ENSOARG00000020331	ENSOARG00000020350	MSTRG.225.1	ENSOARG00000020357	ENSOARG00000020360	ENSOARG00000020331	ENSOARG00000020350	ENSG00000235358	ENSOARG00000020357	ENSOARG00000020360	100	7223	1066	9	10.2221616464495
ENSOARG00000001472	ENSOARG00000001496	MSTRG.301.1	ENSOARG00000009879	ENSOARG00000001528	ENSOARG00000001472	ENSOARG00000001496	ENSG00000281912	ENSOARG00000009879	ENSOARG00000001528	100	2066	1710	8	38.6363636363636
ENSOARG00000003564	ENSOARG00000003581	MSTRG.340.1	ENSOARG00000003594	ENSOARG00000003609	ENSOARG00000003564	ENSOARG00000003581	ENSG00000225762	ENSOARG00000003594	ENSOARG00000003609	100	2988	483	7	11.3294040602489
ENSOARG00000003564	ENSOARG00000003581	MSTRG.340.1	ENSOARG00000003594	ENSOARG00000003609	ENSOARG00000003564	ENSOARG00000003581	ENSG00000237424	ENSOARG00000003594	ENSOARG00000003609	100	2988	2509	11	39.6015283842795
ENSOARG00000010030	ENSOARG00000010117	MSTRG.470.14	ENSOARG00000010184	ENSOARG00000010286	ENSOARG00000010030	ENSOARG00000010117	ENSG00000226891	ENSOARG00000010184	ENSOARG00000010286	100	31451	3170	15	6.85218806736368
ENSOARG00000010030	ENSOARG00000010117	MSTRG.470.14	ENSOARG00000010184	ENSOARG00000010286	ENSOARG00000010030	ENSOARG00000010117	ENSG00000272506	ENSOARG00000010184	ENSOARG00000010286	100	31451	618	8	1.35032331685051
ENSOARG00000015498	ENSOARG00000015564	MSTRG.615.2	ENSOARG00000015578	ENSOARG00000010354	ENSOARG00000015432	ENSOARG00000015564	ENSG00000230735	ENSOARG00000015578	ENSOARG00000010354	75	7132	437	9	4.37021572720946
ENSOARG00000015498	ENSOARG00000015564	MSTRG.615.2	ENSOARG00000015578	ENSOARG00000010354	ENSOARG00000015432	ENSOARG00000015564	ENSG00000231999	ENSOARG00000015578	ENSOARG00000010354	75	7132	6447	39	32.9491173416407
ENSOARG00000015498	ENSOARG00000015564	MSTRG.615.3	ENSOARG00000015578	ENSOARG00000010354	ENSOARG00000015432	ENSOARG00000015564	ENSG00000230735	ENSOARG00000015578	ENSOARG00000010354	75	757	437	6	33.2934131736527
ENSOARG00000015498	ENSOARG00000015564	MSTRG.615.3	ENSOARG00000015578	ENSOARG00000010354	ENSOARG00000015432	ENSOARG00000015564	ENSG00000231999	ENSOARG00000015578	ENSOARG00000010354	75	757	6447	16	7.20979443772672
ENSOARG00000015564	ENSOARG00000015578	MSTRG.620.1	ENSOARG00000010354	ENSOARG00000015643	ENSOARG00000015564	ENSOARG00000015578	ENSG00000272931	ENSOARG00000010354	ENSOARG00000015643	100	12761	695	9	3.76653696498055
ENSOARG00000015564	ENSOARG00000015578	MSTRG.620.1	ENSOARG00000010354	ENSOARG00000015643	ENSOARG00000015564	ENSOARG00000015578	ENSG00000231613	ENSOARG00000010354	ENSOARG00000015643	100	12761	509	8	2.65783320342946
ENSOARG00000015564	ENSOARG00000015578	MSTRG.620.4	ENSOARG00000010354	ENSOARG00000015643	ENSOARG00000015564	ENSOARG00000015578	ENSG00000272931	ENSOARG00000010354	ENSOARG00000015643	100	12737	695	9	3.77358490566038
ENSOARG00000015564	ENSOARG00000015578	MSTRG.620.4	ENSOARG00000010354	ENSOARG00000015643	ENSOARG00000015564	ENSOARG00000015578	ENSG00000231613	ENSOARG00000010354	ENSOARG00000015643	100	12737	509	8	2.66281430579416
ENSOARG00000015564	ENSOARG00000015578	MSTRG.620.3	ENSOARG00000010354	ENSOARG00000015643	ENSOARG00000015564	ENSOARG00000015578	ENSG00000272931	ENSOARG00000010354	ENSOARG00000015643	100	5796	695	9	8.44277673545966
ENSOARG00000015564	ENSOARG00000015578	MSTRG.620.3	ENSOARG00000010354	ENSOARG00000015643	ENSOARG00000015564	ENSOARG00000015578	ENSG00000231613	ENSOARG00000010354	ENSOARG00000015643	100	5796	509	11	5.74203441812915
ENSOARG00000015564	ENSOARG00000015578	MSTRG.620.5	ENSOARG00000010354	ENSOARG00000015643	ENSOARG00000015564	ENSOARG00000015578	ENSG00000272931	ENSOARG00000010354	ENSOARG00000015643	100	343	695	6	22.1542227662179
ENSOARG00000015564	ENSOARG00000015578	MSTRG.620.5	ENSOARG00000010354	ENSOARG00000015643	ENSOARG00000015564	ENSOARG00000015578	ENSG00000231613	ENSOARG00000010354	ENSOARG00000015643	100	343	509	8	35.0604490500864
ENSOARG00000015564	ENSOARG00000015578	MSTRG.621.1	ENSOARG00000010354	ENSOARG00000015643	ENSOARG00000015564	ENSOARG00000015578	ENSG00000272931	ENSOARG00000010354	ENSOARG00000015643	100	5080	695	10	9.20849420849421
ENSOARG00000015564	ENSOARG00000015578	MSTRG.621.1	ENSOARG00000010354	ENSOARG00000015643	ENSOARG00000015564	ENSOARG00000015578	ENSG00000231613	ENSOARG00000010354	ENSOARG00000015643	100	5080	509	9	6.86770428015564
ENSOARG00000015564	ENSOARG00000015578	MSTRG.621.2	ENSOARG00000010354	ENSOARG00000015643	ENSOARG00000015564	ENSOARG00000015578	ENSG00000272931	ENSOARG00000010354	ENSOARG00000015643	100	4933	695	10	9.47744883767137
ENSOARG00000015564	ENSOARG00000015578	MSTRG.621.2	ENSOARG00000010354	ENSOARG00000015643	ENSOARG00000015564	ENSOARG00000015578	ENSG00000231613	ENSOARG00000010354	ENSOARG00000015643	100	4933	509	9	7.0698978569998
ENSOARG00000015564	ENSOARG00000015578	MSTRG.622.1	ENSOARG00000010354	ENSOARG00000015643	ENSOARG00000015564	ENSOARG00000015578	ENSG00000272931	ENSOARG00000010354	ENSOARG00000015643	100	8879	695	7	4.90566037735849
ENSOARG00000015564	ENSOARG00000015578	MSTRG.622.1	ENSOARG00000010354	ENSOARG00000015643	ENSOARG00000015564	ENSOARG00000015578	ENSG00000231613	ENSOARG00000010354	ENSOARG00000015643	100	8879	509	7	4.00985663082437
ENSOARG00000019409	ENSOARG00000019428	MSTRG.783.1	ENSOARG00000019430	ENSOARG00000019433	ENSOARG00000019409	ENSOARG00000019428	ENSG00000227963	ENSOARG00000019430	ENSOARG00000019433	100	2375	2611	7	40.2506112469438
ENSOARG00000019767	ENSOARG00000019772	MSTRG.825.1	ENSOARG00000019791	ENSOARG00000019818	ENSOARG00000019763	ENSOARG00000019772	ENSG00000226419	ENSOARG00000019791	ENSOARG00000019818	75	2823	8803	21	18.5870029927319
ENSOARG00000019767	ENSOARG00000019772	MSTRG.825.1	ENSOARG00000019791	ENSOARG00000019818	ENSOARG00000019763	ENSOARG00000019772	ENSG00000287807	ENSOARG00000019791	ENSOARG00000019818	75	2823	1389	9	29.165323880116
ENSOARG00000019767	ENSOARG00000019772	MSTRG.825.1	ENSOARG00000019791	ENSOARG00000019818	ENSOARG00000019763	ENSOARG00000019772	ENSG00000238198	ENSOARG00000019791	ENSOARG00000019818	75	2823	2467	8	40.9722222222222
ENSOARG00000020978	ENSOARG00000020982	MSTRG.995.1	ENSOARG00000020987	ENSOARG00000020993	ENSOARG00000020978	ENSOARG00000020982	ENSG00000273481	ENSOARG00000020987	ENSOARG00000020993	100	2247	481	8	14.822912111937
ENSOARG00000008878	ENSOARG00000008893	MSTRG.1238.1	ENSOARG00000008967	ENSOARG00000008981	ENSOARG00000008878	ENSOARG00000008893	ENSG00000228863	ENSOARG00000008967	ENSOARG00000009009	75	3743	1464	8	24.5583038869258
ENSOARG00000010237	ENSOARG00000010315	MSTRG.1289.2	ENSOARG00000010418	ENSOARG00000010519	ENSOARG00000010237	ENSOARG00000010315	ENSG00000226889	ENSOARG00000010418	ENSOARG00000010519	100	1579	575	8	23.1559854897219
ENSOARG00000010237	ENSOARG00000010315	MSTRG.1289.3	ENSOARG00000010418	ENSOARG00000010519	ENSOARG00000010237	ENSOARG00000010315	ENSG00000226889	ENSOARG00000010418	ENSOARG00000010519	100	4372	575	8	9.70521541950113
ENSOARG00000019295	ENSOARG00000019298	MSTRG.1650.1	ENSOARG00000019308	ENSOARG00000019318	ENSOARG00000019276	ENSOARG00000019298	ENSG00000243081	ENSOARG00000019308	ENSOARG00000019318	75	3064	1563	10	30.7784791103096
ENSOARG00000020324	ENSOARG00000020328	MSTRG.1789.1	ENSOARG00000020335	ENSOARG00000020340	ENSOARG00000020324	ENSOARG00000020328	ENSG00000225822	ENSOARG00000020335	ENSOARG00000020340	100	2468	386	8	8.33333333333333
ENSOARG00000020345	ENSOARG00000020347	MSTRG.1796.1	ENSOARG00000020351	ENSOARG00000020355	ENSOARG00000020345	ENSOARG00000020347	ENSG00000286661	ENSOARG00000020351	ENSOARG00000020355	100	17131	3616	13	13.3619230335177
ENSOARG00000020345	ENSOARG00000020347	MSTRG.1796.1	ENSOARG00000020351	ENSOARG00000020355	ENSOARG00000020345	ENSOARG00000020347	ENSG00000232065	ENSOARG00000020351	ENSOARG00000020355	100	17131	348	7	1.41033859782039
ENSOARG00000020373	ENSOARG00000020377	MSTRG.1811.1	ENSOARG00000020383	ENSOARG00000020386	ENSOARG00000020373	ENSOARG00000020377	ENSG00000227375	ENSOARG00000020383	ENSOARG00000020282	75	3044	1694	7	33.572710951526
ENSOARG00000020373	ENSOARG00000020377	MSTRG.1811.1	ENSOARG00000020383	ENSOARG00000020386	ENSOARG00000020373	ENSOARG00000020377	ENSG00000286870	ENSOARG00000020383	ENSOARG00000020282	75	3044	1566	12	24.4892167990919
ENSOARG00000020373	ENSOARG00000020377	MSTRG.1811.1	ENSOARG00000020383	ENSOARG00000020386	ENSOARG00000020373	ENSOARG00000020377	ENSG00000235126	ENSOARG00000020383	ENSOARG00000020282	75	3044	558	8	12.6047711154094
ENSOARG00000020373	ENSOARG00000020377	MSTRG.1811.1	ENSOARG00000020383	ENSOARG00000020386	ENSOARG00000020373	ENSOARG00000020377	ENSG00000229912	ENSOARG00000020383	ENSOARG00000020282	75	3044	600	7	13.7475853187379
ENSOARG00000020373	ENSOARG00000020377	MSTRG.1811.1	ENSOARG00000020383	ENSOARG00000020386	ENSOARG00000020373	ENSOARG00000020377	ENSG00000237167	ENSOARG00000020383	ENSOARG00000020282	75	3044	626	7	13.5463258785942
ENSOARG00000013804	ENSOARG00000013878	MSTRG.2443.6	ENSOARG00000013952	ENSOARG00000013992	ENSOARG00000013804	ENSOARG00000013878	ENSG00000273199	ENSOARG00000013952	ENSOARG00000013992	100	6313	879	9	8.98407298592856
ENSOARG00000014193	ENSOARG00000014266	MSTRG.2453.1	ENSOARG00000014325	ENSOARG00000014368	ENSOARG00000014193	ENSOARG00000014266	ENSG00000270116	ENSOARG00000014325	ENSOARG00000014368	100	10671	530	9	3.75315096629633
ENSOARG00000014193	ENSOARG00000014266	MSTRG.2453.1	ENSOARG00000014325	ENSOARG00000014368	ENSOARG00000014193	ENSOARG00000014266	ENSG00000228677	ENSOARG00000014325	ENSOARG00000014368	100	10671	1097	10	7.26986478977589
ENSOARG00000014193	ENSOARG00000014266	MSTRG.2453.1	ENSOARG00000014325	ENSOARG00000014368	ENSOARG00000014193	ENSOARG00000014266	ENSG00000230366	ENSOARG00000014325	ENSOARG00000014368	100	10671	1644	10	10.6253458771444
ENSOARG00000014193	ENSOARG00000014266	MSTRG.2453.1	ENSOARG00000014325	ENSOARG00000014368	ENSOARG00000014193	ENSOARG00000014266	ENSG00000242553	ENSOARG00000014325	ENSOARG00000014368	100	10671	520	9	3.27823179791976
ENSOARG00000014266	ENSOARG00000014325	MSTRG.2456.1	ENSOARG00000014368	ENSOARG00000014410	ENSOARG00000014266	ENSOARG00000014325	ENSG00000272948	ENSOARG00000014368	ENSOARG00000014410	100	973	714	8	34.4915254237288
ENSOARG00000014266	ENSOARG00000014325	MSTRG.2456.1	ENSOARG00000014368	ENSOARG00000014410	ENSOARG00000014266	ENSOARG00000014325	ENSG00000287637	ENSOARG00000014368	ENSOARG00000014410	100	973	2260	8	26.2551440329218
ENSOARG00000014266	ENSOARG00000014325	MSTRG.2456.1	ENSOARG00000014368	ENSOARG00000014410	ENSOARG00000014266	ENSOARG00000014325	ENSG00000273210	ENSOARG00000014368	ENSOARG00000014410	100	973	456	9	30.7317073170732
ENSOARG00000014914	ENSOARG00000014974	MSTRG.2471.1	ENSOARG00000015031	ENSOARG00000015059	ENSOARG00000017018	ENSOARG00000014974	ENSG00000224660	ENSOARG00000015031	ENSOARG00000015059	75	6042	5570	9	40.786014721346
ENSOARG00000015230	ENSOARG00000015280	MSTRG.2481.1	ENSOARG00000015329	ENSOARG00000015361	ENSOARG00000015230	ENSOARG00000015280	ENSG00000287042	ENSOARG00000015329	ENSOARG00000015361	100	2786	782	8	17.0481721899556
ENSOARG00000015230	ENSOARG00000015280	MSTRG.2481.1	ENSOARG00000015329	ENSOARG00000015361	ENSOARG00000015230	ENSOARG00000015280	ENSG00000286689	ENSOARG00000015329	ENSOARG00000015361	100	2786	1110	7	24.6200607902736
ENSOARG00000015230	ENSOARG00000015280	MSTRG.2482.1	ENSOARG00000015329	ENSOARG00000015361	ENSOARG00000015230	ENSOARG00000015280	ENSG00000287042	ENSOARG00000015329	ENSOARG00000015361	100	7319	782	7	7.19666397632499
ENSOARG00000015230	ENSOARG00000015280	MSTRG.2482.1	ENSOARG00000015329	ENSOARG00000015361	ENSOARG00000015230	ENSOARG00000015280	ENSG00000286689	ENSOARG00000015329	ENSOARG00000015361	100	7319	1110	8	10.1358550879062
ENSOARG00000015230	ENSOARG00000015280	MSTRG.2483.1	ENSOARG00000015329	ENSOARG00000015361	ENSOARG00000015230	ENSOARG00000015280	ENSG00000287042	ENSOARG00000015329	ENSOARG00000015361	100	2145	782	8	25.5280898876404
ENSOARG00000015230	ENSOARG00000015280	MSTRG.2483.1	ENSOARG00000015329	ENSOARG00000015361	ENSOARG00000015230	ENSOARG00000015280	ENSG00000286689	ENSOARG00000015329	ENSOARG00000015361	100	2145	1110	8	29.8245614035088
ENSOARG00000007900	ENSOARG00000007942	MSTRG.2615.1	ENSOARG00000008014	ENSOARG00000008104	ENSOARG00000007900	ENSOARG00000007942	ENSG00000231817	ENSOARG00000008014	ENSOARG00000008104	100	11471	1649	13	10.1518922165966
ENSOARG00000007900	ENSOARG00000007942	MSTRG.2615.1	ENSOARG00000008014	ENSOARG00000008104	ENSOARG00000007900	ENSOARG00000007942	ENSG00000277228	ENSOARG00000008014	ENSOARG00000008104	100	11471	315	10	1.99061196105702
ENSOARG00000007900	ENSOARG00000007942	MSTRG.2616.1	ENSOARG00000008014	ENSOARG00000008104	ENSOARG00000007900	ENSOARG00000007942	ENSG00000231817	ENSOARG00000008014	ENSOARG00000008104	100	6652	1649	10	16.2709901563405
ENSOARG00000007900	ENSOARG00000007942	MSTRG.2616.1	ENSOARG00000008014	ENSOARG00000008104	ENSOARG00000007900	ENSOARG00000007942	ENSG00000277228	ENSOARG00000008014	ENSOARG00000008104	100	6652	315	8	3.10123751304607
ENSOARG00000008615	ENSOARG00000008658	MSTRG.2652.2	ENSOARG00000005980	ENSOARG00000008666	ENSOARG00000008615	ENSOARG00000008658	ENSG00000231607	ENSOARG00000005980	ENSOARG00000008666	100	26227	3166	11	8.46336052938301
ENSOARG00000003037	ENSOARG00000003190	MSTRG.2974.1	ENSOARG00000003299	ENSOARG00000003624	ENSOARG00000015294	ENSOARG00000003190	ENSG00000224418	ENSOARG00000003299	ENSOARG00000003624	75	5913	1278	8	14.0026203734032
ENSOARG00000004129	ENSOARG00000004196	MSTRG.2987.1	ENSOARG00000004348	ENSOARG00000004385	ENSOARG00000017217	ENSOARG00000004196	ENSG00000280734	ENSOARG00000004348	ENSOARG00000004385	75	8151	2796	12	22.2495606326889
ENSOARG00000004129	ENSOARG00000004196	MSTRG.2987.1	ENSOARG00000004348	ENSOARG00000004385	ENSOARG00000017217	ENSOARG00000004196	ENSG00000280710	ENSOARG00000004348	ENSOARG00000004385	75	8151	565	9	4.59616783895222
ENSOARG00000004129	ENSOARG00000004196	MSTRG.2987.1	ENSOARG00000004348	ENSOARG00000004385	ENSOARG00000017217	ENSOARG00000004196	ENSG00000203441	ENSOARG00000004348	ENSOARG00000004385	75	8151	872	10	7.51361161524501
ENSOARG00000004129	ENSOARG00000004196	MSTRG.2987.1	ENSOARG00000004348	ENSOARG00000004385	ENSOARG00000017217	ENSOARG00000004196	ENSG00000234168	ENSOARG00000004348	ENSOARG00000004385	75	8151	650	10	5.39851995632658
ENSOARG00000004129	ENSOARG00000004196	MSTRG.2987.1	ENSOARG00000004348	ENSOARG00000004385	ENSOARG00000017217	ENSOARG00000004196	ENSG00000287746	ENSOARG00000004348	ENSOARG00000004385	75	8151	1170	9	9.39186757826556
ENSOARG00000004129	ENSOARG00000004196	MSTRG.2987.2	ENSOARG00000004348	ENSOARG00000004385	ENSOARG00000017217	ENSOARG00000004196	ENSG00000280734	ENSOARG00000004348	ENSOARG00000004385	75	8051	2796	8	23.8718194911186
ENSOARG00000004129	ENSOARG00000004196	MSTRG.2987.2	ENSOARG00000004348	ENSOARG00000004385	ENSOARG00000017217	ENSOARG00000004196	ENSG00000280710	ENSOARG00000004348	ENSOARG00000004385	75	8051	565	9	4.65259022833292
ENSOARG00000004129	ENSOARG00000004196	MSTRG.2987.2	ENSOARG00000004348	ENSOARG00000004385	ENSOARG00000017217	ENSOARG00000004196	ENSG00000203441	ENSOARG00000004348	ENSOARG00000004385	75	8051	872	10	7.6056338028169
ENSOARG00000004129	ENSOARG00000004196	MSTRG.2987.2	ENSOARG00000004348	ENSOARG00000004385	ENSOARG00000017217	ENSOARG00000004196	ENSG00000234168	ENSOARG00000004348	ENSOARG00000004385	75	8051	650	10	5.46481640672971
ENSOARG00000004129	ENSOARG00000004196	MSTRG.2987.2	ENSOARG00000004348	ENSOARG00000004385	ENSOARG00000017217	ENSOARG00000004196	ENSG00000287746	ENSOARG00000004348	ENSOARG00000004385	75	8051	1170	9	9.50588806604346
ENSOARG00000004129	ENSOARG00000004196	MSTRG.2989.1	ENSOARG00000004348	ENSOARG00000004385	ENSOARG00000017217	ENSOARG00000004196	ENSG00000280734	ENSOARG00000004348	ENSOARG00000004385	75	344	2796	10	7.14285714285714
ENSOARG00000004129	ENSOARG00000004196	MSTRG.2989.1	ENSOARG00000004348	ENSOARG00000004385	ENSOARG00000017217	ENSOARG00000004196	ENSG00000280710	ENSOARG00000004348	ENSOARG00000004385	75	344	565	7	35.3130016051364
ENSOARG00000004129	ENSOARG00000004196	MSTRG.2989.1	ENSOARG00000004348	ENSOARG00000004385	ENSOARG00000017217	ENSOARG00000004196	ENSG00000203441	ENSOARG00000004348	ENSOARG00000004385	75	344	872	7	24.7020585048754
ENSOARG00000004129	ENSOARG00000004196	MSTRG.2989.1	ENSOARG00000004348	ENSOARG00000004385	ENSOARG00000017217	ENSOARG00000004196	ENSG00000234168	ENSOARG00000004348	ENSOARG00000004385	75	344	650	7	35.7664233576642
ENSOARG00000004129	ENSOARG00000004196	MSTRG.2989.1	ENSOARG00000004348	ENSOARG00000004385	ENSOARG00000017217	ENSOARG00000004196	ENSG00000287746	ENSOARG00000004348	ENSOARG00000004385	75	344	1170	7	17.7652733118971
ENSOARG00000005016	ENSOARG00000005301	MSTRG.3073.1	ENSOARG00000005452	ENSOARG00000013740	ENSOARG00000005016	ENSOARG00000005301	ENSG00000263096	ENSOARG00000005452	ENSOARG00000013740	100	3955	1740	10	26.5382808830437
ENSOARG00000005016	ENSOARG00000005301	MSTRG.3073.1	ENSOARG00000005452	ENSOARG00000013740	ENSOARG00000005016	ENSOARG00000005301	ENSG00000262079	ENSOARG00000005452	ENSOARG00000013740	100	3955	1763	8	30.7299270072993
ENSOARG00000007626	ENSOARG00000007848	MSTRG.3090.5	ENSOARG00000013763	ENSOARG00000008003	ENSOARG00000007626	ENSOARG00000007848	ENSG00000266100	ENSOARG00000013763	ENSOARG00000008003	100	6861	563	9	5.80150462962963
ENSOARG00000014311	ENSOARG00000014476	MSTRG.3510.1	ENSOARG00000014729	ENSOARG00000014787	ENSOARG00000014311	ENSOARG00000014476	ENSG00000264772	ENSOARG00000014729	ENSOARG00000014787	100	4132	4554	12	39.9238886005881
ENSOARG00000018391	ENSOARG00000018414	MSTRG.3625.1	ENSOARG00000018480	ENSOARG00000018520	ENSOARG00000018520	ENSOARG00000018414	ENSG00000196893	ENSOARG00000018480	ENSOARG00000018391	50	1398	1489	9	40.7818277865821
ENSOARG00000010029	ENSOARG00000010065	MSTRG.3773.1	ENSOARG00000010197	ENSOARG00000010290	ENSOARG00000010029	ENSOARG00000010065	ENSG00000263466	ENSOARG00000010197	ENSOARG00000010290	100	3061	437	7	10.1383971676859
ENSOARG00000010029	ENSOARG00000010065	MSTRG.3773.1	ENSOARG00000010197	ENSOARG00000010290	ENSOARG00000010029	ENSOARG00000010065	ENSG00000265784	ENSOARG00000010197	ENSOARG00000010290	100	3061	456	12	11.0751295336788
ENSOARG00000010734	ENSOARG00000010799	MSTRG.3783.1	ENSOARG00000011074	ENSOARG00000011220	ENSOARG00000010633	ENSOARG00000010799	ENSG00000266469	ENSOARG00000011074	ENSOARG00000011220	75	7280	860	7	7.49932921921116
ENSOARG00000010734	ENSOARG00000010799	MSTRG.3784.1	ENSOARG00000011074	ENSOARG00000011220	ENSOARG00000010633	ENSOARG00000010799	ENSG00000266469	ENSOARG00000011074	ENSOARG00000011220	75	2902	860	8	19.3249503639974
ENSOARG00000007936	ENSOARG00000008086	MSTRG.3948.1	ENSOARG00000008164	ENSOARG00000008221	ENSOARG00000007936	ENSOARG00000008086	ENSG00000267211	ENSOARG00000008164	ENSOARG00000008221	100	3341	337	9	7.00768775872265
ENSOARG00000014015	ENSOARG00000014087	MSTRG.4024.1	ENSOARG00000014190	ENSOARG00000014197	ENSOARG00000014015	ENSOARG00000014087	ENSG00000263489	ENSOARG00000014190	ENSOARG00000014212	75	10298	502	15	3.35389360061681
ENSOARG00000014015	ENSOARG00000014087	MSTRG.4024.1	ENSOARG00000014190	ENSOARG00000014197	ENSOARG00000014015	ENSOARG00000014087	ENSG00000264954	ENSOARG00000014190	ENSOARG00000014212	75	10298	2926	10	19.701830534063
ENSOARG00000013426	ENSOARG00000013601	MSTRG.4522.2	ENSOARG00000013880	ENSOARG00000013978	ENSOARG00000013426	ENSOARG00000013601	ENSG00000272750	ENSOARG00000013880	ENSOARG00000013978	100	1963	2646	8	40.7370517928287
ENSOARG00000015097	ENSOARG00000015629	MSTRG.4537.1	ENSOARG00000015816	ENSOARG00000005039	ENSOARG00000015097	ENSOARG00000015629	ENSG00000278467	ENSOARG00000015816	ENSOARG00000015855	75	18181	573	8	2.05041281644704
ENSOARG00000001018	ENSOARG00000001142	MSTRG.4575.1	ENSOARG00000001381	ENSOARG00000001499	ENSOARG00000001018	ENSOARG00000001142	ENSG00000228382	ENSOARG00000001381	ENSOARG00000001499	100	36663	746	14	1.40347059783496
ENSOARG00000001018	ENSOARG00000001142	MSTRG.4575.1	ENSOARG00000001381	ENSOARG00000001499	ENSOARG00000001018	ENSOARG00000001142	ENSG00000228548	ENSOARG00000001381	ENSOARG00000001499	100	36663	538	8	1.07591316427424
ENSOARG00000001018	ENSOARG00000001142	MSTRG.4575.1	ENSOARG00000001381	ENSOARG00000001499	ENSOARG00000001018	ENSOARG00000001142	ENSG00000287259	ENSOARG00000001381	ENSOARG00000001499	100	36663	1521	10	3.07093896202807
ENSOARG00000011988	ENSOARG00000012029	MSTRG.4667.1	ENSOARG00000012135	ENSOARG00000012259	ENSOARG00000011988	ENSOARG00000012029	ENSG00000271811	ENSOARG00000012135	ENSOARG00000012259	100	235	2045	8	8.22906641000963
ENSOARG00000011988	ENSOARG00000012029	MSTRG.4667.1	ENSOARG00000012135	ENSOARG00000012259	ENSOARG00000011988	ENSOARG00000012029	ENSG00000231424	ENSOARG00000012135	ENSOARG00000012259	100	235	4598	7	3.50043215211755
ENSOARG00000017734	ENSOARG00000017837	MSTRG.4943.2	ENSOARG00000017949	ENSOARG00000018066	ENSOARG00000017734	ENSOARG00000017837	ENSG00000261831	ENSOARG00000017949	ENSOARG00000018066	100	5496	447	8	5.78899909828674
ENSOARG00000017734	ENSOARG00000017837	MSTRG.4943.2	ENSOARG00000017949	ENSOARG00000018066	ENSOARG00000017734	ENSOARG00000017837	ENSG00000260360	ENSOARG00000017949	ENSOARG00000018066	100	5496	1257	11	15.0900105894811
ENSOARG00000018236	ENSOARG00000018266	MSTRG.4948.1	ENSOARG00000018286	ENSOARG00000018403	ENSOARG00000018191	ENSOARG00000018266	ENSG00000236719	ENSOARG00000018286	ENSOARG00000018403	75	444	1786	11	14.8541114058355
ENSOARG00000018236	ENSOARG00000018266	MSTRG.4948.2	ENSOARG00000018286	ENSOARG00000018403	ENSOARG00000018191	ENSOARG00000018266	ENSG00000236719	ENSOARG00000018286	ENSOARG00000018403	75	666	1786	8	27.4520547945205
ENSOARG00000002779	ENSOARG00000003263	MSTRG.4979.2	ENSOARG00000003573	ENSOARG00000003786	ENSOARG00000002779	ENSOARG00000003263	ENSG00000260976	ENSOARG00000003573	ENSOARG00000003786	100	6412	1423	15	14.5141822570911
ENSOARG00000002779	ENSOARG00000003263	MSTRG.4980.1	ENSOARG00000003573	ENSOARG00000003786	ENSOARG00000002779	ENSOARG00000003263	ENSG00000260976	ENSOARG00000003573	ENSOARG00000003786	100	16023	1423	10	6.34077003893455
ENSOARG00000002779	ENSOARG00000003263	MSTRG.4980.2	ENSOARG00000003573	ENSOARG00000003786	ENSOARG00000002779	ENSOARG00000003263	ENSG00000260976	ENSOARG00000003573	ENSOARG00000003786	100	17119	1423	8	5.85749840828848
ENSOARG00000015257	ENSOARG00000015345	MSTRG.5064.1	ENSOARG00000015439	ENSOARG00000015482	ENSOARG00000015257	ENSOARG00000015345	ENSG00000224901	ENSOARG00000015439	ENSOARG00000015482	100	435	247	8	33.6116910229645
ENSOARG00000011498	ENSOARG00000011587	MSTRG.5332.1	ENSOARG00000011645	ENSOARG00000011778	ENSOARG00000011498	ENSOARG00000011587	ENSG00000260589	ENSOARG00000011645	ENSOARG00000011778	100	2157	2595	11	42.3302872062663
ENSOARG00000017292	ENSOARG00000017419	MSTRG.5512.1	ENSOARG00000017627	ENSOARG00000017893	ENSOARG00000017292	ENSOARG00000017419	ENSG00000266908	ENSOARG00000017627	ENSOARG00000017893	100	2057	1923	11	41.4417887432537
ENSOARG00000017292	ENSOARG00000017419	MSTRG.5512.1	ENSOARG00000017627	ENSOARG00000017893	ENSOARG00000017292	ENSOARG00000017419	ENSG00000276688	ENSOARG00000017627	ENSOARG00000017893	100	2057	313	6	10.5112279025323
ENSOARG00000017292	ENSOARG00000017419	MSTRG.5512.1	ENSOARG00000017627	ENSOARG00000017893	ENSOARG00000017292	ENSOARG00000017419	ENSG00000226995	ENSOARG00000017627	ENSOARG00000017893	100	2057	1762	9	41.1835265893643
ENSOARG00000017292	ENSOARG00000017419	MSTRG.5512.1	ENSOARG00000017627	ENSOARG00000017893	ENSOARG00000017292	ENSOARG00000017419	ENSG00000230563	ENSOARG00000017627	ENSOARG00000017893	100	2057	2155	7	42.1536199926498
ENSOARG00000017292	ENSOARG00000017419	MSTRG.5512.1	ENSOARG00000017627	ENSOARG00000017893	ENSOARG00000017292	ENSOARG00000017419	ENSG00000205181	ENSOARG00000017627	ENSOARG00000017893	100	2057	6113	9	22.2969801283054
ENSOARG00000017292	ENSOARG00000017419	MSTRG.5512.1	ENSOARG00000017627	ENSOARG00000017893	ENSOARG00000017292	ENSOARG00000017419	ENSG00000225640	ENSOARG00000017627	ENSOARG00000017893	100	2057	358	7	10.4868913857678
ENSOARG00000017292	ENSOARG00000017419	MSTRG.5512.1	ENSOARG00000017627	ENSOARG00000017893	ENSOARG00000017292	ENSOARG00000017419	ENSG00000235820	ENSOARG00000017627	ENSOARG00000017893	100	2057	473	10	15.5294117647059
ENSOARG00000008587	ENSOARG00000008687	MSTRG.5771.1	ENSOARG00000008841	ENSOARG00000008957	ENSOARG00000008587	ENSOARG00000008687	ENSG00000230753	ENSOARG00000008841	ENSOARG00000008957	100	1070	656	7	38.3690987124463
ENSOARG00000008587	ENSOARG00000008687	MSTRG.5771.2	ENSOARG00000008841	ENSOARG00000008957	ENSOARG00000008587	ENSOARG00000008687	ENSG00000230753	ENSOARG00000008841	ENSOARG00000008957	100	929	656	7	40.3425309229305
ENSOARG00000008587	ENSOARG00000008687	MSTRG.5771.3	ENSOARG00000008841	ENSOARG00000008957	ENSOARG00000008587	ENSOARG00000008687	ENSG00000230753	ENSOARG00000008841	ENSOARG00000008957	100	798	656	7	35.8433734939759
ENSOARG00000008687	ENSOARG00000008841	MSTRG.5774.1	ENSOARG00000008957	ENSOARG00000009171	ENSOARG00000008687	ENSOARG00000008841	ENSG00000285230	ENSOARG00000008957	ENSOARG00000009171	100	1399	4441	9	21.3139635732871
ENSOARG00000017835	ENSOARG00000017869	MSTRG.5850.1	ENSOARG00000017940	ENSOARG00000005426	ENSOARG00000017835	ENSOARG00000017869	ENSG00000286240	ENSOARG00000017940	ENSOARG00000005426	100	11071	1347	10	7.98013832239759
ENSOARG00000003672	ENSOARG00000003781	MSTRG.5904.2	ENSOARG00000003843	ENSOARG00000003850	ENSOARG00000003672	ENSOARG00000003781	ENSG00000223891	ENSOARG00000003843	ENSOARG00000003850	100	3351	4371	9	37.9476318829419
ENSOARG00000013248	ENSOARG00000013395	MSTRG.5994.1	ENSOARG00000013427	ENSOARG00000013631	ENSOARG00000013248	ENSOARG00000013395	ENSG00000224397	ENSOARG00000013427	ENSOARG00000013631	100	1360	4584	11	18.974465434918
ENSOARG00000013248	ENSOARG00000013395	MSTRG.5994.1	ENSOARG00000013427	ENSOARG00000013631	ENSOARG00000013248	ENSOARG00000013395	ENSG00000203999	ENSOARG00000013427	ENSOARG00000013631	100	1360	3047	8	30.5738476011289
ENSOARG00000013248	ENSOARG00000013395	MSTRG.5994.1	ENSOARG00000013427	ENSOARG00000013631	ENSOARG00000013248	ENSOARG00000013395	ENSG00000233077	ENSOARG00000013427	ENSOARG00000013631	100	1360	2250	8	35.2426412092283
ENSOARG00000013248	ENSOARG00000013395	MSTRG.5994.2	ENSOARG00000013427	ENSOARG00000013631	ENSOARG00000013248	ENSOARG00000013395	ENSG00000224397	ENSOARG00000013427	ENSOARG00000013631	100	1920	4584	11	24.8129423660263
ENSOARG00000013248	ENSOARG00000013395	MSTRG.5994.2	ENSOARG00000013427	ENSOARG00000013631	ENSOARG00000013248	ENSOARG00000013395	ENSG00000203999	ENSOARG00000013427	ENSOARG00000013631	100	1920	3047	7	36.2543962485346
ENSOARG00000013248	ENSOARG00000013395	MSTRG.5994.2	ENSOARG00000013427	ENSOARG00000013631	ENSOARG00000013248	ENSOARG00000013395	ENSG00000233077	ENSOARG00000013427	ENSOARG00000013631	100	1920	2250	10	40.1734104046243
ENSOARG00000013248	ENSOARG00000013395	MSTRG.5994.3	ENSOARG00000013427	ENSOARG00000013631	ENSOARG00000013248	ENSOARG00000013395	ENSG00000224397	ENSOARG00000013427	ENSOARG00000013631	100	1367	4584	10	18.2813468291675
ENSOARG00000013248	ENSOARG00000013395	MSTRG.5994.3	ENSOARG00000013427	ENSOARG00000013631	ENSOARG00000013248	ENSOARG00000013395	ENSG00000203999	ENSOARG00000013427	ENSOARG00000013631	100	1367	3047	7	29.3007425742574
ENSOARG00000013248	ENSOARG00000013395	MSTRG.5994.3	ENSOARG00000013427	ENSOARG00000013631	ENSOARG00000013248	ENSOARG00000013395	ENSG00000233077	ENSOARG00000013427	ENSOARG00000013631	100	1367	2250	8	38.0501851090086
ENSOARG00000013248	ENSOARG00000013395	MSTRG.5998.1	ENSOARG00000013427	ENSOARG00000013631	ENSOARG00000013248	ENSOARG00000013395	ENSG00000224397	ENSOARG00000013427	ENSOARG00000013631	100	1557	4584	9	22.0120557056745
ENSOARG00000013248	ENSOARG00000013395	MSTRG.5998.1	ENSOARG00000013427	ENSOARG00000013631	ENSOARG00000013248	ENSOARG00000013395	ENSG00000203999	ENSOARG00000013427	ENSOARG00000013631	100	1557	3047	9	29.4749403341289
ENSOARG00000013248	ENSOARG00000013395	MSTRG.5998.1	ENSOARG00000013427	ENSOARG00000013631	ENSOARG00000013248	ENSOARG00000013395	ENSG00000233077	ENSOARG00000013427	ENSOARG00000013631	100	1557	2250	10	39.3165750196386
ENSOARG00000006324	ENSOARG00000006385	MSTRG.6059.1	ENSOARG00000006394	ENSOARG00000006461	ENSOARG00000006324	ENSOARG00000006385	ENSG00000247033	ENSOARG00000006394	ENSOARG00000006461	100	2239	1666	10	33.9436103991212
ENSOARG00000007340	ENSOARG00000007475	MSTRG.6087.1	ENSOARG00000007693	ENSOARG00000007791	ENSOARG00000007340	ENSOARG00000007475	ENSG00000260701	ENSOARG00000007693	ENSOARG00000007791	100	3129	3053	8	41.8915573161674
ENSOARG00000007340	ENSOARG00000007475	MSTRG.6087.1	ENSOARG00000007693	ENSOARG00000007791	ENSOARG00000007340	ENSOARG00000007475	ENSG00000261154	ENSOARG00000007693	ENSOARG00000007791	100	3129	419	10	9.05956112852665
ENSOARG00000008083	ENSOARG00000008095	MSTRG.6099.1	ENSOARG00000008122	ENSOARG00000008206	ENSOARG00000008083	ENSOARG00000008095	ENSG00000260064	ENSOARG00000008122	ENSOARG00000008206	100	5484	829	8	10.1482937287833
ENSOARG00000008083	ENSOARG00000008095	MSTRG.6099.1	ENSOARG00000008122	ENSOARG00000008206	ENSOARG00000008083	ENSOARG00000008095	ENSG00000260594	ENSOARG00000008122	ENSOARG00000008206	100	5484	452	9	6.03042375950743
ENSOARG00000008083	ENSOARG00000008095	MSTRG.6099.1	ENSOARG00000008122	ENSOARG00000008206	ENSOARG00000008083	ENSOARG00000008095	ENSG00000260896	ENSOARG00000008122	ENSOARG00000008206	100	5484	2756	9	32.5140809011777
ENSOARG00000017199	ENSOARG00000017248	MSTRG.6264.1	ENSOARG00000017334	ENSOARG00000017362	ENSOARG00000017199	ENSOARG00000017248	ENSG00000261393	ENSOARG00000017334	ENSOARG00000017362	100	1983	478	7	14.7301895964998
ENSOARG00000017199	ENSOARG00000017248	MSTRG.6264.1	ENSOARG00000017334	ENSOARG00000017362	ENSOARG00000017199	ENSOARG00000017248	ENSG00000261092	ENSOARG00000017334	ENSOARG00000017362	100	1983	425	8	13.5898684851437
ENSOARG00000017199	ENSOARG00000017248	MSTRG.6264.1	ENSOARG00000017334	ENSOARG00000017362	ENSOARG00000017199	ENSOARG00000017248	ENSG00000260573	ENSOARG00000017334	ENSOARG00000017362	100	1983	2961	9	34.9117647058824
ENSOARG00000017199	ENSOARG00000017248	MSTRG.6266.1	ENSOARG00000017334	ENSOARG00000017362	ENSOARG00000017199	ENSOARG00000017248	ENSG00000261393	ENSOARG00000017334	ENSOARG00000017362	100	203	478	7	22.8733459357278
ENSOARG00000017199	ENSOARG00000017248	MSTRG.6266.1	ENSOARG00000017334	ENSOARG00000017362	ENSOARG00000017199	ENSOARG00000017248	ENSG00000261092	ENSOARG00000017334	ENSOARG00000017362	100	203	425	8	29.5805739514349
ENSOARG00000017199	ENSOARG00000017248	MSTRG.6266.1	ENSOARG00000017334	ENSOARG00000017362	ENSOARG00000017199	ENSOARG00000017248	ENSG00000260573	ENSOARG00000017334	ENSOARG00000017362	100	203	2961	8	4.71256684491979
ENSOARG00000002996	ENSOARG00000003006	MSTRG.6378.1	ENSOARG00000003027	ENSOARG00000003053	ENSOARG00000002996	ENSOARG00000003006	ENSG00000276075	ENSOARG00000003027	ENSOARG00000003053	100	443	795	8	33.3333333333333
ENSOARG00000002996	ENSOARG00000003006	MSTRG.6379.1	ENSOARG00000003027	ENSOARG00000003053	ENSOARG00000002996	ENSOARG00000003006	ENSG00000276075	ENSOARG00000003027	ENSOARG00000003053	100	5629	795	10	9.72076788830715
ENSOARG00000003006	ENSOARG00000003027	MSTRG.6382.1	ENSOARG00000003053	ENSOARG00000003079	ENSOARG00000003006	ENSOARG00000003027	ENSG00000261396	ENSOARG00000003053	ENSOARG00000003079	100	6278	530	7	5.99968339401615
ENSOARG00000003006	ENSOARG00000003027	MSTRG.6382.1	ENSOARG00000003053	ENSOARG00000003079	ENSOARG00000003006	ENSOARG00000003027	ENSG00000259945	ENSOARG00000003053	ENSOARG00000003079	100	6278	336	7	3.78404053198227
ENSOARG00000003006	ENSOARG00000003027	MSTRG.6382.1	ENSOARG00000003053	ENSOARG00000003079	ENSOARG00000003006	ENSOARG00000003027	ENSG00000260894	ENSOARG00000003053	ENSOARG00000003079	100	6278	207	10	2.56002544124662
ENSOARG00000003006	ENSOARG00000003027	MSTRG.6382.1	ENSOARG00000003053	ENSOARG00000003079	ENSOARG00000003006	ENSOARG00000003027	ENSG00000261386	ENSOARG00000003053	ENSOARG00000003079	100	6278	798	8	8.89797201697846
ENSOARG00000003006	ENSOARG00000003027	MSTRG.6382.1	ENSOARG00000003053	ENSOARG00000003079	ENSOARG00000003006	ENSOARG00000003027	ENSG00000259804	ENSOARG00000003053	ENSOARG00000003079	100	6278	899	14	7.36280487804878
ENSOARG00000003409	ENSOARG00000003422	MSTRG.6413.1	ENSOARG00000003429	ENSOARG00000003438	ENSOARG00000003409	ENSOARG00000003422	ENSG00000287760	ENSOARG00000003429	ENSOARG00000003438	100	781	1062	8	39.5867768595041
ENSOARG00000003409	ENSOARG00000003422	MSTRG.6413.1	ENSOARG00000003429	ENSOARG00000003438	ENSOARG00000003409	ENSOARG00000003422	ENSG00000274698	ENSOARG00000003429	ENSOARG00000003438	100	781	2036	8	26.0028315243039
ENSOARG00000006022	ENSOARG00000006029	MSTRG.6626.1	ENSOARG00000006042	ENSOARG00000006053	ENSOARG00000006022	ENSOARG00000006029	ENSG00000269246	ENSOARG00000006042	ENSOARG00000006053	100	4274	173	7	2.95830421616585
ENSOARG00000010611	ENSOARG00000010640	MSTRG.6799.1	ENSOARG00000010647	ENSOARG00000010648	ENSOARG00000010607	ENSOARG00000010640	ENSG00000269292	ENSOARG00000010647	ENSOARG00000010648	75	507	296	6	26.6115702479339
ENSOARG00000010730	ENSOARG00000010784	MSTRG.6805.1	ENSOARG00000010791	ENSOARG00000010829	ENSOARG00000010730	ENSOARG00000010784	ENSG00000275719	ENSOARG00000010791	ENSOARG00000010829	100	210	1229	7	12.760834670947
ENSOARG00000001994	ENSOARG00000002115	MSTRG.7225.1	ENSOARG00000002530	ENSOARG00000002602	ENSOARG00000001994	ENSOARG00000002115	ENSG00000255893	ENSOARG00000002530	ENSOARG00000009834	75	2227	581	7	17.8664353859497
ENSOARG00000001994	ENSOARG00000002115	MSTRG.7226.1	ENSOARG00000002530	ENSOARG00000002602	ENSOARG00000001994	ENSOARG00000002115	ENSG00000255893	ENSOARG00000002530	ENSOARG00000009834	75	3304	581	8	12.719690199583
ENSOARG00000013785	ENSOARG00000013805	MSTRG.7346.1	ENSOARG00000013870	ENSOARG00000013944	ENSOARG00000013785	ENSOARG00000013805	ENSG00000288097	ENSOARG00000013870	ENSOARG00000014090	75	11480	2342	8	14.1785957736878
ENSOARG00000013785	ENSOARG00000013805	MSTRG.7349.1	ENSOARG00000013870	ENSOARG00000013944	ENSOARG00000013785	ENSOARG00000013805	ENSG00000288097	ENSOARG00000013870	ENSOARG00000014090	75	5631	2342	11	24.7163295510607
ENSOARG00000002586	ENSOARG00000003139	MSTRG.7389.1	ENSOARG00000003616	ENSOARG00000003866	ENSOARG00000002586	ENSOARG00000003139	ENSG00000224077	ENSOARG00000003616	ENSOARG00000003866	100	12332	483	10	2.76006779113873
ENSOARG00000002586	ENSOARG00000003139	MSTRG.7388.2	ENSOARG00000003616	ENSOARG00000003866	ENSOARG00000002586	ENSOARG00000003139	ENSG00000224077	ENSOARG00000003616	ENSOARG00000003866	100	15398	483	9	2.18798549974107
ENSOARG00000011455	ENSOARG00000011654	MSTRG.7425.1	ENSOARG00000011728	ENSOARG00000011828	ENSOARG00000011455	ENSOARG00000011654	ENSG00000245869	ENSOARG00000011728	ENSOARG00000011828	100	1406	1646	9	40.8071748878924
ENSOARG00000011455	ENSOARG00000011654	MSTRG.7426.1	ENSOARG00000011728	ENSOARG00000011828	ENSOARG00000011455	ENSOARG00000011654	ENSG00000245869	ENSOARG00000011728	ENSOARG00000011828	100	3179	1646	9	31.2680115273775
ENSOARG00000006493	ENSOARG00000006995	MSTRG.7706.3	ENSOARG00000006714	ENSOARG00000007394	ENSOARG00000006493	ENSOARG00000006995	ENSG00000256568	ENSOARG00000006714	ENSOARG00000007394	100	15563	647	8	3.07377049180328
ENSOARG00000006493	ENSOARG00000006995	MSTRG.7706.3	ENSOARG00000006714	ENSOARG00000007394	ENSOARG00000006493	ENSOARG00000006995	ENSG00000215841	ENSOARG00000006714	ENSOARG00000007394	100	15563	262	8	1.19825708061002
ENSOARG00000006493	ENSOARG00000006995	MSTRG.7706.3	ENSOARG00000006714	ENSOARG00000007394	ENSOARG00000006493	ENSOARG00000006995	ENSG00000260401	ENSOARG00000006714	ENSOARG00000007394	100	15563	3361	9	13.1136433631044
ENSOARG00000006493	ENSOARG00000006995	MSTRG.7705.9	ENSOARG00000006714	ENSOARG00000007394	ENSOARG00000006493	ENSOARG00000006995	ENSG00000256568	ENSOARG00000006714	ENSOARG00000007394	100	1925	647	12	21.5127701375246
ENSOARG00000006493	ENSOARG00000006995	MSTRG.7705.9	ENSOARG00000006714	ENSOARG00000007394	ENSOARG00000006493	ENSOARG00000006995	ENSG00000215841	ENSOARG00000006714	ENSOARG00000007394	100	1925	262	7	8.34181078331638
ENSOARG00000006493	ENSOARG00000006995	MSTRG.7705.9	ENSOARG00000006714	ENSOARG00000007394	ENSOARG00000006493	ENSOARG00000006995	ENSG00000260401	ENSOARG00000006714	ENSOARG00000007394	100	1925	3361	9	32.1418973394249
ENSOARG00000006801	ENSOARG00000013240	MSTRG.7761.1	ENSOARG00000006811	ENSOARG00000013374	ENSOARG00000006801	ENSOARG00000013240	ENSG00000254988	ENSOARG00000006811	ENSOARG00000013374	100	4976	568	8	8.07699940464378
ENSOARG00000006801	ENSOARG00000013240	MSTRG.7764.1	ENSOARG00000006811	ENSOARG00000013374	ENSOARG00000006801	ENSOARG00000013240	ENSG00000254988	ENSOARG00000006811	ENSOARG00000013374	100	11674	568	8	3.30409605722558
ENSOARG00000017929	ENSOARG00000018022	MSTRG.7810.1	ENSOARG00000018046	ENSOARG00000018290	ENSOARG00000017929	ENSOARG00000018022	ENSG00000184566	ENSOARG00000018046	ENSOARG00000018290	100	671	1158	7	33.5949764521193
ENSOARG00000017929	ENSOARG00000018022	MSTRG.7810.1	ENSOARG00000018046	ENSOARG00000018290	ENSOARG00000017929	ENSOARG00000018022	ENSG00000286626	ENSOARG00000018046	ENSOARG00000018290	100	671	1167	8	31.2738367658276
ENSOARG00000002888	ENSOARG00000003028	MSTRG.8027.13	ENSOARG00000003116	ENSOARG00000003151	ENSOARG00000002888	ENSOARG00000003028	ENSG00000253269	ENSOARG00000003116	ENSOARG00000003151	100	34569	283	7	0.56028880866426
ENSOARG00000018064	ENSOARG00000018223	MSTRG.8822.1	ENSOARG00000018412	ENSOARG00000018556	ENSOARG00000018064	ENSOARG00000018223	ENSG00000258099	ENSOARG00000018412	ENSOARG00000018772	75	24474	485	8	1.44767963461382
ENSOARG00000013118	ENSOARG00000013244	MSTRG.8919.1	ENSOARG00000013764	ENSOARG00000013872	ENSOARG00000013118	ENSOARG00000013244	ENSG00000286493	ENSOARG00000013764	ENSOARG00000013872	100	33574	354	7	0.662783094572906
ENSOARG00000013118	ENSOARG00000013244	MSTRG.8919.1	ENSOARG00000013764	ENSOARG00000013872	ENSOARG00000013118	ENSOARG00000013244	ENSG00000241388	ENSOARG00000013764	ENSOARG00000013872	100	33574	2455	10	5.23889726088113
ENSOARG00000005577	ENSOARG00000005890	MSTRG.9004.4	ENSOARG00000006167	ENSOARG00000006322	ENSOARG00000005577	ENSOARG00000005890	ENSG00000279159	ENSOARG00000006167	ENSOARG00000006322	100	17748	49287	11	23.4461693119647
ENSOARG00000005577	ENSOARG00000005890	MSTRG.9004.4	ENSOARG00000006167	ENSOARG00000006322	ENSOARG00000005577	ENSOARG00000005890	ENSG00000227117	ENSOARG00000006167	ENSOARG00000006322	100	17748	902	7	3.18851909761001
ENSOARG00000011362	ENSOARG00000011484	MSTRG.9308.1	ENSOARG00000011519	ENSOARG00000011578	ENSOARG00000011362	ENSOARG00000011484	ENSG00000261441	ENSOARG00000011519	ENSOARG00000011578	100	437	1109	8	26.7826086956522
ENSOARG00000011362	ENSOARG00000011484	MSTRG.9308.1	ENSOARG00000011519	ENSOARG00000011578	ENSOARG00000011362	ENSOARG00000011484	ENSG00000287717	ENSOARG00000011519	ENSOARG00000011578	100	437	1265	10	25.3651037663336
ENSOARG00000011362	ENSOARG00000011484	MSTRG.9308.1	ENSOARG00000011519	ENSOARG00000011578	ENSOARG00000011362	ENSOARG00000011484	ENSG00000255571	ENSOARG00000011519	ENSOARG00000011578	100	437	5607	8	5.36439032998059
ENSOARG00000013595	ENSOARG00000013684	MSTRG.9344.3	ENSOARG00000013800	ENSOARG00000013840	ENSOARG00000013595	ENSOARG00000013684	ENSG00000259442	ENSOARG00000013800	ENSOARG00000013840	100	1985	1091	8	34.5420734542073
ENSOARG00000013595	ENSOARG00000013684	MSTRG.9344.3	ENSOARG00000013800	ENSOARG00000013840	ENSOARG00000013595	ENSOARG00000013684	ENSG00000286817	ENSOARG00000013800	ENSOARG00000013840	100	1985	1204	9	34.2022471910112
ENSOARG00000013595	ENSOARG00000013684	MSTRG.9344.3	ENSOARG00000013800	ENSOARG00000013840	ENSOARG00000013595	ENSOARG00000013684	ENSG00000250988	ENSOARG00000013800	ENSOARG00000013840	100	1985	790	14	27.7509652509652
ENSOARG00000013595	ENSOARG00000013684	MSTRG.9344.3	ENSOARG00000013800	ENSOARG00000013840	ENSOARG00000013595	ENSOARG00000013684	ENSG00000252690	ENSOARG00000013800	ENSOARG00000013840	100	1985	4325	18	30.8739569609135
ENSOARG00000013840	ENSOARG00000013896	MSTRG.9349.2	ENSOARG00000013962	ENSOARG00000013996	ENSOARG00000013840	ENSOARG00000013896	ENSG00000259805	ENSOARG00000013962	ENSOARG00000013996	100	873	754	9	35.8860195903829
ENSOARG00000006027	ENSOARG00000006260	MSTRG.9524.1	ENSOARG00000006325	ENSOARG00000017525	ENSOARG00000006027	ENSOARG00000006260	ENSG00000250365	ENSOARG00000006325	ENSOARG00000017525	100	4722	2231	10	27.9680809653562
ENSOARG00000007351	ENSOARG00000007429	MSTRG.9574.1	ENSOARG00000007502	ENSOARG00000017535	ENSOARG00000007351	ENSOARG00000007429	ENSG00000258860	ENSOARG00000007502	ENSOARG00000017535	100	659	624	9	40.6139315230224
ENSOARG00000011515	ENSOARG00000011642	MSTRG.9648.1	ENSOARG00000011731	ENSOARG00000012011	ENSOARG00000011515	ENSOARG00000011642	ENSG00000258875	ENSOARG00000011731	ENSOARG00000012011	100	9686	1740	9	13.1536113936928
ENSOARG00000011515	ENSOARG00000011642	MSTRG.9648.1	ENSOARG00000011731	ENSOARG00000012011	ENSOARG00000011515	ENSOARG00000011642	ENSG00000260810	ENSOARG00000011731	ENSOARG00000012011	100	9686	705	7	5.24808184143223
ENSOARG00000011515	ENSOARG00000011642	MSTRG.9648.1	ENSOARG00000011731	ENSOARG00000012011	ENSOARG00000011515	ENSOARG00000011642	ENSG00000286607	ENSOARG00000011731	ENSOARG00000012011	100	9686	1025	9	7.2089476359939
ENSOARG00000013911	ENSOARG00000002427	MSTRG.9739.1	ENSOARG00000003064	ENSOARG00000003839	ENSOARG00000013904	ENSOARG00000002427	ENSG00000259088	ENSOARG00000003064	ENSOARG00000003903	50	3255	448	10	9.59443099273608
ENSOARG00000013911	ENSOARG00000002427	MSTRG.9739.1	ENSOARG00000003064	ENSOARG00000003839	ENSOARG00000013904	ENSOARG00000002427	ENSG00000256705	ENSOARG00000003064	ENSOARG00000003903	50	3255	599	9	13.5233474833232
ENSOARG00000013911	ENSOARG00000002427	MSTRG.9739.1	ENSOARG00000003064	ENSOARG00000003839	ENSOARG00000013904	ENSOARG00000002427	ENSG00000271780	ENSOARG00000003064	ENSOARG00000003903	50	3255	1079	9	20.3714451538015
ENSOARG00000013911	ENSOARG00000002427	MSTRG.9739.1	ENSOARG00000003064	ENSOARG00000003839	ENSOARG00000013904	ENSOARG00000002427	ENSG00000272444	ENSOARG00000003064	ENSOARG00000003903	50	3255	648	8	13.5588147261299
ENSOARG00000005195	ENSOARG00000005283	MSTRG.9769.2	ENSOARG00000005499	ENSOARG00000005523	ENSOARG00000005195	ENSOARG00000005283	ENSG00000259515	ENSOARG00000005499	ENSOARG00000005523	100	3118	828	7	17.3267326732673
ENSOARG00000005195	ENSOARG00000005283	MSTRG.9769.2	ENSOARG00000005499	ENSOARG00000005523	ENSOARG00000005195	ENSOARG00000005283	ENSG00000259444	ENSOARG00000005499	ENSOARG00000005523	100	3118	386	10	7.26535703149361
ENSOARG00000005195	ENSOARG00000005283	MSTRG.9769.1	ENSOARG00000005499	ENSOARG00000005523	ENSOARG00000005195	ENSOARG00000005283	ENSG00000259515	ENSOARG00000005499	ENSOARG00000005523	100	2746	828	7	19.5804195804196
ENSOARG00000005195	ENSOARG00000005283	MSTRG.9769.1	ENSOARG00000005499	ENSOARG00000005523	ENSOARG00000005195	ENSOARG00000005283	ENSG00000259444	ENSOARG00000005499	ENSOARG00000005523	100	2746	386	10	8.21869488536155
ENSOARG00000005195	ENSOARG00000005283	MSTRG.9769.4	ENSOARG00000005499	ENSOARG00000005523	ENSOARG00000005195	ENSOARG00000005283	ENSG00000259515	ENSOARG00000005499	ENSOARG00000005523	100	4374	828	7	12.4777183600713
ENSOARG00000005195	ENSOARG00000005283	MSTRG.9769.4	ENSOARG00000005499	ENSOARG00000005523	ENSOARG00000005195	ENSOARG00000005283	ENSG00000259444	ENSOARG00000005499	ENSOARG00000005523	100	4374	386	10	5.22070356262604
ENSOARG00000005195	ENSOARG00000005283	MSTRG.9769.3	ENSOARG00000005499	ENSOARG00000005523	ENSOARG00000005195	ENSOARG00000005283	ENSG00000259515	ENSOARG00000005499	ENSOARG00000005523	100	1996	828	9	25.2685660906119
ENSOARG00000005195	ENSOARG00000005283	MSTRG.9769.3	ENSOARG00000005499	ENSOARG00000005523	ENSOARG00000005195	ENSOARG00000005283	ENSG00000259444	ENSOARG00000005499	ENSOARG00000005523	100	1996	386	6	11.9070667957406
ENSOARG00000000286	ENSOARG00000000498	MSTRG.9928.1	ENSOARG00000000638	ENSOARG00000000692	ENSOARG00000000286	ENSOARG00000000498	ENSG00000235257	ENSOARG00000000638	ENSOARG00000000692	100	6908	3917	10	34.9973375931842
ENSOARG00000003935	ENSOARG00000004010	MSTRG.9973.4	ENSOARG00000004094	ENSOARG00000004222	ENSOARG00000003935	ENSOARG00000004010	ENSG00000234617	ENSOARG00000004094	ENSOARG00000004222	100	17583	1990	8	7.86138835931367
ENSOARG00000003577	ENSOARG00000003751	MSTRG.10432.4	ENSOARG00000014347	ENSOARG00000004002	ENSOARG00000003577	ENSOARG00000003751	ENSG00000286729	ENSOARG00000014347	ENSOARG00000014851	75	1300	1030	8	37.2870662460568
ENSOARG00000003577	ENSOARG00000003751	MSTRG.10433.1	ENSOARG00000014347	ENSOARG00000004002	ENSOARG00000003577	ENSOARG00000003751	ENSG00000286729	ENSOARG00000014347	ENSOARG00000014851	75	3033	1030	7	21.58026233604
ENSOARG00000013525	ENSOARG00000013544	MSTRG.11089.1	ENSOARG00000013572	ENSOARG00000013585	ENSOARG00000013525	ENSOARG00000013544	ENSG00000225408	ENSOARG00000013572	ENSOARG00000013600	75	1202	543	8	28.5379202501955
ENSOARG00000013525	ENSOARG00000013544	MSTRG.11091.1	ENSOARG00000013572	ENSOARG00000013585	ENSOARG00000013525	ENSOARG00000013544	ENSG00000225408	ENSOARG00000013572	ENSOARG00000013600	75	7872	543	7	5.35917901938426
ENSOARG00000014790	ENSOARG00000014811	MSTRG.11235.1	ENSOARG00000014827	ENSOARG00000014845	ENSOARG00000014790	ENSOARG00000014811	ENSG00000253875	ENSOARG00000014827	ENSOARG00000014845	100	4045	3133	9	37.6154319720911
ENSOARG00000015190	ENSOARG00000015206	MSTRG.11268.3	ENSOARG00000015215	ENSOARG00000015228	ENSOARG00000013749	ENSOARG00000015206	ENSG00000284957	ENSOARG00000015215	ENSOARG00000015228	75	5270	710	7	10
ENSOARG00000017555	ENSOARG00000017569	MSTRG.11905.1	ENSOARG00000017641	ENSOARG00000017653	ENSOARG00000017555	ENSOARG00000017569	ENSG00000286223	ENSOARG00000017641	ENSOARG00000017653	100	15619	1120	12	4.82400607748797
ENSOARG00000017555	ENSOARG00000017569	MSTRG.11905.1	ENSOARG00000017641	ENSOARG00000017653	ENSOARG00000017555	ENSOARG00000017569	ENSG00000272966	ENSOARG00000017641	ENSOARG00000017653	100	15619	462	10	2.11815745821105
ENSOARG00000017555	ENSOARG00000017569	MSTRG.11905.1	ENSOARG00000017641	ENSOARG00000017653	ENSOARG00000017555	ENSOARG00000017569	ENSG00000273456	ENSOARG00000017641	ENSOARG00000017653	100	15619	673	9	2.9615948028788
ENSOARG00000018434	ENSOARG00000018495	MSTRG.11938.1	ENSOARG00000018563	ENSOARG00000018622	ENSOARG00000018434	ENSOARG00000018495	ENSG00000227946	ENSOARG00000018563	ENSOARG00000019479	75	9315	752	7	5.51716806633358
ENSOARG00000019149	ENSOARG00000019155	MSTRG.11979.1	ENSOARG00000019178	ENSOARG00000019190	ENSOARG00000019149	ENSOARG00000019155	ENSG00000272807	ENSOARG00000019178	ENSOARG00000019190	100	4841	740	9	10.5894308943089
ENSOARG00000019149	ENSOARG00000019155	MSTRG.11979.1	ENSOARG00000019178	ENSOARG00000019190	ENSOARG00000019149	ENSOARG00000019155	ENSG00000229127	ENSOARG00000019178	ENSOARG00000019190	100	4841	2199	10	29.6709753231492
ENSOARG00000019149	ENSOARG00000019155	MSTRG.11979.1	ENSOARG00000019178	ENSOARG00000019190	ENSOARG00000019149	ENSOARG00000019155	ENSG00000279317	ENSOARG00000019178	ENSOARG00000019190	100	4841	3828	9	40.1140684410646
ENSOARG00000019149	ENSOARG00000019155	MSTRG.11981.1	ENSOARG00000019178	ENSOARG00000019190	ENSOARG00000019149	ENSOARG00000019155	ENSG00000272807	ENSOARG00000019178	ENSOARG00000019190	100	2445	740	10	21.6593538093339
ENSOARG00000019149	ENSOARG00000019155	MSTRG.11981.1	ENSOARG00000019178	ENSOARG00000019190	ENSOARG00000019149	ENSOARG00000019155	ENSG00000229127	ENSOARG00000019178	ENSOARG00000019190	100	2445	2199	9	39.6763754045307
ENSOARG00000019149	ENSOARG00000019155	MSTRG.11981.1	ENSOARG00000019178	ENSOARG00000019190	ENSOARG00000019149	ENSOARG00000019155	ENSG00000279317	ENSOARG00000019178	ENSOARG00000019190	100	2445	3828	9	37.5295787979176
ENSOARG00000020148	ENSOARG00000020161	MSTRG.12061.3	ENSOARG00000020185	ENSOARG00000020189	ENSOARG00000020148	ENSOARG00000020161	ENSG00000229525	ENSOARG00000020185	ENSOARG00000020199	75	223	1598	6	8.53658536585366
ENSOARG00000020614	ENSOARG00000020617	MSTRG.12122.1	ENSOARG00000020626	ENSOARG00000019801	ENSOARG00000020614	ENSOARG00000020617	ENSG00000231534	ENSOARG00000020626	ENSOARG00000020630	75	992	582	8	34.4036697247706
ENSOARG00000020646	ENSOARG00000020656	MSTRG.12131.1	ENSOARG00000020671	ENSOARG00000020673	ENSOARG00000020646	ENSOARG00000020656	ENSG00000235419	ENSOARG00000020671	ENSOARG00000020673	100	5154	571	10	7.79544148630531
ENSOARG00000020646	ENSOARG00000020656	MSTRG.12131.1	ENSOARG00000020671	ENSOARG00000020673	ENSOARG00000020646	ENSOARG00000020656	ENSG00000226125	ENSOARG00000020671	ENSOARG00000020673	100	5154	2609	8	33.4860703812317
ENSOARG00000020646	ENSOARG00000020656	MSTRG.12126.50	ENSOARG00000020671	ENSOARG00000020673	ENSOARG00000020646	ENSOARG00000020656	ENSG00000235419	ENSOARG00000020671	ENSOARG00000020673	100	23564	571	8	1.68020992043338
ENSOARG00000020646	ENSOARG00000020656	MSTRG.12126.50	ENSOARG00000020671	ENSOARG00000020673	ENSOARG00000020646	ENSOARG00000020656	ENSG00000226125	ENSOARG00000020671	ENSOARG00000020673	100	23564	2609	10	7.16726393866156
ENSOARG00000020646	ENSOARG00000020656	MSTRG.12126.51	ENSOARG00000020671	ENSOARG00000020673	ENSOARG00000020646	ENSOARG00000020656	ENSG00000235419	ENSOARG00000020671	ENSOARG00000020673	100	12100	571	8	3.26372903650115
ENSOARG00000020646	ENSOARG00000020656	MSTRG.12126.51	ENSOARG00000020671	ENSOARG00000020673	ENSOARG00000020646	ENSOARG00000020656	ENSG00000226125	ENSOARG00000020671	ENSOARG00000020673	100	12100	2609	11	13.6672258167585
ENSOARG00000019814	ENSOARG00000020693	MSTRG.12148.1	ENSOARG00000020705	ENSOARG00000020708	ENSOARG00000020689	ENSOARG00000020693	ENSG00000224376	ENSOARG00000020705	ENSOARG00000020709	50	2009	1313	16	39.109131403118
ENSOARG00000007972	ENSOARG00000008038	MSTRG.12537.2	ENSOARG00000008091	ENSOARG00000008335	ENSOARG00000007972	ENSOARG00000008038	ENSG00000223837	ENSOARG00000008091	ENSOARG00000008335	100	2707	338	8	9.90825688073395
ENSOARG00000007972	ENSOARG00000008038	MSTRG.12537.2	ENSOARG00000008091	ENSOARG00000008335	ENSOARG00000007972	ENSOARG00000008038	ENSG00000263756	ENSOARG00000008091	ENSOARG00000008335	100	2707	577	9	14.0850144092219
ENSOARG00000009815	ENSOARG00000009939	MSTRG.12560.2	ENSOARG00000015750	ENSOARG00000010067	ENSOARG00000009815	ENSOARG00000009939	ENSG00000274259	ENSOARG00000015750	ENSOARG00000010067	100	1070	496	6	28.1629116117851
ENSOARG00000011264	ENSOARG00000011422	MSTRG.12596.1	ENSOARG00000011608	ENSOARG00000011689	ENSOARG00000011264	ENSOARG00000011422	ENSG00000272374	ENSOARG00000011608	ENSOARG00000011689	100	3323	4261	9	40.1160464185674
ENSOARG00000011264	ENSOARG00000011422	MSTRG.12597.1	ENSOARG00000011608	ENSOARG00000011689	ENSOARG00000011264	ENSOARG00000011422	ENSG00000272374	ENSOARG00000011608	ENSOARG00000011689	100	15905	4261	9	18.2863050352712
ENSOARG00000014397	ENSOARG00000014435	MSTRG.12645.1	ENSOARG00000014556	ENSOARG00000014698	ENSOARG00000014397	ENSOARG00000014435	ENSG00000286672	ENSOARG00000014556	ENSOARG00000014698	100	7339	2103	9	20.2566816618153
ENSOARG00000002863	ENSOARG00000002924	MSTRG.12687.1	ENSOARG00000002934	ENSOARG00000003177	ENSOARG00000002863	ENSOARG00000002924	ENSG00000223946	ENSOARG00000002934	ENSOARG00000003177	100	6338	161	8	1.8413597733711
ENSOARG00000002863	ENSOARG00000002924	MSTRG.12685.25	ENSOARG00000002934	ENSOARG00000003177	ENSOARG00000002863	ENSOARG00000002924	ENSG00000223946	ENSOARG00000002934	ENSOARG00000003177	100	4294	161	7	2.90562529056253
ENSOARG00000010545	ENSOARG00000010568	MSTRG.12769.1	ENSOARG00000010755	ENSOARG00000010807	ENSOARG00000010545	ENSOARG00000010568	ENSG00000236466	ENSOARG00000010755	ENSOARG00000010807	100	2145	4823	8	29.1870714985308
ENSOARG00000011545	ENSOARG00000011638	MSTRG.12778.1	ENSOARG00000011675	ENSOARG00000011748	ENSOARG00000011545	ENSOARG00000011638	ENSG00000287485	ENSOARG00000011675	ENSOARG00000011748	100	8413	3435	9	24.8058575549146
ENSOARG00000011545	ENSOARG00000011638	MSTRG.12778.1	ENSOARG00000011675	ENSOARG00000011748	ENSOARG00000011545	ENSOARG00000011638	ENSG00000270761	ENSOARG00000011675	ENSOARG00000011748	100	8413	330	9	2.5103123158515
ENSOARG00000011980	ENSOARG00000012075	MSTRG.13441.1	ENSOARG00000012238	ENSOARG00000012306	ENSOARG00000011980	ENSOARG00000012075	ENSG00000261257	ENSOARG00000012238	ENSOARG00000012306	100	423	1909	8	15.1406649616368
ENSOARG00000011980	ENSOARG00000012075	MSTRG.13441.1	ENSOARG00000012238	ENSOARG00000012306	ENSOARG00000011980	ENSOARG00000012075	ENSG00000287666	ENSOARG00000012238	ENSOARG00000012306	100	423	2852	8	10.1549053356282
ENSOARG00000011980	ENSOARG00000012075	MSTRG.13441.1	ENSOARG00000012238	ENSOARG00000012306	ENSOARG00000011980	ENSOARG00000012075	ENSG00000254833	ENSOARG00000012238	ENSOARG00000012306	100	423	569	6	37.9615952732644
ENSOARG00000010277	ENSOARG00000010447	MSTRG.13635.1	ENSOARG00000010760	ENSOARG00000011058	ENSOARG00000010277	ENSOARG00000010447	ENSG00000229719	ENSOARG00000010760	ENSOARG00000011058	100	2330	3647	11	35.3640776699029
ENSOARG00000014538	ENSOARG00000014654	MSTRG.13662.1	ENSOARG00000014886	ENSOARG00000015227	ENSOARG00000014538	ENSOARG00000014654	ENSG00000245532	ENSOARG00000014886	ENSOARG00000015227	100	3814	22743	18	10.6857167301193
ENSOARG00000014538	ENSOARG00000014654	MSTRG.13662.1	ENSOARG00000014886	ENSOARG00000015227	ENSOARG00000014538	ENSOARG00000014654	ENSG00000279243	ENSOARG00000014886	ENSOARG00000015227	100	3814	1114	28	20.0961781827385
ENSOARG00000014538	ENSOARG00000014654	MSTRG.13662.1	ENSOARG00000014886	ENSOARG00000015227	ENSOARG00000014538	ENSOARG00000014654	ENSG00000286756	ENSOARG00000014886	ENSOARG00000015227	100	3814	585	8	10.3926096997691
ENSOARG00000014538	ENSOARG00000014654	MSTRG.13662.1	ENSOARG00000014886	ENSOARG00000015227	ENSOARG00000014538	ENSOARG00000014654	ENSG00000251562	ENSOARG00000014886	ENSOARG00000015227	100	3814	8708	12	26.2671342046541
ENSOARG00000014538	ENSOARG00000014654	MSTRG.13662.1	ENSOARG00000014886	ENSOARG00000015227	ENSOARG00000014538	ENSOARG00000014654	ENSG00000270117	ENSOARG00000014886	ENSOARG00000015227	100	3814	396	7	7.11697722567288
ENSOARG00000014538	ENSOARG00000014654	MSTRG.13664.1	ENSOARG00000014886	ENSOARG00000015227	ENSOARG00000014538	ENSOARG00000014654	ENSG00000245532	ENSOARG00000014886	ENSOARG00000015227	100	278	22743	9	0.846974151928731
ENSOARG00000014538	ENSOARG00000014654	MSTRG.13664.1	ENSOARG00000014886	ENSOARG00000015227	ENSOARG00000014538	ENSOARG00000014654	ENSG00000279243	ENSOARG00000014886	ENSOARG00000015227	100	278	1114	9	16.7247386759582
ENSOARG00000014538	ENSOARG00000014654	MSTRG.13664.1	ENSOARG00000014886	ENSOARG00000015227	ENSOARG00000014538	ENSOARG00000014654	ENSG00000286756	ENSOARG00000014886	ENSOARG00000015227	100	278	585	6	22.2056631892697
ENSOARG00000014538	ENSOARG00000014654	MSTRG.13664.1	ENSOARG00000014886	ENSOARG00000015227	ENSOARG00000014538	ENSOARG00000014654	ENSG00000251562	ENSOARG00000014886	ENSOARG00000015227	100	278	8708	7	2.56998623221661
ENSOARG00000014538	ENSOARG00000014654	MSTRG.13664.1	ENSOARG00000014886	ENSOARG00000015227	ENSOARG00000014538	ENSOARG00000014654	ENSG00000270117	ENSOARG00000014886	ENSOARG00000015227	100	278	396	7	32.2649572649573
ENSOARG00000015354	ENSOARG00000015793	MSTRG.13754.8	ENSOARG00000015994	ENSOARG00000016121	ENSOARG00000015354	ENSOARG00000015793	ENSG00000260808	ENSOARG00000015994	ENSOARG00000016121	100	8068	563	8	4.88463426607757
ENSOARG00000015789	ENSOARG00000015908	MSTRG.13990.2	ENSOARG00000015934	ENSOARG00000016040	ENSOARG00000015789	ENSOARG00000015908	ENSG00000225519	ENSOARG00000015934	ENSOARG00000016040	100	5326	380	7	4.78228507629326
ENSOARG00000015789	ENSOARG00000015908	MSTRG.13990.2	ENSOARG00000015934	ENSOARG00000016040	ENSOARG00000015789	ENSOARG00000015908	ENSG00000273124	ENSOARG00000015934	ENSOARG00000016040	100	5326	234	8	3.65716429107277
ENSOARG00000015789	ENSOARG00000015908	MSTRG.13990.2	ENSOARG00000015934	ENSOARG00000016040	ENSOARG00000015789	ENSOARG00000015908	ENSG00000224851	ENSOARG00000015934	ENSOARG00000016040	100	5326	1000	9	12.4794745484401
ENSOARG00000015789	ENSOARG00000015908	MSTRG.13990.2	ENSOARG00000015934	ENSOARG00000016040	ENSOARG00000015789	ENSOARG00000015908	ENSG00000286981	ENSOARG00000015934	ENSOARG00000016040	100	5326	962	7	11.796832332059
ENSOARG00000015789	ENSOARG00000015908	MSTRG.13990.3	ENSOARG00000015934	ENSOARG00000016040	ENSOARG00000015789	ENSOARG00000015908	ENSG00000225519	ENSOARG00000015934	ENSOARG00000016040	100	5334	380	7	4.77517651430695
ENSOARG00000015789	ENSOARG00000015908	MSTRG.13990.3	ENSOARG00000015934	ENSOARG00000016040	ENSOARG00000015789	ENSOARG00000015908	ENSG00000273124	ENSOARG00000015934	ENSOARG00000016040	100	5334	234	8	3.65168539325843
ENSOARG00000015789	ENSOARG00000015908	MSTRG.13990.3	ENSOARG00000015934	ENSOARG00000016040	ENSOARG00000015789	ENSOARG00000015908	ENSG00000224851	ENSOARG00000015934	ENSOARG00000016040	100	5334	1000	9	12.4612862087812
ENSOARG00000015789	ENSOARG00000015908	MSTRG.13990.3	ENSOARG00000015934	ENSOARG00000016040	ENSOARG00000015789	ENSOARG00000015908	ENSG00000286981	ENSOARG00000015934	ENSOARG00000016040	100	5334	962	7	11.7347865576748
ENSOARG00000011601	ENSOARG00000011692	MSTRG.14079.1	ENSOARG00000011769	ENSOARG00000012088	ENSOARG00000011601	ENSOARG00000011692	ENSG00000230928	ENSOARG00000011769	ENSOARG00000012088	100	548	1168	6	23.048048048048
ENSOARG00000013004	ENSOARG00000013330	MSTRG.14095.1	ENSOARG00000013372	ENSOARG00000013497	ENSOARG00000013004	ENSOARG00000013330	ENSG00000227695	ENSOARG00000013372	ENSOARG00000013718	75	12305	2594	12	14.2166957072707
ENSOARG00000016638	ENSOARG00000016804	MSTRG.14121.1	ENSOARG00000016866	ENSOARG00000016916	ENSOARG00000016553	ENSOARG00000016804	ENSG00000286489	ENSOARG00000016866	ENSOARG00000016916	75	460	903	38	37.0916754478398
ENSOARG00000016638	ENSOARG00000016804	MSTRG.14121.1	ENSOARG00000016866	ENSOARG00000016916	ENSOARG00000016553	ENSOARG00000016804	ENSG00000224817	ENSOARG00000016866	ENSOARG00000016916	75	460	856	8	36.1018826135105
ENSOARG00000012744	ENSOARG00000012852	MSTRG.14230.1	ENSOARG00000013175	ENSOARG00000013383	ENSOARG00000012744	ENSOARG00000012852	ENSG00000234393	ENSOARG00000013175	ENSOARG00000013383	100	2302	692	10	18.9868204283361
ENSOARG00000012744	ENSOARG00000012852	MSTRG.14230.2	ENSOARG00000013175	ENSOARG00000013383	ENSOARG00000012744	ENSOARG00000012852	ENSG00000234393	ENSOARG00000013175	ENSOARG00000013383	100	2179	692	10	20
ENSOARG00000014762	ENSOARG00000015139	MSTRG.14238.1	ENSOARG00000015353	ENSOARG00000015591	ENSOARG00000014762	ENSOARG00000015139	ENSG00000228484	ENSOARG00000015353	ENSOARG00000015591	100	4445	2378	9	33.5691987513007
ENSOARG00000015488	ENSOARG00000015535	MSTRG.14346.1	ENSOARG00000015874	ENSOARG00000016009	ENSOARG00000015367	ENSOARG00000015535	ENSG00000235010	ENSOARG00000015874	ENSOARG00000016009	75	3312	481	10	10.0830367734282
ENSOARG00000015488	ENSOARG00000015535	MSTRG.14346.2	ENSOARG00000015874	ENSOARG00000016009	ENSOARG00000015367	ENSOARG00000015535	ENSG00000235010	ENSOARG00000015874	ENSOARG00000016009	75	2395	481	10	13.8492871690428
ENSOARG00000009604	ENSOARG00000009781	MSTRG.14596.1	ENSOARG00000009973	ENSOARG00000010081	ENSOARG00000009604	ENSOARG00000009781	ENSG00000266049	ENSOARG00000009973	ENSOARG00000010081	100	7038	690	8	6.55370396303039
ENSOARG00000009973	ENSOARG00000010081	MSTRG.14599.1	ENSOARG00000010213	ENSOARG00000010362	ENSOARG00000009973	ENSOARG00000010081	ENSG00000272625	ENSOARG00000010213	ENSOARG00000010362	100	2818	720	8	16.7405386975793
ENSOARG00000009973	ENSOARG00000010081	MSTRG.14599.1	ENSOARG00000010213	ENSOARG00000010362	ENSOARG00000009973	ENSOARG00000010081	ENSG00000265907	ENSOARG00000010213	ENSOARG00000010362	100	2818	3421	11	39.6859903381643
ENSOARG00000009973	ENSOARG00000010081	MSTRG.14599.1	ENSOARG00000010213	ENSOARG00000010362	ENSOARG00000009973	ENSOARG00000010081	ENSG00000266397	ENSOARG00000010213	ENSOARG00000010362	100	2818	568	12	12.0572207084469
ENSOARG00000001077	ENSOARG00000001168	MSTRG.14627.1	ENSOARG00000001243	ENSOARG00000001256	ENSOARG00000001077	ENSOARG00000001168	ENSG00000266541	ENSOARG00000001243	ENSOARG00000001256	100	6307	534	7	6.00283598550496
ENSOARG00000001077	ENSOARG00000001168	MSTRG.14627.1	ENSOARG00000001243	ENSOARG00000001256	ENSOARG00000001077	ENSOARG00000001168	ENSG00000263627	ENSOARG00000001243	ENSOARG00000001256	100	6307	379	8	4.05596604307499
ENSOARG00000001077	ENSOARG00000001168	MSTRG.14627.1	ENSOARG00000001243	ENSOARG00000001256	ENSOARG00000001077	ENSOARG00000001168	ENSG00000285594	ENSOARG00000001243	ENSOARG00000001256	100	6307	970	8	10.5295950155763
ENSOARG00000001256	ENSOARG00000001307	MSTRG.14629.1	ENSOARG00000001340	ENSOARG00000001378	ENSOARG00000001256	ENSOARG00000001307	ENSG00000265554	ENSOARG00000001340	ENSOARG00000001378	100	6539	672	7	7.70278450363196
ENSOARG00000001256	ENSOARG00000001307	MSTRG.14629.1	ENSOARG00000001340	ENSOARG00000001378	ENSOARG00000001256	ENSOARG00000001307	ENSG00000287065	ENSOARG00000001340	ENSOARG00000001378	100	6539	943	10	9.52380952380952
ENSOARG00000001256	ENSOARG00000001307	MSTRG.14629.1	ENSOARG00000001340	ENSOARG00000001378	ENSOARG00000001256	ENSOARG00000001307	ENSG00000264876	ENSOARG00000001340	ENSOARG00000001378	100	6539	1129	8	11.9212266987372
ENSOARG00000001256	ENSOARG00000001307	MSTRG.14629.1	ENSOARG00000001340	ENSOARG00000001378	ENSOARG00000001256	ENSOARG00000001307	ENSG00000266102	ENSOARG00000001340	ENSOARG00000001378	100	6539	472	10	5.09554140127389
ENSOARG00000001256	ENSOARG00000001307	MSTRG.14629.1	ENSOARG00000001340	ENSOARG00000001378	ENSOARG00000001256	ENSOARG00000001307	ENSG00000286499	ENSOARG00000001340	ENSOARG00000001378	100	6539	1514	9	15.1193633952255
ENSOARG00000001770	ENSOARG00000001798	MSTRG.14642.1	ENSOARG00000001837	ENSOARG00000001861	ENSOARG00000001770	ENSOARG00000001798	ENSG00000267108	ENSOARG00000001837	ENSOARG00000001894	75	1379	168	11	8.19672131147541
ENSOARG00000001770	ENSOARG00000001798	MSTRG.14642.1	ENSOARG00000001837	ENSOARG00000001861	ENSOARG00000001770	ENSOARG00000001798	ENSG00000267199	ENSOARG00000001837	ENSOARG00000001894	75	1379	4910	9	19.7235932872655
ENSOARG00000005476	ENSOARG00000005525	MSTRG.14734.2	ENSOARG00000005569	ENSOARG00000005605	ENSOARG00000005476	ENSOARG00000005525	ENSG00000267476	ENSOARG00000005569	ENSOARG00000005668	75	795	398	7	27.1899886234357
ENSOARG00000005476	ENSOARG00000005525	MSTRG.14734.2	ENSOARG00000005569	ENSOARG00000005605	ENSOARG00000005476	ENSOARG00000005525	ENSG00000267705	ENSOARG00000005569	ENSOARG00000005668	75	795	625	7	34.2315369261477
ENSOARG00000005476	ENSOARG00000005525	MSTRG.14734.2	ENSOARG00000005569	ENSOARG00000005605	ENSOARG00000005476	ENSOARG00000005525	ENSG00000267501	ENSOARG00000005569	ENSOARG00000005668	75	795	740	7	44.6280991735537
ENSOARG00000005476	ENSOARG00000005525	MSTRG.14734.2	ENSOARG00000005569	ENSOARG00000005605	ENSOARG00000005476	ENSOARG00000005525	ENSG00000267593	ENSOARG00000005569	ENSOARG00000005668	75	795	633	7	37.7338877338877
ENSOARG00000001631	ENSOARG00000001671	MSTRG.14924.1	ENSOARG00000010635	ENSOARG00000001724	ENSOARG00000001631	ENSOARG00000001671	ENSG00000262899	ENSOARG00000010635	ENSOARG00000001724	100	358	821	8	29.2882147024504
ENSOARG00000003491	ENSOARG00000003532	MSTRG.14949.2	ENSOARG00000003653	ENSOARG00000003704	ENSOARG00000003491	ENSOARG00000003532	ENSG00000261789	ENSOARG00000003653	ENSOARG00000003704	100	781	1662	8	30.3064699205448
ENSOARG00000010665	ENSOARG00000005321	MSTRG.14970.1	ENSOARG00000005359	ENSOARG00000010676	ENSOARG00000010665	ENSOARG00000005321	ENSG00000260350	ENSOARG00000005359	ENSOARG00000005469	75	10697	430	20	2.68288154474564
ENSOARG00000010665	ENSOARG00000005321	MSTRG.14970.1	ENSOARG00000005359	ENSOARG00000010676	ENSOARG00000010665	ENSOARG00000005321	ENSG00000260276	ENSOARG00000005359	ENSOARG00000005469	75	10697	2288	11	14.7149881624476
ENSOARG00000000845	ENSOARG00000000960	MSTRG.15143.7	ENSOARG00000001110	ENSOARG00000001158	ENSOARG00000000845	ENSOARG00000000960	ENSG00000283662	ENSOARG00000001110	ENSOARG00000002892	75	23858	2681	9	7.38971042550562
ENSOARG00000010460	ENSOARG00000010507	MSTRG.15265.2	ENSOARG00000010534	ENSOARG00000010609	ENSOARG00000010460	ENSOARG00000010507	ENSG00000272831	ENSOARG00000010534	ENSOARG00000010609	100	7451	557	7	5.19808561552779
ENSOARG00000010460	ENSOARG00000010507	MSTRG.15265.2	ENSOARG00000010534	ENSOARG00000010609	ENSOARG00000010460	ENSOARG00000010507	ENSG00000273142	ENSOARG00000010534	ENSOARG00000010609	100	7451	3441	8	27.4059356761455
ENSOARG00000010460	ENSOARG00000010507	MSTRG.15265.1	ENSOARG00000010534	ENSOARG00000010609	ENSOARG00000010460	ENSOARG00000010507	ENSG00000272831	ENSOARG00000010534	ENSOARG00000010609	100	12046	557	7	3.22687133778988
ENSOARG00000010460	ENSOARG00000010507	MSTRG.15265.1	ENSOARG00000010534	ENSOARG00000010609	ENSOARG00000010460	ENSOARG00000010507	ENSG00000273142	ENSOARG00000010534	ENSOARG00000010609	100	12046	3441	9	17.205998421468
ENSOARG00000003434	ENSOARG00000017793	MSTRG.15615.1	ENSOARG00000003459	ENSOARG00000003469	ENSOARG00000003434	ENSOARG00000017793	ENSG00000272362	ENSOARG00000003459	ENSOARG00000003481	75	2711	526	9	12.8103634400864
ENSOARG00000003434	ENSOARG00000017793	MSTRG.15615.1	ENSOARG00000003459	ENSOARG00000003469	ENSOARG00000003434	ENSOARG00000017793	ENSG00000228044	ENSOARG00000003459	ENSOARG00000003481	75	2711	1373	8	29.8080161670596
ENSOARG00000003434	ENSOARG00000017793	MSTRG.15615.1	ENSOARG00000003459	ENSOARG00000003469	ENSOARG00000003434	ENSOARG00000017793	ENSG00000241475	ENSOARG00000003459	ENSOARG00000003481	75	2711	933	7	22.4417784050812
ENSOARG00000003434	ENSOARG00000017793	MSTRG.15615.1	ENSOARG00000003459	ENSOARG00000003469	ENSOARG00000003434	ENSOARG00000017793	ENSG00000230628	ENSOARG00000003459	ENSOARG00000003481	75	2711	3564	9	39.404052443385
ENSOARG00000003434	ENSOARG00000017793	MSTRG.15615.1	ENSOARG00000003459	ENSOARG00000003469	ENSOARG00000003434	ENSOARG00000017793	ENSG00000282097	ENSOARG00000003459	ENSOARG00000003481	75	2711	1257	9	29.3530626290434
ENSOARG00000003434	ENSOARG00000017793	MSTRG.15615.1	ENSOARG00000003459	ENSOARG00000003469	ENSOARG00000003434	ENSOARG00000017793	ENSG00000227630	ENSOARG00000003459	ENSOARG00000003481	75	2711	3793	11	37.4885844748858
ENSOARG00000003434	ENSOARG00000017793	MSTRG.15615.1	ENSOARG00000003459	ENSOARG00000003469	ENSOARG00000003434	ENSOARG00000017793	ENSG00000279261	ENSOARG00000003459	ENSOARG00000003481	75	2711	2438	8	39.7760754272245
ENSOARG00000003434	ENSOARG00000017793	MSTRG.15615.1	ENSOARG00000003459	ENSOARG00000003469	ENSOARG00000003434	ENSOARG00000017793	ENSG00000286263	ENSOARG00000003459	ENSOARG00000003481	75	2711	3610	9	39.6136417839256
ENSOARG00000007129	ENSOARG00000007154	MSTRG.15765.1	ENSOARG00000007176	ENSOARG00000007226	ENSOARG00000007129	ENSOARG00000007154	ENSG00000269926	ENSOARG00000007176	ENSOARG00000007226	100	2303	847	7	22.4165988608625
ENSOARG00000007226	ENSOARG00000007254	MSTRG.15771.1	ENSOARG00000007311	ENSOARG00000007339	ENSOARG00000007226	ENSOARG00000007254	ENSG00000272627	ENSOARG00000007311	ENSOARG00000007339	100	11779	493	8	3.08694181326116
ENSOARG00000007655	ENSOARG00000007740	MSTRG.15788.1	ENSOARG00000007789	ENSOARG00000007876	ENSOARG00000007655	ENSOARG00000007740	ENSG00000221817	ENSOARG00000007789	ENSOARG00000007876	100	8451	3625	8	25.6995500932733
ENSOARG00000001287	ENSOARG00000001405	MSTRG.15877.1	ENSOARG00000001468	ENSOARG00000001560	ENSOARG00000000746	ENSOARG00000001405	ENSG00000285786	ENSOARG00000001468	ENSOARG00000001560	75	5162	1811	12	21.8158426759787
ENSOARG00000001287	ENSOARG00000001405	MSTRG.15878.1	ENSOARG00000001468	ENSOARG00000001560	ENSOARG00000000746	ENSOARG00000001405	ENSG00000285786	ENSOARG00000001468	ENSOARG00000001560	75	455	1811	7	16.64
ENSOARG00000006752	ENSOARG00000006766	MSTRG.15944.1	ENSOARG00000006804	ENSOARG00000006813	ENSOARG00000006752	ENSOARG00000006766	ENSG00000248980	ENSOARG00000006804	ENSOARG00000006813	100	5695	610	7	6.72746042670337
ENSOARG00000001430	ENSOARG00000001447	MSTRG.16073.16	ENSOARG00000001483	ENSOARG00000001576	ENSOARG00000001430	ENSOARG00000001447	ENSG00000255487	ENSOARG00000001483	ENSOARG00000001576	100	4489	256	7	4.07350011069294
ENSOARG00000001430	ENSOARG00000001447	MSTRG.16073.16	ENSOARG00000001483	ENSOARG00000001576	ENSOARG00000001430	ENSOARG00000001447	ENSG00000254898	ENSOARG00000001483	ENSOARG00000001576	100	4489	434	7	5.92850915431561
ENSOARG00000001430	ENSOARG00000001447	MSTRG.16073.16	ENSOARG00000001483	ENSOARG00000001576	ENSOARG00000001430	ENSOARG00000001447	ENSG00000272092	ENSOARG00000001483	ENSOARG00000001576	100	4489	1098	8	13.7756180012677
ENSOARG00000002483	ENSOARG00000002688	MSTRG.16101.2	ENSOARG00000002954	ENSOARG00000003077	ENSOARG00000002483	ENSOARG00000002688	ENSG00000253389	ENSOARG00000002954	ENSOARG00000003077	100	5691	1088	11	13.3447684391081
ENSOARG00000002483	ENSOARG00000002688	MSTRG.16101.2	ENSOARG00000002954	ENSOARG00000003077	ENSOARG00000002483	ENSOARG00000002688	ENSG00000260588	ENSOARG00000002954	ENSOARG00000003077	100	5691	1770	9	21.1583924349882
ENSOARG00000015143	ENSOARG00000015165	MSTRG.16519.1	ENSOARG00000015184	ENSOARG00000015201	ENSOARG00000015143	ENSOARG00000015165	ENSG00000239300	ENSOARG00000015184	ENSOARG00000015201	100	2023	491	7	16.0552644116246
ENSOARG00000015143	ENSOARG00000015165	MSTRG.16519.1	ENSOARG00000015184	ENSOARG00000015201	ENSOARG00000015143	ENSOARG00000015165	ENSG00000271855	ENSOARG00000015184	ENSOARG00000015201	100	2023	877	10	28.3054003724395
ENSOARG00000019367	ENSOARG00000015333	MSTRG.16523.1	ENSOARG00000015415	ENSOARG00000015431	ENSOARG00000015319	ENSOARG00000015333	ENSG00000285872	ENSOARG00000015415	ENSOARG00000015431	75	4075	1871	9	28.6565795506648
ENSOARG00000015808	ENSOARG00000015898	MSTRG.16533.1	ENSOARG00000015997	ENSOARG00000016103	ENSOARG00000015808	ENSOARG00000015898	ENSG00000230952	ENSOARG00000015997	ENSOARG00000016103	100	7081	1061	7	9.51139171012902
ENSOARG00000015808	ENSOARG00000015898	MSTRG.16533.1	ENSOARG00000015997	ENSOARG00000016103	ENSOARG00000015808	ENSOARG00000015898	ENSG00000224177	ENSOARG00000015997	ENSOARG00000016103	100	7081	1488	8	13.6881086270745
ENSOARG00000015808	ENSOARG00000015898	MSTRG.16533.1	ENSOARG00000015997	ENSOARG00000016103	ENSOARG00000015808	ENSOARG00000015898	ENSG00000231403	ENSOARG00000015997	ENSOARG00000016103	100	7081	626	8	5.8191459670667
ENSOARG00000015808	ENSOARG00000015898	MSTRG.16533.1	ENSOARG00000015997	ENSOARG00000016103	ENSOARG00000015808	ENSOARG00000015898	ENSG00000285569	ENSOARG00000015997	ENSOARG00000016103	100	7081	4835	10	38.5570890840652
ENSOARG00000017290	ENSOARG00000019441	MSTRG.16571.1	ENSOARG00000017302	ENSOARG00000017366	ENSOARG00000017236	ENSOARG00000019441	ENSG00000228950	ENSOARG00000017302	ENSOARG00000017366	75	2164	308	8	9.45454545454546
ENSOARG00000017290	ENSOARG00000019441	MSTRG.16571.1	ENSOARG00000017302	ENSOARG00000017366	ENSOARG00000017236	ENSOARG00000019441	ENSG00000227047	ENSOARG00000017302	ENSOARG00000017366	75	2164	686	10	20.1754385964912
ENSOARG00000017896	ENSOARG00000017925	MSTRG.16597.1	ENSOARG00000018040	ENSOARG00000018052	ENSOARG00000017896	ENSOARG00000017925	ENSG00000286829	ENSOARG00000018040	ENSOARG00000018052	100	8722	2442	13	18.963799402192
ENSOARG00000019634	ENSOARG00000019636	MSTRG.16674.1	ENSOARG00000019640	ENSOARG00000019657	ENSOARG00000019634	ENSOARG00000019636	ENSG00000287658	ENSOARG00000019640	ENSOARG00000019657	100	2512	1071	10	28.7878787878788
ENSOARG00000019634	ENSOARG00000019636	MSTRG.16674.1	ENSOARG00000019640	ENSOARG00000019657	ENSOARG00000019634	ENSOARG00000019636	ENSG00000235997	ENSOARG00000019640	ENSOARG00000019657	100	2512	2967	8	40.971253139827
ENSOARG00000014616	ENSOARG00000014625	MSTRG.17337.1	ENSOARG00000014640	ENSOARG00000014663	ENSOARG00000014616	ENSOARG00000014625	ENSG00000257515	ENSOARG00000014640	ENSOARG00000014663	100	12419	577	8	3.27593111734081
ENSOARG00000014625	ENSOARG00000014640	MSTRG.17341.1	ENSOARG00000014663	ENSOARG00000014686	ENSOARG00000014625	ENSOARG00000014640	ENSG00000257410	ENSOARG00000014663	ENSOARG00000014686	100	1671	1431	8	40.4938271604938
ENSOARG00000017945	ENSOARG00000017955	MSTRG.18000.1	ENSOARG00000018508	ENSOARG00000018008	ENSOARG00000017945	ENSOARG00000017955	ENSG00000258136	ENSOARG00000018508	ENSOARG00000018227	75	343	1680	7	12.070938215103
ENSOARG00000017945	ENSOARG00000017955	MSTRG.18000.2	ENSOARG00000018508	ENSOARG00000018008	ENSOARG00000017945	ENSOARG00000017955	ENSG00000258136	ENSOARG00000018508	ENSOARG00000018227	75	290	1680	7	10.2830733679954
ENSOARG00000018327	ENSOARG00000018373	MSTRG.18014.1	ENSOARG00000018432	ENSOARG00000018475	ENSOARG00000018327	ENSOARG00000018373	ENSG00000273176	ENSOARG00000018432	ENSOARG00000018475	100	299	385	7	36.7032967032967
ENSOARG00000018967	ENSOARG00000018994	MSTRG.18037.1	ENSOARG00000019026	ENSOARG00000019050	ENSOARG00000018967	ENSOARG00000018994	ENSG00000286485	ENSOARG00000019026	ENSOARG00000019050	100	3591	2118	8	36.5723029839327
ENSOARG00000016290	ENSOARG00000016400	MSTRG.18475.1	ENSOARG00000016412	ENSOARG00000016495	ENSOARG00000016290	ENSOARG00000016400	ENSG00000279833	ENSOARG00000016412	ENSOARG00000016513	75	4337	3671	9	39.3353360871198
ENSOARG00000018558	ENSOARG00000018655	MSTRG.18532.1	ENSOARG00000018717	ENSOARG00000018753	ENSOARG00000018558	ENSOARG00000018655	ENSG00000184068	ENSOARG00000018717	ENSOARG00000018753	100	2904	2989	9	41.0830512887269
ENSOARG00000019312	ENSOARG00000019323	MSTRG.18584.1	ENSOARG00000019337	ENSOARG00000019351	ENSOARG00000019312	ENSOARG00000019323	ENSG00000273353	ENSOARG00000019337	ENSOARG00000019351	100	2345	321	7	8.49212924606462
ENSOARG00000019401	ENSOARG00000019404	MSTRG.18596.1	ENSOARG00000019420	ENSOARG00000019422	ENSOARG00000019401	ENSOARG00000019404	ENSG00000238120	ENSOARG00000019420	ENSOARG00000019422	100	5677	548	6	6.49260226283725
ENSOARG00000019401	ENSOARG00000019404	MSTRG.18596.1	ENSOARG00000019420	ENSOARG00000019422	ENSOARG00000019401	ENSOARG00000019404	ENSG00000280383	ENSOARG00000019420	ENSOARG00000019422	100	5677	23112	17	15.3603715683835
ENSOARG00000008635	ENSOARG00000008855	MSTRG.18818.1	ENSOARG00000008934	ENSOARG00000008972	ENSOARG00000008635	ENSOARG00000008855	ENSG00000235837	ENSOARG00000008934	ENSOARG00000008972	100	274	648	6	23.2524964336662
ENSOARG00000004389	ENSOARG00000004500	MSTRG.18972.1	ENSOARG00000008307	ENSOARG00000004735	ENSOARG00000004389	ENSOARG00000004500	ENSG00000243797	ENSOARG00000008307	ENSOARG00000004785	75	2183	760	10	24.1288045875607
ENSOARG00000004389	ENSOARG00000004500	MSTRG.18972.1	ENSOARG00000008307	ENSOARG00000004735	ENSOARG00000004389	ENSOARG00000004500	ENSG00000286076	ENSOARG00000008307	ENSOARG00000004785	75	2183	538	7	17.1531207903009
ENSOARG00000004389	ENSOARG00000004500	MSTRG.18972.1	ENSOARG00000008307	ENSOARG00000004735	ENSOARG00000004389	ENSOARG00000004500	ENSG00000267052	ENSOARG00000008307	ENSOARG00000004785	75	2183	1670	9	40.0235663786332
ENSOARG00000007638	ENSOARG00000007716	MSTRG.19307.1	ENSOARG00000007819	ENSOARG00000008035	ENSOARG00000007638	ENSOARG00000007716	ENSG00000224375	ENSOARG00000007819	ENSOARG00000008035	100	659	253	7	21.5988779803647
ENSOARG00000007716	ENSOARG00000007819	MSTRG.19308.1	ENSOARG00000008035	ENSOARG00000001191	ENSOARG00000007716	ENSOARG00000007819	ENSG00000286458	ENSOARG00000008035	ENSOARG00000008220	75	262	2368	7	7.50312630262609
ENSOARG00000018841	ENSOARG00000018856	MSTRG.19450.1	ENSOARG00000018882	ENSOARG00000018934	ENSOARG00000018724	ENSOARG00000018856	ENSG00000286180	ENSOARG00000018882	ENSOARG00000018934	75	19017	964	10	3.59460025115111
ENSOARG00000018841	ENSOARG00000018856	MSTRG.19450.1	ENSOARG00000018882	ENSOARG00000018934	ENSOARG00000018724	ENSOARG00000018856	ENSG00000286171	ENSOARG00000018882	ENSOARG00000018934	75	19017	156	8	0.636139004258451
ENSOARG00000018841	ENSOARG00000018856	MSTRG.19450.1	ENSOARG00000018882	ENSOARG00000018934	ENSOARG00000018724	ENSOARG00000018856	ENSG00000281189	ENSOARG00000018882	ENSOARG00000018934	75	19017	1906	11	6.50028419366507
ENSOARG00000006987	ENSOARG00000007063	MSTRG.19558.1	ENSOARG00000007261	ENSOARG00000007317	ENSOARG00000006987	ENSOARG00000007063	ENSG00000230033	ENSOARG00000007261	ENSOARG00000007317	100	13899	531	9	2.66026100674028
ENSOARG00000001856	ENSOARG00000002100	MSTRG.19781.1	ENSOARG00000002444	ENSOARG00000002708	ENSOARG00000002708	ENSOARG00000002100	ENSG00000268673	ENSOARG00000002444	ENSOARG00000000875	50	325	561	5	26.2839879154079
ENSOARG00000001856	ENSOARG00000002100	MSTRG.19781.1	ENSOARG00000002444	ENSOARG00000002708	ENSOARG00000002708	ENSOARG00000002100	ENSG00000288618	ENSOARG00000002444	ENSOARG00000000875	50	325	1198	8	19.641401792991
ENSOARG00000001856	ENSOARG00000002100	MSTRG.19781.1	ENSOARG00000002444	ENSOARG00000002708	ENSOARG00000002708	ENSOARG00000002100	ENSG00000267308	ENSOARG00000002444	ENSOARG00000000875	50	325	1054	13	20.9647495361781
ENSOARG00000001856	ENSOARG00000002100	MSTRG.19781.1	ENSOARG00000002444	ENSOARG00000002708	ENSOARG00000002708	ENSOARG00000002100	ENSG00000214049	ENSOARG00000002444	ENSOARG00000000875	50	325	2688	8	8.29357798165138
ENSOARG00000013408	ENSOARG00000013413	MSTRG.19899.1	ENSOARG00000013457	ENSOARG00000013545	ENSOARG00000003634	ENSOARG00000013413	ENSG00000267289	ENSOARG00000013457	ENSOARG00000013545	75	1367	750	7	36.9039391845197
ENSOARG00000016667	ENSOARG00000016774	MSTRG.19926.1	ENSOARG00000016982	ENSOARG00000017083	ENSOARG00000016667	ENSOARG00000016774	ENSG00000267100	ENSOARG00000016982	ENSOARG00000017083	100	2248	1983	10	42.6891991182954
ENSOARG00000003105	ENSOARG00000003168	MSTRG.19980.1	ENSOARG00000003210	ENSOARG00000003428	ENSOARG00000003105	ENSOARG00000003168	ENSG00000269813	ENSOARG00000003210	ENSOARG00000003428	100	5546	528	11	6.74759014637629
ENSOARG00000003105	ENSOARG00000003168	MSTRG.19980.1	ENSOARG00000003210	ENSOARG00000003428	ENSOARG00000003105	ENSOARG00000003168	ENSG00000267939	ENSOARG00000003210	ENSOARG00000003428	100	5546	421	8	5.33763209743865
ENSOARG00000004095	ENSOARG00000004207	MSTRG.20000.1	ENSOARG00000004292	ENSOARG00000016478	ENSOARG00000004095	ENSOARG00000004207	ENSG00000268618	ENSOARG00000004292	ENSOARG00000016478	100	2253	297	8	8.42379504993487
ENSOARG00000013696	ENSOARG00000013705	MSTRG.20399.1	ENSOARG00000013765	ENSOARG00000013802	ENSOARG00000013696	ENSOARG00000013705	ENSG00000271737	ENSOARG00000013765	ENSOARG00000005147	75	1657	416	10	16.4918414918415
ENSOARG00000013921	ENSOARG00000013946	MSTRG.20409.1	ENSOARG00000014007	ENSOARG00000014111	ENSOARG00000013921	ENSOARG00000013946	ENSG00000250564	ENSOARG00000014007	ENSOARG00000014231	75	3878	1041	9	16.7160493827161
ENSOARG00000013921	ENSOARG00000013946	MSTRG.20409.1	ENSOARG00000014007	ENSOARG00000014111	ENSOARG00000013921	ENSOARG00000013946	ENSG00000250994	ENSOARG00000014007	ENSOARG00000014231	75	3878	714	9	12.4968505920887
ENSOARG00000013921	ENSOARG00000013946	MSTRG.20409.1	ENSOARG00000014007	ENSOARG00000014111	ENSOARG00000013921	ENSOARG00000013946	ENSG00000251169	ENSOARG00000014007	ENSOARG00000014231	75	3878	1107	7	17.5429975429975
ENSOARG00000017275	ENSOARG00000017304	MSTRG.20750.1	ENSOARG00000017397	ENSOARG00000017480	ENSOARG00000017275	ENSOARG00000017304	ENSG00000250240	ENSOARG00000017397	ENSOARG00000018683	75	8199	2064	8	17.0564611386723
ENSOARG00000017599	ENSOARG00000017709	MSTRG.20761.2	ENSOARG00000017807	ENSOARG00000017926	ENSOARG00000017599	ENSOARG00000017709	ENSG00000249180	ENSOARG00000017807	ENSOARG00000017926	100	10294	565	9	4.12151702786378
ENSOARG00000011880	ENSOARG00000012002	MSTRG.21152.3	ENSOARG00000012052	ENSOARG00000012221	ENSOARG00000011880	ENSOARG00000012002	ENSG00000286349	ENSOARG00000012052	ENSOARG00000012221	100	8702	1293	8	9.85249408850355
ENSOARG00000011880	ENSOARG00000012002	MSTRG.21152.3	ENSOARG00000012052	ENSOARG00000012221	ENSOARG00000011880	ENSOARG00000012002	ENSG00000255458	ENSOARG00000012052	ENSOARG00000012221	100	8702	3296	9	24.0817665063402
ENSOARG00000012579	ENSOARG00000012711	MSTRG.21162.1	ENSOARG00000012858	ENSOARG00000013063	ENSOARG00000012579	ENSOARG00000012711	ENSG00000250893	ENSOARG00000012858	ENSOARG00000013063	100	4036	862	9	14.4857556735876
ENSOARG00000012579	ENSOARG00000012711	MSTRG.21162.1	ENSOARG00000012858	ENSOARG00000013063	ENSOARG00000012579	ENSOARG00000012711	ENSG00000287182	ENSOARG00000012858	ENSOARG00000013063	100	4036	581	6	9.75906546605013
ENSOARG00000012579	ENSOARG00000012711	MSTRG.21161.10	ENSOARG00000012858	ENSOARG00000013063	ENSOARG00000012579	ENSOARG00000012711	ENSG00000250893	ENSOARG00000012858	ENSOARG00000013063	100	28686	862	8	2.09411356138218
ENSOARG00000012579	ENSOARG00000012711	MSTRG.21161.10	ENSOARG00000012858	ENSOARG00000013063	ENSOARG00000012579	ENSOARG00000012711	ENSG00000287182	ENSOARG00000012858	ENSOARG00000013063	100	28686	581	8	1.41942666295575
ENSOARG00000012579	ENSOARG00000012711	MSTRG.21161.9	ENSOARG00000012858	ENSOARG00000013063	ENSOARG00000012579	ENSOARG00000012711	ENSG00000250893	ENSOARG00000012858	ENSOARG00000013063	100	18072	862	7	3.51370731976391
ENSOARG00000012579	ENSOARG00000012711	MSTRG.21161.9	ENSOARG00000012858	ENSOARG00000013063	ENSOARG00000012579	ENSOARG00000012711	ENSG00000287182	ENSOARG00000012858	ENSOARG00000013063	100	18072	581	8	2.32211803640375
ENSOARG00000001060	ENSOARG00000001390	MSTRG.21242.1	ENSOARG00000001532	ENSOARG00000001602	ENSOARG00000001060	ENSOARG00000001390	ENSG00000249700	ENSOARG00000001532	ENSOARG00000001602	100	2765	1617	10	33.5609756097561
ENSOARG00000001060	ENSOARG00000001390	MSTRG.21242.1	ENSOARG00000001532	ENSOARG00000001602	ENSOARG00000001060	ENSOARG00000001390	ENSG00000273257	ENSOARG00000001532	ENSOARG00000001602	100	2765	323	7	8.25589706933524
ENSOARG00000001532	ENSOARG00000001602	MSTRG.21251.1	ENSOARG00000001889	ENSOARG00000001999	ENSOARG00000001532	ENSOARG00000001602	ENSG00000272969	ENSOARG00000001889	ENSOARG00000014763	75	13554	778	9	3.80422854634575
ENSOARG00000001532	ENSOARG00000001602	MSTRG.21252.1	ENSOARG00000001889	ENSOARG00000001999	ENSOARG00000001532	ENSOARG00000001602	ENSG00000272969	ENSOARG00000001889	ENSOARG00000014763	75	5667	778	8	8.80524861878453
ENSOARG00000025179	ENSOARG00000014880	MSTRG.21336.1	ENSOARG00000014945	ENSOARG00000014953	ENSOARG00000014675	ENSOARG00000014880	ENSG00000269559	ENSOARG00000014945	ENSOARG00000014953	75	2378	1863	12	34.4140493076663
ENSOARG00000015652	ENSOARG00000015763	MSTRG.21350.1	ENSOARG00000015945	ENSOARG00000016045	ENSOARG00000015652	ENSOARG00000015763	ENSG00000229717	ENSOARG00000015945	ENSOARG00000016045	100	829	1955	8	26.3208453410183
ENSOARG00000001249	ENSOARG00000001565	MSTRG.21424.1	ENSOARG00000001821	ENSOARG00000001916	ENSOARG00000001249	ENSOARG00000001565	ENSG00000251022	ENSOARG00000001821	ENSOARG00000001916	100	2379	2770	25	39.8018648018648
ENSOARG00000001249	ENSOARG00000001565	MSTRG.21424.2	ENSOARG00000001821	ENSOARG00000001916	ENSOARG00000001249	ENSOARG00000001565	ENSG00000251022	ENSOARG00000001821	ENSOARG00000001916	100	2663	2770	25	42.1276595744681
ENSOARG00000001249	ENSOARG00000001565	MSTRG.21424.3	ENSOARG00000001821	ENSOARG00000001916	ENSOARG00000001249	ENSOARG00000001565	ENSG00000251022	ENSOARG00000001821	ENSOARG00000001916	100	2594	2770	15	38.5172798216276
ENSOARG00000001249	ENSOARG00000001565	MSTRG.21424.4	ENSOARG00000001821	ENSOARG00000001916	ENSOARG00000001249	ENSOARG00000001565	ENSG00000251022	ENSOARG00000001821	ENSOARG00000001916	100	1775	2770	25	38.6653581943081
ENSOARG00000001249	ENSOARG00000001565	MSTRG.21424.5	ENSOARG00000001821	ENSOARG00000001916	ENSOARG00000001249	ENSOARG00000001565	ENSG00000251022	ENSOARG00000001821	ENSOARG00000001916	100	2389	2770	15	39.4975167981303
ENSOARG00000004313	ENSOARG00000004427	MSTRG.21468.4	ENSOARG00000004522	ENSOARG00000004639	ENSOARG00000004427	ENSOARG00000004427	ENSG00000284968	ENSOARG00000004522	ENSOARG00000004639	75	3776	2158	9	33.4691920402781
ENSOARG00000008859	ENSOARG00000008987	MSTRG.21513.1	ENSOARG00000009374	ENSOARG00000009499	ENSOARG00000008859	ENSOARG00000008987	ENSG00000273133	ENSOARG00000009374	ENSOARG00000009499	100	6078	556	9	6.48631029986962
ENSOARG00000008859	ENSOARG00000008987	MSTRG.21515.1	ENSOARG00000009374	ENSOARG00000009499	ENSOARG00000008859	ENSOARG00000008987	ENSG00000273133	ENSOARG00000009374	ENSOARG00000009499	100	966	556	8	33.8951310861423
ENSOARG00000009564	ENSOARG00000009911	MSTRG.21529.1	ENSOARG00000010182	ENSOARG00000010267	ENSOARG00000007954	ENSOARG00000009911	ENSG00000286280	ENSOARG00000010182	ENSOARG00000010267	75	4055	1706	8	26.8048439683279
ENSOARG00000017074	ENSOARG00000017087	MSTRG.21761.1	ENSOARG00000017119	ENSOARG00000011629	ENSOARG00000017074	ENSOARG00000017087	ENSG00000253572	ENSOARG00000017119	ENSOARG00000017139	75	2789	722	9	17.1249564914723
ENSOARG00000017074	ENSOARG00000017087	MSTRG.21761.1	ENSOARG00000017119	ENSOARG00000011629	ENSOARG00000017074	ENSOARG00000017087	ENSG00000287162	ENSOARG00000017119	ENSOARG00000017139	75	2789	300	11	7.33522324592488
ENSOARG00000018585	ENSOARG00000018604	MSTRG.21864.1	ENSOARG00000018618	ENSOARG00000018647	ENSOARG00000018585	ENSOARG00000018604	ENSG00000261634	ENSOARG00000018618	ENSOARG00000018647	100	361	2419	8	10.3685702713649
ENSOARG00000018585	ENSOARG00000018604	MSTRG.21864.1	ENSOARG00000018618	ENSOARG00000018647	ENSOARG00000018585	ENSOARG00000018604	ENSG00000259504	ENSOARG00000018618	ENSOARG00000018647	100	361	571	9	33.4848484848485
ENSOARG00000020312	ENSOARG00000020323	MSTRG.22167.1	ENSOARG00000020330	ENSOARG00000020336	ENSOARG00000020312	ENSOARG00000020323	ENSG00000259617	ENSOARG00000020330	ENSOARG00000020336	100	4158	500	9	8.69771863117871
ENSOARG00000020312	ENSOARG00000020323	MSTRG.22167.1	ENSOARG00000020330	ENSOARG00000020336	ENSOARG00000020312	ENSOARG00000020323	ENSG00000259463	ENSOARG00000020330	ENSOARG00000020336	100	4158	414	9	6.97121103973352
ENSOARG00000020312	ENSOARG00000020323	MSTRG.22167.1	ENSOARG00000020330	ENSOARG00000020336	ENSOARG00000020312	ENSOARG00000020323	ENSG00000259521	ENSOARG00000020330	ENSOARG00000020336	100	4158	444	7	7.65937202664129
ENSOARG00000020312	ENSOARG00000020323	MSTRG.22167.1	ENSOARG00000020330	ENSOARG00000020336	ENSOARG00000020312	ENSOARG00000020323	ENSG00000280036	ENSOARG00000020330	ENSOARG00000020336	100	4158	1854	12	29.7662694775435
ENSOARG00000020613	ENSOARG00000020619	MSTRG.22227.1	ENSOARG00000000838	ENSOARG00000000849	ENSOARG00000020613	ENSOARG00000020619	ENSG00000282885	ENSOARG00000000838	ENSOARG00000020621	75	306	1486	7	13.202614379085
ENSOARG00000020613	ENSOARG00000020619	MSTRG.22227.1	ENSOARG00000000838	ENSOARG00000000849	ENSOARG00000020613	ENSOARG00000020619	ENSG00000278002	ENSOARG00000000838	ENSOARG00000020621	75	306	1308	7	15.711094564408
ENSOARG00000020686	ENSOARG00000020691	MSTRG.22250.1	ENSOARG00000020695	ENSOARG00000020699	ENSOARG00000020679	ENSOARG00000020691	ENSG00000287990	ENSOARG00000020695	ENSOARG00000020699	75	519	2690	8	13.4155184916606
ENSOARG00000020686	ENSOARG00000020691	MSTRG.22250.1	ENSOARG00000020695	ENSOARG00000020699	ENSOARG00000020679	ENSOARG00000020691	ENSG00000259055	ENSOARG00000020695	ENSOARG00000020699	75	519	1131	8	29.5492487479132
ENSOARG00000021108	ENSOARG00000021109	MSTRG.22490.1	ENSOARG00000021110	ENSOARG00000021111	ENSOARG00000021108	ENSOARG00000021109	ENSG00000258682	ENSOARG00000021110	ENSOARG00000021111	100	2612	576	11	14.6404744255004
ENSOARG00000021108	ENSOARG00000021109	MSTRG.22490.1	ENSOARG00000021110	ENSOARG00000021111	ENSOARG00000021108	ENSOARG00000021109	ENSG00000257621	ENSOARG00000021110	ENSOARG00000021111	100	2612	2475	9	40.3576751117735
ENSOARG00000021108	ENSOARG00000021109	MSTRG.22490.1	ENSOARG00000021110	ENSOARG00000021111	ENSOARG00000021108	ENSOARG00000021109	ENSG00000279636	ENSOARG00000021110	ENSOARG00000021111	100	2612	1126	8	31.3957793409848
ENSOARG00000021108	ENSOARG00000021109	MSTRG.22491.1	ENSOARG00000021110	ENSOARG00000021111	ENSOARG00000021108	ENSOARG00000021109	ENSG00000258682	ENSOARG00000021110	ENSOARG00000021111	100	13898	576	8	2.97780959198282
ENSOARG00000021108	ENSOARG00000021109	MSTRG.22491.1	ENSOARG00000021110	ENSOARG00000021111	ENSOARG00000021108	ENSOARG00000021109	ENSG00000257621	ENSOARG00000021110	ENSOARG00000021111	100	13898	2475	22	12.9907866761162
ENSOARG00000021108	ENSOARG00000021109	MSTRG.22491.1	ENSOARG00000021110	ENSOARG00000021111	ENSOARG00000021108	ENSOARG00000021109	ENSG00000279636	ENSOARG00000021110	ENSOARG00000021111	100	13898	1126	11	5.86554261627492
ENSOARG00000021108	ENSOARG00000021109	MSTRG.22491.4	ENSOARG00000021110	ENSOARG00000021111	ENSOARG00000021108	ENSOARG00000021109	ENSG00000258682	ENSOARG00000021110	ENSOARG00000021111	100	5331	576	8	7.69942624467888
ENSOARG00000021108	ENSOARG00000021109	MSTRG.22491.4	ENSOARG00000021110	ENSOARG00000021111	ENSOARG00000021108	ENSOARG00000021109	ENSG00000257621	ENSOARG00000021110	ENSOARG00000021111	100	5331	2475	22	31.8263365626121
ENSOARG00000021108	ENSOARG00000021109	MSTRG.22491.4	ENSOARG00000021110	ENSOARG00000021111	ENSOARG00000021108	ENSOARG00000021109	ENSG00000279636	ENSOARG00000021110	ENSOARG00000021111	100	5331	1126	8	14.8005148005148
ENSOARG00000021108	ENSOARG00000021109	MSTRG.22491.5	ENSOARG00000021110	ENSOARG00000021111	ENSOARG00000021108	ENSOARG00000021109	ENSG00000258682	ENSOARG00000021110	ENSOARG00000021111	100	11212	576	8	3.68663594470046
ENSOARG00000021108	ENSOARG00000021109	MSTRG.22491.5	ENSOARG00000021110	ENSOARG00000021111	ENSOARG00000021108	ENSOARG00000021109	ENSG00000257621	ENSOARG00000021110	ENSOARG00000021111	100	11212	2475	22	15.9625645062538
ENSOARG00000021108	ENSOARG00000021109	MSTRG.22491.5	ENSOARG00000021110	ENSOARG00000021111	ENSOARG00000021108	ENSOARG00000021109	ENSG00000279636	ENSOARG00000021110	ENSOARG00000021111	100	11212	1126	9	7.19773911507551
ENSOARG00000021108	ENSOARG00000021109	MSTRG.22491.6	ENSOARG00000021110	ENSOARG00000021111	ENSOARG00000021108	ENSOARG00000021109	ENSG00000258682	ENSOARG00000021110	ENSOARG00000021111	100	5445	576	8	7.54032988943266
ENSOARG00000021108	ENSOARG00000021109	MSTRG.22491.6	ENSOARG00000021110	ENSOARG00000021111	ENSOARG00000021108	ENSOARG00000021109	ENSG00000257621	ENSOARG00000021110	ENSOARG00000021111	100	5445	2475	22	31.2697854379177
ENSOARG00000021108	ENSOARG00000021109	MSTRG.22491.6	ENSOARG00000021110	ENSOARG00000021111	ENSOARG00000021108	ENSOARG00000021109	ENSG00000279636	ENSOARG00000021110	ENSOARG00000021111	100	5445	1126	8	14.496668467495
ENSOARG00000021108	ENSOARG00000021109	MSTRG.22491.7	ENSOARG00000021110	ENSOARG00000021111	ENSOARG00000021108	ENSOARG00000021109	ENSG00000258682	ENSOARG00000021110	ENSOARG00000021111	100	13450	576	8	3.07646797810975
ENSOARG00000021108	ENSOARG00000021109	MSTRG.22491.7	ENSOARG00000021110	ENSOARG00000021111	ENSOARG00000021108	ENSOARG00000021109	ENSG00000257621	ENSOARG00000021110	ENSOARG00000021111	100	13450	2475	22	13.2407745706978
ENSOARG00000021108	ENSOARG00000021109	MSTRG.22491.7	ENSOARG00000021110	ENSOARG00000021111	ENSOARG00000021108	ENSOARG00000021109	ENSG00000279636	ENSOARG00000021110	ENSOARG00000021111	100	13450	1126	11	5.87238432066018
ENSOARG00000021108	ENSOARG00000021109	MSTRG.22491.8	ENSOARG00000021110	ENSOARG00000021111	ENSOARG00000021108	ENSOARG00000021109	ENSG00000258682	ENSOARG00000021110	ENSOARG00000021111	100	6372	576	8	6.45561762880199
ENSOARG00000021108	ENSOARG00000021109	MSTRG.22491.8	ENSOARG00000021110	ENSOARG00000021111	ENSOARG00000021108	ENSOARG00000021109	ENSG00000257621	ENSOARG00000021110	ENSOARG00000021111	100	6372	2475	22	27.419598369319
ENSOARG00000021108	ENSOARG00000021109	MSTRG.22491.8	ENSOARG00000021110	ENSOARG00000021111	ENSOARG00000021108	ENSOARG00000021109	ENSG00000279636	ENSOARG00000021110	ENSOARG00000021111	100	6372	1126	8	11.7512224938875
ENSOARG00000021108	ENSOARG00000021109	MSTRG.22491.9	ENSOARG00000021110	ENSOARG00000021111	ENSOARG00000021108	ENSOARG00000021109	ENSG00000258682	ENSOARG00000021110	ENSOARG00000021111	100	13596	576	8	3.04360550190225
ENSOARG00000021108	ENSOARG00000021109	MSTRG.22491.9	ENSOARG00000021110	ENSOARG00000021111	ENSOARG00000021108	ENSOARG00000021109	ENSG00000257621	ENSOARG00000021110	ENSOARG00000021111	100	13596	2475	22	13.3058090685209
ENSOARG00000021108	ENSOARG00000021109	MSTRG.22491.9	ENSOARG00000021110	ENSOARG00000021111	ENSOARG00000021108	ENSOARG00000021109	ENSG00000279636	ENSOARG00000021110	ENSOARG00000021111	100	13596	1126	11	5.80988482286048
ENSOARG00000000949	ENSOARG00000021126	MSTRG.22515.8	ENSOARG00000021127	ENSOARG00000021128	ENSOARG00000021125	ENSOARG00000021126	ENSG00000258556	ENSOARG00000021127	ENSOARG00000021128	75	16094	338	6	1.50003099237588
ENSOARG00000021130	ENSOARG00000021131	MSTRG.22524.1	ENSOARG00000021132	ENSOARG00000021133	ENSOARG00000021130	ENSOARG00000021131	ENSG00000258892	ENSOARG00000021132	ENSOARG00000021133	100	513	200	6	20.9507042253521
ENSOARG00000000975	ENSOARG00000000983	MSTRG.22555.1	ENSOARG00000021145	ENSOARG00000021146	ENSOARG00000021144	ENSOARG00000000983	ENSG00000258800	ENSOARG00000021145	ENSOARG00000021147	50	636	283	9	24.2816091954023
ENSOARG00000000975	ENSOARG00000000983	MSTRG.22555.1	ENSOARG00000021145	ENSOARG00000021146	ENSOARG00000021144	ENSOARG00000000983	ENSG00000274015	ENSOARG00000021145	ENSOARG00000021147	50	636	921	12	40.8695652173913
ENSOARG00000001015	ENSOARG00000021152	MSTRG.22571.1	ENSOARG00000021153	ENSOARG00000021154	ENSOARG00000001015	ENSOARG00000021152	ENSG00000259076	ENSOARG00000021153	ENSOARG00000021154	100	658	365	8	32.027027027027
ENSOARG00000001015	ENSOARG00000021152	MSTRG.22572.3	ENSOARG00000021153	ENSOARG00000021154	ENSOARG00000001015	ENSOARG00000021152	ENSG00000259076	ENSOARG00000021153	ENSOARG00000021154	100	9522	365	9	2.63350402340892
ENSOARG00000001015	ENSOARG00000021152	MSTRG.22572.5	ENSOARG00000021153	ENSOARG00000021154	ENSOARG00000001015	ENSOARG00000021152	ENSG00000259076	ENSOARG00000021153	ENSOARG00000021154	100	1423	365	8	17.4180327868852
ENSOARG00000021163	ENSOARG00000021164	MSTRG.22594.1	ENSOARG00000021165	ENSOARG00000021166	ENSOARG00000021163	ENSOARG00000021164	ENSG00000286319	ENSOARG00000021165	ENSOARG00000021166	100	9293	2138	10	15.9613567153208
ENSOARG00000021169	ENSOARG00000021170	MSTRG.22604.1	ENSOARG00000021171	ENSOARG00000021172	ENSOARG00000021169	ENSOARG00000021170	ENSG00000286861	ENSOARG00000021171	ENSOARG00000021172	100	8244	3125	10	24.4739249771272
ENSOARG00000021169	ENSOARG00000021170	MSTRG.22604.2	ENSOARG00000021171	ENSOARG00000021172	ENSOARG00000021169	ENSOARG00000021170	ENSG00000286861	ENSOARG00000021171	ENSOARG00000021172	100	8149	3125	10	24.7427448259914
ENSOARG00000021185	ENSOARG00000021186	MSTRG.22631.6	ENSOARG00000021187	ENSOARG00000021189	ENSOARG00000021185	ENSOARG00000021186	ENSG00000287310	ENSOARG00000021187	ENSOARG00000021189	100	30938	1327	9	3.01997234104139
ENSOARG00000021186	ENSOARG00000021187	MSTRG.22637.1	ENSOARG00000021189	ENSOARG00000021190	ENSOARG00000021186	ENSOARG00000021187	ENSG00000273797	ENSOARG00000021189	ENSOARG00000021190	100	215	527	6	26.0869565217391
ENSOARG00000000412	ENSOARG00000000462	MSTRG.22660.1	ENSOARG00000000504	ENSOARG00000000539	ENSOARG00000000412	ENSOARG00000000462	ENSG00000285006	ENSOARG00000000504	ENSOARG00000000539	100	6761	694	8	6.55618549207734
ENSOARG00000000412	ENSOARG00000000462	MSTRG.22660.1	ENSOARG00000000504	ENSOARG00000000539	ENSOARG00000000412	ENSOARG00000000462	ENSG00000284930	ENSOARG00000000504	ENSOARG00000000539	100	6761	778	10	7.97429531181539
ENSOARG00000000412	ENSOARG00000000462	MSTRG.22660.1	ENSOARG00000000504	ENSOARG00000000539	ENSOARG00000000412	ENSOARG00000000462	ENSG00000251393	ENSOARG00000000504	ENSOARG00000000539	100	6761	2030	8	19.4904458598726
ENSOARG00000017487	ENSOARG00000000680	MSTRG.22671.1	ENSOARG00000000726	ENSOARG00000000761	ENSOARG00000017487	ENSOARG00000000680	ENSG00000259065	ENSOARG00000000726	ENSOARG00000000726	75	2861	2109	8	39.3710311460538
ENSOARG00000017487	ENSOARG00000000680	MSTRG.22671.1	ENSOARG00000000726	ENSOARG00000000761	ENSOARG00000017487	ENSOARG00000000680	ENSG00000258586	ENSOARG00000000726	ENSOARG00000000726	75	2861	1174	7	25.5291005291005
ENSOARG00000001651	ENSOARG00000001738	MSTRG.22694.1	ENSOARG00000001783	ENSOARG00000001796	ENSOARG00000001651	ENSOARG00000001738	ENSG00000259138	ENSOARG00000001783	ENSOARG00000001796	100	2044	367	8	12.6503126503127
ENSOARG00000001651	ENSOARG00000001738	MSTRG.22694.1	ENSOARG00000001783	ENSOARG00000001796	ENSOARG00000001651	ENSOARG00000001738	ENSG00000273565	ENSOARG00000001783	ENSOARG00000001796	100	2044	490	8	15.8767772511848
ENSOARG00000001651	ENSOARG00000001738	MSTRG.22694.1	ENSOARG00000001783	ENSOARG00000001796	ENSOARG00000001651	ENSOARG00000001738	ENSG00000258740	ENSOARG00000001783	ENSOARG00000001796	100	2044	678	9	23.660502607871
ENSOARG00000001651	ENSOARG00000001738	MSTRG.22694.1	ENSOARG00000001783	ENSOARG00000001796	ENSOARG00000001651	ENSOARG00000001738	ENSG00000258820	ENSOARG00000001783	ENSOARG00000001796	100	2044	704	11	22.8865016347501
ENSOARG00000002235	ENSOARG00000002269	MSTRG.22727.1	ENSOARG00000002286	ENSOARG00000002303	ENSOARG00000002235	ENSOARG00000002269	ENSG00000273729	ENSOARG00000002286	ENSOARG00000002333	75	5408	3487	10	37.506217874316
ENSOARG00000002235	ENSOARG00000002269	MSTRG.22727.1	ENSOARG00000002286	ENSOARG00000002303	ENSOARG00000002235	ENSOARG00000002269	ENSG00000246548	ENSOARG00000002286	ENSOARG00000002333	75	5408	2924	9	33.4243303190582
ENSOARG00000002235	ENSOARG00000002269	MSTRG.22727.1	ENSOARG00000002286	ENSOARG00000002303	ENSOARG00000002235	ENSOARG00000002269	ENSG00000258473	ENSOARG00000002286	ENSOARG00000002333	75	5408	480	7	5.90379008746356
ENSOARG00000002235	ENSOARG00000002269	MSTRG.22727.1	ENSOARG00000002286	ENSOARG00000002303	ENSOARG00000002235	ENSOARG00000002269	ENSG00000258819	ENSOARG00000002286	ENSOARG00000002333	75	5408	1817	7	21.929203539823
ENSOARG00000002235	ENSOARG00000002269	MSTRG.22727.1	ENSOARG00000002286	ENSOARG00000002303	ENSOARG00000002235	ENSOARG00000002269	ENSG00000287004	ENSOARG00000002286	ENSOARG00000002333	75	5408	832	11	9.27282472753261
ENSOARG00000002882	ENSOARG00000002918	MSTRG.22761.1	ENSOARG00000002960	ENSOARG00000017533	ENSOARG00000002882	ENSOARG00000002918	ENSG00000273783	ENSOARG00000002960	ENSOARG00000003001	75	2589	1130	9	28.8271830471319
ENSOARG00000003433	ENSOARG00000003475	MSTRG.22801.1	ENSOARG00000003492	ENSOARG00000003519	ENSOARG00000003433	ENSOARG00000003475	ENSG00000287437	ENSOARG00000003492	ENSOARG00000003519	100	2076	2680	10	39.2032880177047
ENSOARG00000003433	ENSOARG00000003475	MSTRG.22801.1	ENSOARG00000003492	ENSOARG00000003519	ENSOARG00000003433	ENSOARG00000003475	ENSG00000275198	ENSOARG00000003492	ENSOARG00000003519	100	2076	4609	9	28.9360833163161
ENSOARG00000006481	ENSOARG00000006499	MSTRG.22843.1	ENSOARG00000006569	ENSOARG00000006673	ENSOARG00000006481	ENSOARG00000006499	ENSG00000237174	ENSOARG00000006569	ENSOARG00000006673	100	457	719	8	37.9699248120301
ENSOARG00000006481	ENSOARG00000006499	MSTRG.22843.1	ENSOARG00000006569	ENSOARG00000006673	ENSOARG00000006481	ENSOARG00000006499	ENSG00000238156	ENSOARG00000006569	ENSOARG00000006673	100	457	461	8	39.6039603960396
ENSOARG00000002626	ENSOARG00000002675	MSTRG.23277.1	ENSOARG00000002736	ENSOARG00000002782	ENSOARG00000002626	ENSOARG00000002675	ENSG00000235168	ENSOARG00000002736	ENSOARG00000002782	100	2663	378	10	10.0184162062615
ENSOARG00000002650	ENSOARG00000003065	MSTRG.23299.1	ENSOARG00000003112	ENSOARG00000003148	ENSOARG00000003012	ENSOARG00000003065	ENSG00000232290	ENSOARG00000003112	ENSOARG00000003148	75	1230	396	7	22.1870047543582
ENSOARG00000002650	ENSOARG00000003065	MSTRG.23299.1	ENSOARG00000003112	ENSOARG00000003148	ENSOARG00000003012	ENSOARG00000003065	ENSG00000223598	ENSOARG00000003112	ENSOARG00000003148	75	1230	853	8	34.996534996535
ENSOARG00000004424	ENSOARG00000004438	MSTRG.23355.1	ENSOARG00000004450	ENSOARG00000004469	ENSOARG00000004424	ENSOARG00000004438	ENSG00000233893	ENSOARG00000004450	ENSOARG00000004469	100	839	362	5	24.5324532453245
ENSOARG00000004424	ENSOARG00000004438	MSTRG.23355.1	ENSOARG00000004450	ENSOARG00000004469	ENSOARG00000004424	ENSOARG00000004438	ENSG00000285159	ENSOARG00000004450	ENSOARG00000004469	100	839	2687	9	18.5509275463773
ENSOARG00000004424	ENSOARG00000004438	MSTRG.23355.1	ENSOARG00000004450	ENSOARG00000004469	ENSOARG00000004424	ENSOARG00000004438	ENSG00000203711	ENSOARG00000004450	ENSOARG00000004469	100	839	1156	9	33.6435218324982
ENSOARG00000004424	ENSOARG00000004438	MSTRG.23356.2	ENSOARG00000004450	ENSOARG00000004469	ENSOARG00000004424	ENSOARG00000004438	ENSG00000233893	ENSOARG00000004450	ENSOARG00000004469	100	21987	362	8	1.19036801453885
ENSOARG00000004424	ENSOARG00000004438	MSTRG.23356.2	ENSOARG00000004450	ENSOARG00000004469	ENSOARG00000004424	ENSOARG00000004438	ENSG00000285159	ENSOARG00000004450	ENSOARG00000004469	100	21987	2687	10	8.78123314758224
ENSOARG00000004424	ENSOARG00000004438	MSTRG.23356.2	ENSOARG00000004450	ENSOARG00000004469	ENSOARG00000004424	ENSOARG00000004438	ENSG00000203711	ENSOARG00000004450	ENSOARG00000004469	100	21987	1156	11	3.50196308497676
ENSOARG00000004424	ENSOARG00000004438	MSTRG.23356.4	ENSOARG00000004450	ENSOARG00000004469	ENSOARG00000004424	ENSOARG00000004438	ENSG00000233893	ENSOARG00000004450	ENSOARG00000004469	100	20398	362	8	1.28299299740463
ENSOARG00000004424	ENSOARG00000004438	MSTRG.23356.4	ENSOARG00000004450	ENSOARG00000004469	ENSOARG00000004424	ENSOARG00000004438	ENSG00000285159	ENSOARG00000004450	ENSOARG00000004469	100	20398	2687	10	8.9178115208484
ENSOARG00000004424	ENSOARG00000004438	MSTRG.23356.4	ENSOARG00000004450	ENSOARG00000004469	ENSOARG00000004424	ENSOARG00000004438	ENSG00000203711	ENSOARG00000004450	ENSOARG00000004469	100	20398	1156	11	3.77248420029169
ENSOARG00000004424	ENSOARG00000004438	MSTRG.23356.1	ENSOARG00000004450	ENSOARG00000004469	ENSOARG00000004424	ENSOARG00000004438	ENSG00000233893	ENSOARG00000004450	ENSOARG00000004469	100	22152	362	8	1.1815107102593
ENSOARG00000004424	ENSOARG00000004438	MSTRG.23356.1	ENSOARG00000004450	ENSOARG00000004469	ENSOARG00000004424	ENSOARG00000004438	ENSG00000285159	ENSOARG00000004450	ENSOARG00000004469	100	22152	2687	10	8.71659900968015
ENSOARG00000004424	ENSOARG00000004438	MSTRG.23356.1	ENSOARG00000004450	ENSOARG00000004469	ENSOARG00000004424	ENSOARG00000004438	ENSG00000203711	ENSOARG00000004450	ENSOARG00000004469	100	22152	1156	11	3.47607955563519
ENSOARG00000005953	ENSOARG00000006011	MSTRG.23833.1	ENSOARG00000006099	ENSOARG00000006293	ENSOARG00000005790	ENSOARG00000006011	ENSG00000254538	ENSOARG00000006099	ENSOARG00000006099	50	2627	396	9	9.16114790286976
ENSOARG00000013665	ENSOARG00000013797	MSTRG.26330.2	ENSOARG00000013895	ENSOARG00000014068	ENSOARG00000013665	ENSOARG00000013797	ENSG00000237331	ENSOARG00000013895	ENSOARG00000014085	75	413	482	7	38.8794567062818
ENSOARG00000013665	ENSOARG00000013797	MSTRG.26330.2	ENSOARG00000013895	ENSOARG00000014068	ENSOARG00000013665	ENSOARG00000013797	ENSG00000232412	ENSOARG00000013895	ENSOARG00000014085	75	413	326	8	41.3721413721414

## Sheet: Sus_synteny
left2	left1	sheep_lncrna	right1	right2	left2_orth	left1_orth	species_lncrna	right1_orth	right2_orth	GOCS	sheep_len	sp_len	max_consecutive	identity
ENSOARG00000010468	ENSOARG00000010526	MSTRG.2344.2	ENSOARG00000010585	ENSOARG00000015780	ENSOARG00000010468	ENSOARG00000010526	ENSSSCG00000043077	ENSOARG00000010585	ENSOARG00000010625	75	2601	3895	9	38.4491855930259
ENSOARG00000010468	ENSOARG00000010526	MSTRG.2344.2	ENSOARG00000010585	ENSOARG00000015780	ENSOARG00000010468	ENSOARG00000010526	ENSSSCG00000050415	ENSOARG00000010585	ENSOARG00000010625	75	2601	415	8	11.0188679245283
ENSOARG00000010468	ENSOARG00000010526	MSTRG.2344.2	ENSOARG00000010585	ENSOARG00000015780	ENSOARG00000010468	ENSOARG00000010526	ENSSSCG00000050565	ENSOARG00000010585	ENSOARG00000010625	75	2601	8376	8	18.8333710151481
ENSOARG00000014193	ENSOARG00000014266	MSTRG.2453.1	ENSOARG00000014325	ENSOARG00000014368	ENSOARG00000014193	ENSOARG00000014266	ENSSSCG00000046726	ENSOARG00000014325	ENSOARG00000014368	100	10671	2150	8	13.2636363636364
ENSOARG00000015230	ENSOARG00000015280	MSTRG.2481.1	ENSOARG00000015329	ENSOARG00000015361	ENSOARG00000015230	ENSOARG00000015280	ENSSSCG00000047471	ENSOARG00000015329	ENSOARG00000015395	75	2786	3452	10	39.7154569568363
ENSOARG00000015230	ENSOARG00000015280	MSTRG.2481.1	ENSOARG00000015329	ENSOARG00000015361	ENSOARG00000015230	ENSOARG00000015280	ENSSSCG00000045983	ENSOARG00000015329	ENSOARG00000015395	75	2786	4153	8	39.8439193583351
ENSOARG00000015230	ENSOARG00000015280	MSTRG.2482.1	ENSOARG00000015329	ENSOARG00000015361	ENSOARG00000015230	ENSOARG00000015280	ENSSSCG00000047471	ENSOARG00000015329	ENSOARG00000015395	75	7319	3452	8	31.2661165549252
ENSOARG00000015230	ENSOARG00000015280	MSTRG.2482.1	ENSOARG00000015329	ENSOARG00000015361	ENSOARG00000015230	ENSOARG00000015280	ENSSSCG00000045983	ENSOARG00000015329	ENSOARG00000015395	75	7319	4153	11	35.6773134705214
ENSOARG00000015230	ENSOARG00000015280	MSTRG.2483.1	ENSOARG00000015329	ENSOARG00000015361	ENSOARG00000015230	ENSOARG00000015280	ENSSSCG00000047471	ENSOARG00000015329	ENSOARG00000015395	75	2145	3452	13	35.2774193548387
ENSOARG00000015230	ENSOARG00000015280	MSTRG.2483.1	ENSOARG00000015329	ENSOARG00000015361	ENSOARG00000015230	ENSOARG00000015280	ENSSSCG00000045983	ENSOARG00000015329	ENSOARG00000015395	75	2145	4153	15	32.3410922112802
ENSOARG00000017009	ENSOARG00000017046	MSTRG.3595.1	ENSOARG00000017147	ENSOARG00000017392	ENSOARG00000017009	ENSOARG00000017046	ENSSSCG00000045293	ENSOARG00000017147	ENSOARG00000017147	75	1783	4978	9	24.6171738709052
ENSOARG00000017009	ENSOARG00000017046	MSTRG.3596.3	ENSOARG00000017147	ENSOARG00000017392	ENSOARG00000017009	ENSOARG00000017046	ENSSSCG00000045293	ENSOARG00000017147	ENSOARG00000017147	75	11005	4978	9	27.1921681154528
ENSOARG00000005917	ENSOARG00000006176	MSTRG.4424.1	ENSOARG00000006187	ENSOARG00000006292	ENSOARG00000005917	ENSOARG00000006176	ENSSSCG00000042647	ENSOARG00000006187	ENSOARG00000006292	100	4669	3615	15	40.0328587075575
ENSOARG00000005917	ENSOARG00000006176	MSTRG.4422.5	ENSOARG00000006187	ENSOARG00000006292	ENSOARG00000005917	ENSOARG00000006176	ENSSSCG00000042647	ENSOARG00000006187	ENSOARG00000006292	100	27321	3615	10	9.1694256513603
ENSOARG00000009462	ENSOARG00000009587	MSTRG.4466.1	ENSOARG00000009653	ENSOARG00000009731	ENSOARG00000009462	ENSOARG00000009587	ENSSSCG00000048127	ENSOARG00000009653	ENSOARG00000009731	100	2077	7353	11	17.6470588235294
ENSOARG00000009462	ENSOARG00000009587	MSTRG.4466.1	ENSOARG00000009653	ENSOARG00000009731	ENSOARG00000009462	ENSOARG00000009587	ENSSSCG00000043434	ENSOARG00000009653	ENSOARG00000009731	100	2077	5118	9	25.2486187845304
ENSOARG00000009462	ENSOARG00000009587	MSTRG.4466.1	ENSOARG00000009653	ENSOARG00000009731	ENSOARG00000009462	ENSOARG00000009587	ENSSSCG00000044714	ENSOARG00000009653	ENSOARG00000009731	100	2077	5495	10	24.9220644267406
ENSOARG00000001018	ENSOARG00000001142	MSTRG.4575.1	ENSOARG00000001381	ENSOARG00000001499	ENSOARG00000001018	ENSOARG00000001142	ENSSSCG00000047967	ENSOARG00000001381	ENSOARG00000001499	100	36663	5915	11	10.8349980023971
ENSOARG00000001018	ENSOARG00000001142	MSTRG.4575.1	ENSOARG00000001381	ENSOARG00000001499	ENSOARG00000001018	ENSOARG00000001142	ENSSSCG00000044938	ENSOARG00000001381	ENSOARG00000001499	100	36663	2558	30	5.3185430283963
ENSOARG00000001018	ENSOARG00000001142	MSTRG.4575.1	ENSOARG00000001381	ENSOARG00000001499	ENSOARG00000001018	ENSOARG00000001142	ENSSSCG00000042711	ENSOARG00000001381	ENSOARG00000001499	100	36663	6824	59	10.8793157400647
ENSOARG00000001018	ENSOARG00000001142	MSTRG.4575.1	ENSOARG00000001381	ENSOARG00000001499	ENSOARG00000001018	ENSOARG00000001142	ENSSSCG00000050949	ENSOARG00000001381	ENSOARG00000001499	100	36663	2923	11	5.52344425237684
ENSOARG00000001018	ENSOARG00000001142	MSTRG.4575.1	ENSOARG00000001381	ENSOARG00000001499	ENSOARG00000001018	ENSOARG00000001142	ENSSSCG00000044396	ENSOARG00000001381	ENSOARG00000001499	100	36663	2314	10	4.39456298061302
ENSOARG00000001018	ENSOARG00000001142	MSTRG.4575.1	ENSOARG00000001381	ENSOARG00000001499	ENSOARG00000001018	ENSOARG00000001142	ENSSSCG00000050349	ENSOARG00000001381	ENSOARG00000001499	100	36663	5174	12	9.63010545474011
ENSOARG00000001018	ENSOARG00000001142	MSTRG.4575.1	ENSOARG00000001381	ENSOARG00000001499	ENSOARG00000001018	ENSOARG00000001142	ENSSSCG00000046044	ENSOARG00000001381	ENSOARG00000001499	100	36663	3640	25	7.39969156678661
ENSOARG00000016177	ENSOARG00000016322	MSTRG.4933.2	ENSOARG00000016354	ENSOARG00000016460	ENSOARG00000016177	ENSOARG00000016322	ENSSSCG00000049217	ENSOARG00000016354	ENSOARG00000016460	100	3808	2232	8	35.1664254703329
ENSOARG00000018236	ENSOARG00000018266	MSTRG.4948.1	ENSOARG00000018286	ENSOARG00000018403	ENSOARG00000018191	ENSOARG00000018266	ENSSSCG00000051167	ENSOARG00000018286	ENSOARG00000018403	75	444	3022	6	11.0783349721403
ENSOARG00000018236	ENSOARG00000018266	MSTRG.4948.2	ENSOARG00000018286	ENSOARG00000018403	ENSOARG00000018191	ENSOARG00000018266	ENSSSCG00000051167	ENSOARG00000018286	ENSOARG00000018403	75	666	3022	9	16.1573472041612
ENSOARG00000009827	ENSOARG00000009952	MSTRG.5008.1	ENSOARG00000010078	ENSOARG00000010242	ENSOARG00000009827	ENSOARG00000009952	ENSSSCG00000050926	ENSOARG00000010078	ENSOARG00000010242	100	532	6402	7	5.85131150085364
ENSOARG00000009827	ENSOARG00000009952	MSTRG.5008.1	ENSOARG00000010078	ENSOARG00000010242	ENSOARG00000009827	ENSOARG00000009952	ENSSSCG00000048411	ENSOARG00000010078	ENSOARG00000010242	100	532	6301	7	5.87035002354419
ENSOARG00000009827	ENSOARG00000009952	MSTRG.5008.2	ENSOARG00000010078	ENSOARG00000010242	ENSOARG00000009827	ENSOARG00000009952	ENSSSCG00000050926	ENSOARG00000010078	ENSOARG00000010242	100	719	6402	7	7.8870196017904
ENSOARG00000009827	ENSOARG00000009952	MSTRG.5008.2	ENSOARG00000010078	ENSOARG00000010242	ENSOARG00000009827	ENSOARG00000009952	ENSSSCG00000048411	ENSOARG00000010078	ENSOARG00000010242	100	719	6301	7	7.27159726538223
ENSOARG00000009827	ENSOARG00000009952	MSTRG.5008.3	ENSOARG00000010078	ENSOARG00000010242	ENSOARG00000009827	ENSOARG00000009952	ENSSSCG00000050926	ENSOARG00000010078	ENSOARG00000010242	100	652	6402	9	7.40625968391695
ENSOARG00000009827	ENSOARG00000009952	MSTRG.5008.3	ENSOARG00000010078	ENSOARG00000010242	ENSOARG00000009827	ENSOARG00000009952	ENSSSCG00000048411	ENSOARG00000010078	ENSOARG00000010242	100	652	6301	7	6.88954850804562
ENSOARG00000009827	ENSOARG00000009952	MSTRG.5008.4	ENSOARG00000010078	ENSOARG00000010242	ENSOARG00000009827	ENSOARG00000009952	ENSSSCG00000050926	ENSOARG00000010078	ENSOARG00000010242	100	465	6402	16	4.48451225150254
ENSOARG00000009827	ENSOARG00000009952	MSTRG.5008.4	ENSOARG00000010078	ENSOARG00000010242	ENSOARG00000009827	ENSOARG00000009952	ENSSSCG00000048411	ENSOARG00000010078	ENSOARG00000010242	100	465	6301	7	5.06289308176101
ENSOARG00000009827	ENSOARG00000009952	MSTRG.5008.5	ENSOARG00000010078	ENSOARG00000010242	ENSOARG00000009827	ENSOARG00000009952	ENSSSCG00000050926	ENSOARG00000010078	ENSOARG00000010242	100	741	6402	9	7.92109724148559
ENSOARG00000009827	ENSOARG00000009952	MSTRG.5008.5	ENSOARG00000010078	ENSOARG00000010242	ENSOARG00000009827	ENSOARG00000009952	ENSSSCG00000048411	ENSOARG00000010078	ENSOARG00000010242	100	741	6301	8	7.75821779093317
ENSOARG00000009827	ENSOARG00000009952	MSTRG.5008.7	ENSOARG00000010078	ENSOARG00000010242	ENSOARG00000009827	ENSOARG00000009952	ENSSSCG00000050926	ENSOARG00000010078	ENSOARG00000010242	100	442	6402	7	5.01708605156881
ENSOARG00000009827	ENSOARG00000009952	MSTRG.5008.7	ENSOARG00000010078	ENSOARG00000010242	ENSOARG00000009827	ENSOARG00000009952	ENSSSCG00000048411	ENSOARG00000010078	ENSOARG00000010242	100	442	6301	7	4.99448558374035
ENSOARG00000009827	ENSOARG00000009952	MSTRG.5008.6	ENSOARG00000010078	ENSOARG00000010242	ENSOARG00000009827	ENSOARG00000009952	ENSSSCG00000050926	ENSOARG00000010078	ENSOARG00000010242	100	524	6402	7	5.75282989610792
ENSOARG00000009827	ENSOARG00000009952	MSTRG.5008.6	ENSOARG00000010078	ENSOARG00000010242	ENSOARG00000009827	ENSOARG00000009952	ENSSSCG00000048411	ENSOARG00000010078	ENSOARG00000010242	100	524	6301	10	6.40378548895899
ENSOARG00000016307	ENSOARG00000016523	MSTRG.5089.1	ENSOARG00000016750	ENSOARG00000016928	ENSOARG00000016307	ENSOARG00000016523	ENSSSCG00000042108	ENSOARG00000016750	ENSOARG00000016928	100	1147	2954	8	25.0241235123834
ENSOARG00000016307	ENSOARG00000016523	MSTRG.5089.1	ENSOARG00000016750	ENSOARG00000016928	ENSOARG00000016307	ENSOARG00000016523	ENSSSCG00000045586	ENSOARG00000016750	ENSOARG00000016928	100	1147	1178	8	40.6434668417597
ENSOARG00000015047	ENSOARG00000015320	MSTRG.5498.2	ENSOARG00000015774	ENSOARG00000016155	ENSOARG00000015047	ENSOARG00000015320	ENSSSCG00000042778	ENSOARG00000015774	ENSOARG00000016155	100	1683	1501	10	36.4391143911439
ENSOARG00000013248	ENSOARG00000013395	MSTRG.5994.1	ENSOARG00000013427	ENSOARG00000013631	ENSOARG00000013248	ENSOARG00000013395	ENSSSCG00000049609	ENSOARG00000013427	ENSOARG00000013631	100	1360	4822	11	17.2182821118991
ENSOARG00000013248	ENSOARG00000013395	MSTRG.5994.1	ENSOARG00000013427	ENSOARG00000013631	ENSOARG00000013248	ENSOARG00000013395	ENSSSCG00000044986	ENSOARG00000013427	ENSOARG00000013631	100	1360	5533	8	16.049598323437
ENSOARG00000013248	ENSOARG00000013395	MSTRG.5994.1	ENSOARG00000013427	ENSOARG00000013631	ENSOARG00000013248	ENSOARG00000013395	ENSSSCG00000045060	ENSOARG00000013427	ENSOARG00000013631	100	1360	1313	8	41.1225658648339
ENSOARG00000013248	ENSOARG00000013395	MSTRG.5994.1	ENSOARG00000013427	ENSOARG00000013631	ENSOARG00000013248	ENSOARG00000013395	ENSSSCG00000048121	ENSOARG00000013427	ENSOARG00000013631	100	1360	1262	8	41.7006406523005
ENSOARG00000013248	ENSOARG00000013395	MSTRG.5994.2	ENSOARG00000013427	ENSOARG00000013631	ENSOARG00000013248	ENSOARG00000013395	ENSSSCG00000049609	ENSOARG00000013427	ENSOARG00000013631	100	1920	4822	9	25.5431591309454
ENSOARG00000013248	ENSOARG00000013395	MSTRG.5994.2	ENSOARG00000013427	ENSOARG00000013631	ENSOARG00000013248	ENSOARG00000013395	ENSSSCG00000044986	ENSOARG00000013427	ENSOARG00000013631	100	1920	5533	10	23.5619277940922
ENSOARG00000013248	ENSOARG00000013395	MSTRG.5994.2	ENSOARG00000013427	ENSOARG00000013631	ENSOARG00000013248	ENSOARG00000013395	ENSSSCG00000045060	ENSOARG00000013427	ENSOARG00000013631	100	1920	1313	10	36.5158371040724
ENSOARG00000013248	ENSOARG00000013395	MSTRG.5994.2	ENSOARG00000013427	ENSOARG00000013631	ENSOARG00000013248	ENSOARG00000013395	ENSSSCG00000048121	ENSOARG00000013427	ENSOARG00000013631	100	1920	1262	8	36.982520699172
ENSOARG00000013248	ENSOARG00000013395	MSTRG.5994.3	ENSOARG00000013427	ENSOARG00000013631	ENSOARG00000013248	ENSOARG00000013395	ENSSSCG00000049609	ENSOARG00000013427	ENSOARG00000013631	100	1367	4822	9	19.8996990972919
ENSOARG00000013248	ENSOARG00000013395	MSTRG.5994.3	ENSOARG00000013427	ENSOARG00000013631	ENSOARG00000013248	ENSOARG00000013395	ENSSSCG00000044986	ENSOARG00000013427	ENSOARG00000013631	100	1367	5533	10	14.8008241758242
ENSOARG00000013248	ENSOARG00000013395	MSTRG.5994.3	ENSOARG00000013427	ENSOARG00000013631	ENSOARG00000013248	ENSOARG00000013395	ENSSSCG00000045060	ENSOARG00000013427	ENSOARG00000013631	100	1367	1313	8	37.2170071783545
ENSOARG00000013248	ENSOARG00000013395	MSTRG.5994.3	ENSOARG00000013427	ENSOARG00000013631	ENSOARG00000013248	ENSOARG00000013395	ENSSSCG00000048121	ENSOARG00000013427	ENSOARG00000013631	100	1367	1262	8	39.9653979238754
ENSOARG00000013248	ENSOARG00000013395	MSTRG.5998.1	ENSOARG00000013427	ENSOARG00000013631	ENSOARG00000013248	ENSOARG00000013395	ENSSSCG00000049609	ENSOARG00000013427	ENSOARG00000013631	100	1557	4822	10	20.7210776545166
ENSOARG00000013248	ENSOARG00000013395	MSTRG.5998.1	ENSOARG00000013427	ENSOARG00000013631	ENSOARG00000013248	ENSOARG00000013395	ENSSSCG00000044986	ENSOARG00000013427	ENSOARG00000013631	100	1557	5533	9	20.1405975395431
ENSOARG00000013248	ENSOARG00000013395	MSTRG.5998.1	ENSOARG00000013427	ENSOARG00000013631	ENSOARG00000013248	ENSOARG00000013395	ENSSSCG00000045060	ENSOARG00000013427	ENSOARG00000013631	100	1557	1313	10	41.7735042735043
ENSOARG00000013248	ENSOARG00000013395	MSTRG.5998.1	ENSOARG00000013427	ENSOARG00000013631	ENSOARG00000013248	ENSOARG00000013395	ENSSSCG00000048121	ENSOARG00000013427	ENSOARG00000013631	100	1557	1262	8	42.085152838428
ENSOARG00000013785	ENSOARG00000013805	MSTRG.7346.1	ENSOARG00000013870	ENSOARG00000013944	ENSOARG00000013785	ENSOARG00000013805	ENSSSCG00000050389	ENSOARG00000013870	ENSOARG00000014090	75	11480	3070	9	16.35897011342
ENSOARG00000013785	ENSOARG00000013805	MSTRG.7349.1	ENSOARG00000013870	ENSOARG00000013944	ENSOARG00000013785	ENSOARG00000013805	ENSSSCG00000050389	ENSOARG00000013870	ENSOARG00000014090	75	5631	3070	10	35.2011972065181
ENSOARG00000006429	ENSOARG00000006517	MSTRG.7513.1	ENSOARG00000006724	ENSOARG00000006938	ENSOARG00000006429	ENSOARG00000006517	ENSSSCG00000043892	ENSOARG00000006724	ENSOARG00000006938	100	5707	3231	9	35.1038145823274
ENSOARG00000006429	ENSOARG00000006517	MSTRG.7513.1	ENSOARG00000006724	ENSOARG00000006938	ENSOARG00000006429	ENSOARG00000006517	ENSSSCG00000046049	ENSOARG00000006724	ENSOARG00000006938	100	5707	3198	9	31.8031235210601
ENSOARG00000006493	ENSOARG00000006995	MSTRG.7706.3	ENSOARG00000006714	ENSOARG00000007394	ENSOARG00000006493	ENSOARG00000006995	ENSSSCG00000049185	ENSOARG00000006714	ENSOARG00000007394	100	15563	7535	10	28.466765140325
ENSOARG00000006493	ENSOARG00000006995	MSTRG.7706.3	ENSOARG00000006714	ENSOARG00000007394	ENSOARG00000006493	ENSOARG00000006995	ENSSSCG00000048593	ENSOARG00000006714	ENSOARG00000007394	100	15563	1096	7	4.58039514643288
ENSOARG00000006493	ENSOARG00000006995	MSTRG.7705.9	ENSOARG00000006714	ENSOARG00000007394	ENSOARG00000006493	ENSOARG00000006995	ENSSSCG00000049185	ENSOARG00000006714	ENSOARG00000007394	100	1925	7535	10	16.0096642929807
ENSOARG00000006493	ENSOARG00000006995	MSTRG.7705.9	ENSOARG00000006714	ENSOARG00000007394	ENSOARG00000006493	ENSOARG00000006995	ENSSSCG00000048593	ENSOARG00000006714	ENSOARG00000007394	100	1925	1096	9	28.7191011235955
ENSOARG00000006801	ENSOARG00000013240	MSTRG.7761.1	ENSOARG00000006811	ENSOARG00000013374	ENSOARG00000006801	ENSOARG00000013240	ENSSSCG00000046180	ENSOARG00000006811	ENSOARG00000013374	100	4976	1047	9	14.38127090301
ENSOARG00000006801	ENSOARG00000013240	MSTRG.7764.1	ENSOARG00000006811	ENSOARG00000013374	ENSOARG00000006801	ENSOARG00000013240	ENSSSCG00000046180	ENSOARG00000006811	ENSOARG00000013374	100	11674	1047	7	5.79453441295547
ENSOARG00000015044	ENSOARG00000002381	MSTRG.8456.1	ENSOARG00000003004	ENSOARG00000003318	ENSOARG00000015044	ENSOARG00000002381	ENSSSCG00000042490	ENSOARG00000003004	ENSOARG00000003318	100	11268	2084	9	12.3146301274824
ENSOARG00000015044	ENSOARG00000002381	MSTRG.8457.1	ENSOARG00000003004	ENSOARG00000003318	ENSOARG00000015044	ENSOARG00000002381	ENSSSCG00000042490	ENSOARG00000003004	ENSOARG00000003318	100	4494	2084	8	26.8757687576876
ENSOARG00000018177	ENSOARG00000018396	MSTRG.8730.1	ENSOARG00000000357	ENSOARG00000001658	ENSOARG00000018177	ENSOARG00000018396	ENSSSCG00000043222	ENSOARG00000000357	ENSOARG00000001658	100	2681	4711	11	35.5524916289147
ENSOARG00000018177	ENSOARG00000018396	MSTRG.8730.1	ENSOARG00000000357	ENSOARG00000001658	ENSOARG00000018177	ENSOARG00000018396	ENSSSCG00000043135	ENSOARG00000000357	ENSOARG00000001658	100	2681	5477	13	31.4643347050754
ENSOARG00000018177	ENSOARG00000018396	MSTRG.8730.1	ENSOARG00000000357	ENSOARG00000001658	ENSOARG00000018177	ENSOARG00000018396	ENSSSCG00000050466	ENSOARG00000000357	ENSOARG00000001658	100	2681	5451	10	31.8617385352498
ENSOARG00000018177	ENSOARG00000018396	MSTRG.8730.1	ENSOARG00000000357	ENSOARG00000001658	ENSOARG00000018177	ENSOARG00000018396	ENSSSCG00000051566	ENSOARG00000000357	ENSOARG00000001658	100	2681	2781	9	39.7196261682243
ENSOARG00000004634	ENSOARG00000011752	MSTRG.8774.1	ENSOARG00000012001	ENSOARG00000012263	ENSOARG00000004634	ENSOARG00000011752	ENSSSCG00000046470	ENSOARG00000012001	ENSOARG00000012263	100	8919	3815	12	28.9126941617568
ENSOARG00000017176	ENSOARG00000017389	MSTRG.8816.1	ENSOARG00000017503	ENSOARG00000017646	ENSOARG00000017176	ENSOARG00000017389	ENSSSCG00000048565	ENSOARG00000017503	ENSOARG00000017779	75	4165	3564	10	40.9657629131209
ENSOARG00000017176	ENSOARG00000017389	MSTRG.8816.1	ENSOARG00000017503	ENSOARG00000017646	ENSOARG00000017176	ENSOARG00000017389	ENSSSCG00000044582	ENSOARG00000017503	ENSOARG00000017779	75	4165	3570	36	42.4437927663734
ENSOARG00000002266	ENSOARG00000002352	MSTRG.8837.5	ENSOARG00000002526	ENSOARG00000002966	ENSOARG00000002558	ENSOARG00000002352	ENSSSCG00000047016	ENSOARG00000002526	ENSOARG00000016721	50	1672	5458	71	22.3404255319149
ENSOARG00000002266	ENSOARG00000002352	MSTRG.8837.5	ENSOARG00000002526	ENSOARG00000002966	ENSOARG00000002558	ENSOARG00000002352	ENSSSCG00000044361	ENSOARG00000002526	ENSOARG00000016721	50	1672	3175	9	31.1304347826087
ENSOARG00000002266	ENSOARG00000002352	MSTRG.8837.5	ENSOARG00000002526	ENSOARG00000002966	ENSOARG00000002558	ENSOARG00000002352	ENSSSCG00000050325	ENSOARG00000002526	ENSOARG00000016721	50	1672	1809	8	41.8076580587711
ENSOARG00000002266	ENSOARG00000002352	MSTRG.8837.5	ENSOARG00000002526	ENSOARG00000002966	ENSOARG00000002558	ENSOARG00000002352	ENSSSCG00000046213	ENSOARG00000002526	ENSOARG00000016721	50	1672	1284	7	40.3517847904811
ENSOARG00000002266	ENSOARG00000002352	MSTRG.8837.5	ENSOARG00000002526	ENSOARG00000002966	ENSOARG00000002558	ENSOARG00000002352	ENSSSCG00000048202	ENSOARG00000002526	ENSOARG00000016721	50	1672	4225	10	25.5745831455611
ENSOARG00000002266	ENSOARG00000002352	MSTRG.8837.4	ENSOARG00000002526	ENSOARG00000002966	ENSOARG00000002558	ENSOARG00000002352	ENSSSCG00000047016	ENSOARG00000002526	ENSOARG00000016721	50	11484	5458	71	22.2699977759656
ENSOARG00000002266	ENSOARG00000002352	MSTRG.8837.4	ENSOARG00000002526	ENSOARG00000002966	ENSOARG00000002558	ENSOARG00000002352	ENSSSCG00000044361	ENSOARG00000002526	ENSOARG00000016721	50	11484	3175	9	18.1711507836728
ENSOARG00000002266	ENSOARG00000002352	MSTRG.8837.4	ENSOARG00000002526	ENSOARG00000002966	ENSOARG00000002558	ENSOARG00000002352	ENSSSCG00000050325	ENSOARG00000002526	ENSOARG00000016721	50	11484	1809	10	11.0149892933619
ENSOARG00000002266	ENSOARG00000002352	MSTRG.8837.4	ENSOARG00000002526	ENSOARG00000002966	ENSOARG00000002558	ENSOARG00000002352	ENSSSCG00000046213	ENSOARG00000002526	ENSOARG00000016721	50	11484	1284	8	7.89360420074029
ENSOARG00000002266	ENSOARG00000002352	MSTRG.8837.4	ENSOARG00000002526	ENSOARG00000002966	ENSOARG00000002558	ENSOARG00000002352	ENSSSCG00000048202	ENSOARG00000002526	ENSOARG00000016721	50	11484	4225	11	24.7438993920213
ENSOARG00000013118	ENSOARG00000013244	MSTRG.8919.1	ENSOARG00000013764	ENSOARG00000013872	ENSOARG00000013118	ENSOARG00000013244	ENSSSCG00000041165	ENSOARG00000013764	ENSOARG00000013872	100	33574	4895	10	9.64087029971165
ENSOARG00000005577	ENSOARG00000005890	MSTRG.9004.4	ENSOARG00000006167	ENSOARG00000006322	ENSOARG00000005577	ENSOARG00000005890	ENSSSCG00000046492	ENSOARG00000006167	ENSOARG00000006322	100	17748	3618	12	13.9904348304106
ENSOARG00000010215	ENSOARG00000010343	MSTRG.9252.1	ENSOARG00000010509	ENSOARG00000010518	ENSOARG00000010215	ENSOARG00000010343	ENSSSCG00000050687	ENSOARG00000010509	ENSOARG00000010518	100	666	6291	31	6.69052435039676
ENSOARG00000010215	ENSOARG00000010343	MSTRG.9252.1	ENSOARG00000010509	ENSOARG00000010518	ENSOARG00000010215	ENSOARG00000010343	ENSSSCG00000045730	ENSOARG00000010509	ENSOARG00000010518	100	666	2120	8	22.7649769585253
ENSOARG00000010215	ENSOARG00000010343	MSTRG.9252.1	ENSOARG00000010509	ENSOARG00000010518	ENSOARG00000010215	ENSOARG00000010343	ENSSSCG00000046098	ENSOARG00000010509	ENSOARG00000010518	100	666	1692	8	24.8049052396878
ENSOARG00000010215	ENSOARG00000010343	MSTRG.9252.1	ENSOARG00000010509	ENSOARG00000010518	ENSOARG00000010215	ENSOARG00000010343	ENSSSCG00000050903	ENSOARG00000010509	ENSOARG00000010518	100	666	1222	8	27.4857954545455
ENSOARG00000010215	ENSOARG00000010343	MSTRG.9252.1	ENSOARG00000010509	ENSOARG00000010518	ENSOARG00000010215	ENSOARG00000010343	ENSSSCG00000046088	ENSOARG00000010509	ENSOARG00000010518	100	666	3243	10	14.1052631578947
ENSOARG00000010215	ENSOARG00000010343	MSTRG.9252.2	ENSOARG00000010509	ENSOARG00000010518	ENSOARG00000010215	ENSOARG00000010343	ENSSSCG00000050687	ENSOARG00000010509	ENSOARG00000010518	100	7645	6291	11	43.6246815110225
ENSOARG00000010215	ENSOARG00000010343	MSTRG.9252.2	ENSOARG00000010509	ENSOARG00000010518	ENSOARG00000010215	ENSOARG00000010343	ENSSSCG00000045730	ENSOARG00000010509	ENSOARG00000010518	100	7645	2120	11	18.819514661274
ENSOARG00000010215	ENSOARG00000010343	MSTRG.9252.2	ENSOARG00000010509	ENSOARG00000010518	ENSOARG00000010215	ENSOARG00000010343	ENSSSCG00000046098	ENSOARG00000010509	ENSOARG00000010518	100	7645	1692	10	14.8436502871729
ENSOARG00000010215	ENSOARG00000010343	MSTRG.9252.2	ENSOARG00000010509	ENSOARG00000010518	ENSOARG00000010215	ENSOARG00000010343	ENSSSCG00000050903	ENSOARG00000010509	ENSOARG00000010518	100	7645	1222	9	11.3054662379421
ENSOARG00000010215	ENSOARG00000010343	MSTRG.9252.2	ENSOARG00000010509	ENSOARG00000010518	ENSOARG00000010215	ENSOARG00000010343	ENSSSCG00000046088	ENSOARG00000010509	ENSOARG00000010518	100	7645	3243	9	26.1811505507956
ENSOARG00000010215	ENSOARG00000010343	MSTRG.9252.3	ENSOARG00000010509	ENSOARG00000010518	ENSOARG00000010215	ENSOARG00000010343	ENSSSCG00000050687	ENSOARG00000010509	ENSOARG00000010518	100	6737	6291	11	43.7410756782485
ENSOARG00000010215	ENSOARG00000010343	MSTRG.9252.3	ENSOARG00000010509	ENSOARG00000010518	ENSOARG00000010215	ENSOARG00000010343	ENSSSCG00000045730	ENSOARG00000010509	ENSOARG00000010518	100	6737	2120	11	20.8066125124697
ENSOARG00000010215	ENSOARG00000010343	MSTRG.9252.3	ENSOARG00000010509	ENSOARG00000010518	ENSOARG00000010215	ENSOARG00000010343	ENSSSCG00000046098	ENSOARG00000010509	ENSOARG00000010518	100	6737	1692	10	16.7893749097734
ENSOARG00000010215	ENSOARG00000010343	MSTRG.9252.3	ENSOARG00000010509	ENSOARG00000010518	ENSOARG00000010215	ENSOARG00000010343	ENSSSCG00000050903	ENSOARG00000010509	ENSOARG00000010518	100	6737	1222	8	12.791036088475
ENSOARG00000010215	ENSOARG00000010343	MSTRG.9252.3	ENSOARG00000010509	ENSOARG00000010518	ENSOARG00000010215	ENSOARG00000010343	ENSSSCG00000046088	ENSOARG00000010509	ENSOARG00000010518	100	6737	3243	9	29.4546956761223
ENSOARG00000010215	ENSOARG00000010343	MSTRG.9252.4	ENSOARG00000010509	ENSOARG00000010518	ENSOARG00000010215	ENSOARG00000010343	ENSSSCG00000050687	ENSOARG00000010509	ENSOARG00000010518	100	13592	6291	44	31.7449291469853
ENSOARG00000010215	ENSOARG00000010343	MSTRG.9252.4	ENSOARG00000010509	ENSOARG00000010518	ENSOARG00000010215	ENSOARG00000010343	ENSSSCG00000045730	ENSOARG00000010509	ENSOARG00000010518	100	13592	2120	15	10.5411052669501
ENSOARG00000010215	ENSOARG00000010343	MSTRG.9252.4	ENSOARG00000010509	ENSOARG00000010518	ENSOARG00000010215	ENSOARG00000010343	ENSSSCG00000046098	ENSOARG00000010509	ENSOARG00000010518	100	13592	1692	10	8.21898021089123
ENSOARG00000010215	ENSOARG00000010343	MSTRG.9252.4	ENSOARG00000010509	ENSOARG00000010518	ENSOARG00000010215	ENSOARG00000010343	ENSSSCG00000050903	ENSOARG00000010509	ENSOARG00000010518	100	13592	1222	10	5.9006886553099
ENSOARG00000010215	ENSOARG00000010343	MSTRG.9252.4	ENSOARG00000010509	ENSOARG00000010518	ENSOARG00000010215	ENSOARG00000010343	ENSSSCG00000046088	ENSOARG00000010509	ENSOARG00000010518	100	13592	3243	12	15.9472934472935
ENSOARG00000011362	ENSOARG00000011484	MSTRG.9308.1	ENSOARG00000011519	ENSOARG00000011578	ENSOARG00000011343	ENSOARG00000011484	ENSSSCG00000046185	ENSOARG00000011519	ENSOARG00000011578	75	437	7415	8	4.40209367870085
ENSOARG00000011362	ENSOARG00000011484	MSTRG.9308.1	ENSOARG00000011519	ENSOARG00000011578	ENSOARG00000011343	ENSOARG00000011484	ENSSSCG00000044977	ENSOARG00000011519	ENSOARG00000011578	75	437	1830	8	16.3297872340426
ENSOARG00000011362	ENSOARG00000011484	MSTRG.9308.1	ENSOARG00000011519	ENSOARG00000011578	ENSOARG00000011343	ENSOARG00000011484	ENSSSCG00000048159	ENSOARG00000011519	ENSOARG00000011578	75	437	5096	7	5.52004648460198
ENSOARG00000013911	ENSOARG00000002427	MSTRG.9739.1	ENSOARG00000003064	ENSOARG00000003839	ENSOARG00000013904	ENSOARG00000002427	ENSSSCG00000044294	ENSOARG00000003064	ENSOARG00000003839	75	3255	1095	11	21.5875805506737
ENSOARG00000013911	ENSOARG00000002427	MSTRG.9739.1	ENSOARG00000003064	ENSOARG00000003839	ENSOARG00000013904	ENSOARG00000002427	ENSSSCG00000051769	ENSOARG00000003064	ENSOARG00000003839	75	3255	409	6	7.8820697954272
ENSOARG00000005195	ENSOARG00000005283	MSTRG.9769.2	ENSOARG00000005499	ENSOARG00000005523	ENSOARG00000005195	ENSOARG00000005283	ENSSSCG00000044522	ENSOARG00000005499	ENSOARG00000005523	100	3118	2080	8	31.6234652114598
ENSOARG00000005195	ENSOARG00000005283	MSTRG.9769.1	ENSOARG00000005499	ENSOARG00000005523	ENSOARG00000005195	ENSOARG00000005283	ENSSSCG00000044522	ENSOARG00000005499	ENSOARG00000005523	100	2746	2080	15	37.0987654320988
ENSOARG00000005195	ENSOARG00000005283	MSTRG.9769.4	ENSOARG00000005499	ENSOARG00000005523	ENSOARG00000005195	ENSOARG00000005283	ENSSSCG00000044522	ENSOARG00000005499	ENSOARG00000005523	100	4374	2080	8	27.4973600844773
ENSOARG00000005195	ENSOARG00000005283	MSTRG.9769.3	ENSOARG00000005499	ENSOARG00000005523	ENSOARG00000005195	ENSOARG00000005283	ENSSSCG00000044522	ENSOARG00000005499	ENSOARG00000005523	100	1996	2080	9	35.6468023255814
ENSOARG00000015919	ENSOARG00000015936	MSTRG.11351.1	ENSOARG00000015968	ENSOARG00000009427	ENSOARG00000001201	ENSOARG00000015936	ENSSSCG00000045212	ENSOARG00000015968	ENSOARG00000015985	50	407	2700	8	11.494674990819
ENSOARG00000008437	ENSOARG00000008452	MSTRG.11640.1	ENSOARG00000008659	ENSOARG00000008930	ENSOARG00000008437	ENSOARG00000008452	ENSSSCG00000046811	ENSOARG00000008659	ENSOARG00000008930	100	2439	2786	9	38.7708213670304
ENSOARG00000018434	ENSOARG00000018495	MSTRG.11938.1	ENSOARG00000018563	ENSOARG00000018622	ENSOARG00000018434	ENSOARG00000018495	ENSSSCG00000048011	ENSOARG00000018563	ENSOARG00000019479	75	9315	2707	10	19.1311526158291
ENSOARG00000020646	ENSOARG00000020656	MSTRG.12131.1	ENSOARG00000020671	ENSOARG00000020673	ENSOARG00000020630	ENSOARG00000020656	ENSSSCG00000051792	ENSOARG00000020671	ENSOARG00000020673	75	5154	1759	10	24.0814019219898
ENSOARG00000020646	ENSOARG00000020656	MSTRG.12131.1	ENSOARG00000020671	ENSOARG00000020673	ENSOARG00000020630	ENSOARG00000020656	ENSSSCG00000050076	ENSOARG00000020671	ENSOARG00000020673	75	5154	4470	10	41.7050325448484
ENSOARG00000020646	ENSOARG00000020656	MSTRG.12131.1	ENSOARG00000020671	ENSOARG00000020673	ENSOARG00000020630	ENSOARG00000020656	ENSSSCG00000050130	ENSOARG00000020671	ENSOARG00000020673	75	5154	2805	8	33.7165439195258
ENSOARG00000020646	ENSOARG00000020656	MSTRG.12131.1	ENSOARG00000020671	ENSOARG00000020673	ENSOARG00000020630	ENSOARG00000020656	ENSSSCG00000050640	ENSOARG00000020671	ENSOARG00000020673	75	5154	5205	8	38.9687726942629
ENSOARG00000020646	ENSOARG00000020656	MSTRG.12126.50	ENSOARG00000020671	ENSOARG00000020673	ENSOARG00000020630	ENSOARG00000020656	ENSSSCG00000051792	ENSOARG00000020671	ENSOARG00000020673	75	23564	1759	9	5.3958499936866
ENSOARG00000020646	ENSOARG00000020656	MSTRG.12126.50	ENSOARG00000020671	ENSOARG00000020673	ENSOARG00000020630	ENSOARG00000020656	ENSSSCG00000050076	ENSOARG00000020671	ENSOARG00000020673	75	23564	4470	11	13.008332296978
ENSOARG00000020646	ENSOARG00000020656	MSTRG.12126.50	ENSOARG00000020671	ENSOARG00000020673	ENSOARG00000020630	ENSOARG00000020656	ENSSSCG00000050130	ENSOARG00000020671	ENSOARG00000020673	75	23564	2805	9	8.14239806351989
ENSOARG00000020646	ENSOARG00000020656	MSTRG.12126.50	ENSOARG00000020671	ENSOARG00000020673	ENSOARG00000020630	ENSOARG00000020656	ENSSSCG00000050640	ENSOARG00000020671	ENSOARG00000020673	75	23564	5205	17	14.7579546861458
ENSOARG00000020646	ENSOARG00000020656	MSTRG.12126.51	ENSOARG00000020671	ENSOARG00000020673	ENSOARG00000020630	ENSOARG00000020656	ENSSSCG00000051792	ENSOARG00000020671	ENSOARG00000020673	75	12100	1759	10	9.09237206308336
ENSOARG00000020646	ENSOARG00000020656	MSTRG.12126.51	ENSOARG00000020671	ENSOARG00000020673	ENSOARG00000020630	ENSOARG00000020656	ENSSSCG00000050076	ENSOARG00000020671	ENSOARG00000020673	75	12100	4470	11	24.7886878900387
ENSOARG00000020646	ENSOARG00000020656	MSTRG.12126.51	ENSOARG00000020671	ENSOARG00000020673	ENSOARG00000020630	ENSOARG00000020656	ENSSSCG00000050130	ENSOARG00000020671	ENSOARG00000020673	75	12100	2805	9	14.8475439853515
ENSOARG00000020646	ENSOARG00000020656	MSTRG.12126.51	ENSOARG00000020671	ENSOARG00000020673	ENSOARG00000020630	ENSOARG00000020656	ENSSSCG00000050640	ENSOARG00000020671	ENSOARG00000020673	75	12100	5205	10	25.8592848904268
ENSOARG00000010545	ENSOARG00000010568	MSTRG.12769.1	ENSOARG00000010755	ENSOARG00000010807	ENSOARG00000010545	ENSOARG00000010568	ENSSSCG00000051011	ENSOARG00000010755	ENSOARG00000010807	100	2145	6026	9	22.0037453183521
ENSOARG00000011545	ENSOARG00000011638	MSTRG.12778.1	ENSOARG00000011675	ENSOARG00000011748	ENSOARG00000011545	ENSOARG00000011638	ENSSSCG00000041801	ENSOARG00000011675	ENSOARG00000011753	75	8413	2039	8	16.1513613290263
ENSOARG00000011545	ENSOARG00000011638	MSTRG.12778.1	ENSOARG00000011675	ENSOARG00000011748	ENSOARG00000011545	ENSOARG00000011638	ENSSSCG00000042215	ENSOARG00000011675	ENSOARG00000011753	75	8413	699	6	6.05309734513274
ENSOARG00000013806	ENSOARG00000013961	MSTRG.13944.1	ENSOARG00000013967	ENSOARG00000014018	ENSOARG00000013806	ENSOARG00000013961	ENSSSCG00000045184	ENSOARG00000013967	ENSOARG00000014018	100	7704	4079	10	32.9929112099003
ENSOARG00000016224	ENSOARG00000016303	MSTRG.13996.1	ENSOARG00000014825	ENSOARG00000016528	ENSOARG00000016224	ENSOARG00000016303	ENSSSCG00000046988	ENSOARG00000014825	ENSOARG00000016528	100	2696	1182	9	29.6534476598785
ENSOARG00000016224	ENSOARG00000016303	MSTRG.13998.1	ENSOARG00000014825	ENSOARG00000016528	ENSOARG00000016224	ENSOARG00000016303	ENSSSCG00000046988	ENSOARG00000014825	ENSOARG00000016528	100	7816	1182	8	9.33217044605034
ENSOARG00000011601	ENSOARG00000011692	MSTRG.14079.1	ENSOARG00000011769	ENSOARG00000012088	ENSOARG00000011601	ENSOARG00000011692	ENSSSCG00000048890	ENSOARG00000011769	ENSOARG00000012088	100	548	1876	7	21.462388216728
ENSOARG00000002693	ENSOARG00000003009	MSTRG.14157.7	ENSOARG00000003245	ENSOARG00000003391	ENSOARG00000002693	ENSOARG00000003009	ENSSSCG00000051069	ENSOARG00000003245	ENSOARG00000003391	100	16191	3745	14	14.9910554561717
ENSOARG00000002693	ENSOARG00000003009	MSTRG.14157.7	ENSOARG00000003245	ENSOARG00000003391	ENSOARG00000002693	ENSOARG00000003009	ENSSSCG00000051218	ENSOARG00000003245	ENSOARG00000003391	100	16191	611	8	2.63093189082862
ENSOARG00000004919	ENSOARG00000004928	MSTRG.14716.1	ENSOARG00000004954	ENSOARG00000004990	ENSOARG00000004888	ENSOARG00000004928	ENSSSCG00000042229	ENSOARG00000004954	ENSOARG00000004990	75	868	1445	10	35.512256442489
ENSOARG00000004919	ENSOARG00000004928	MSTRG.14716.1	ENSOARG00000004954	ENSOARG00000004990	ENSOARG00000004888	ENSOARG00000004928	ENSSSCG00000046814	ENSOARG00000004954	ENSOARG00000004990	75	868	5566	8	11.2566371681416
ENSOARG00000019709	ENSOARG00000019727	MSTRG.16683.1	ENSOARG00000019516	ENSOARG00000019523	ENSOARG00000019709	ENSOARG00000019727	ENSSSCG00000041317	ENSOARG00000019516	ENSOARG00000019523	100	2272	1771	8	38.9792899408284
ENSOARG00000013159	ENSOARG00000013190	MSTRG.17222.27	ENSOARG00000013205	ENSOARG00000013219	ENSOARG00000013159	ENSOARG00000013190	ENSSSCG00000046619	ENSOARG00000013205	ENSOARG00000013219	100	2540	2709	11	40.9409701928697
ENSOARG00000013159	ENSOARG00000013190	MSTRG.17222.27	ENSOARG00000013205	ENSOARG00000013219	ENSOARG00000013159	ENSOARG00000013190	ENSSSCG00000050199	ENSOARG00000013205	ENSOARG00000013219	100	2540	391	8	10.6113033448674
ENSOARG00000013231	ENSOARG00000013243	MSTRG.17231.1	ENSOARG00000013258	ENSOARG00000013272	ENSOARG00000013231	ENSOARG00000013243	ENSSSCG00000051527	ENSOARG00000013258	ENSOARG00000013285	75	9520	1249	9	9.13038982525075
ENSOARG00000020223	ENSOARG00000019444	MSTRG.18080.1	ENSOARG00000019481	ENSOARG00000019503	ENSOARG00000019416	ENSOARG00000019444	ENSSSCG00000043163	ENSOARG00000019481	ENSOARG00000019503	75	914	2899	19	10.5966162065895
ENSOARG00000021063	ENSOARG00000021068	MSTRG.18263.1	ENSOARG00000021075	ENSOARG00000021090	ENSOARG00000021063	ENSOARG00000021068	ENSSSCG00000042444	ENSOARG00000021075	ENSOARG00000017210	75	564	4678	9	9.03512484130343
ENSOARG00000021063	ENSOARG00000021068	MSTRG.18263.1	ENSOARG00000021075	ENSOARG00000021090	ENSOARG00000021063	ENSOARG00000021068	ENSSSCG00000047578	ENSOARG00000021075	ENSOARG00000017210	75	564	3562	9	11.5725359911406
ENSOARG00000021063	ENSOARG00000021068	MSTRG.18263.1	ENSOARG00000021075	ENSOARG00000021090	ENSOARG00000021063	ENSOARG00000021068	ENSSSCG00000051593	ENSOARG00000021075	ENSOARG00000017210	75	564	4161	10	10.152163575844
ENSOARG00000021063	ENSOARG00000021068	MSTRG.18264.1	ENSOARG00000021075	ENSOARG00000021090	ENSOARG00000021063	ENSOARG00000021068	ENSSSCG00000042444	ENSOARG00000021075	ENSOARG00000017210	75	6155	4678	24	31.5098468271335
ENSOARG00000021063	ENSOARG00000021068	MSTRG.18264.1	ENSOARG00000021075	ENSOARG00000021090	ENSOARG00000021063	ENSOARG00000021068	ENSSSCG00000047578	ENSOARG00000021075	ENSOARG00000017210	75	6155	3562	10	38.0575430050236
ENSOARG00000021063	ENSOARG00000021068	MSTRG.18264.1	ENSOARG00000021075	ENSOARG00000021090	ENSOARG00000021063	ENSOARG00000021068	ENSSSCG00000051593	ENSOARG00000021075	ENSOARG00000017210	75	6155	4161	11	35.2404992287197
ENSOARG00000021063	ENSOARG00000021068	MSTRG.18269.8	ENSOARG00000021075	ENSOARG00000021090	ENSOARG00000021063	ENSOARG00000021068	ENSSSCG00000042444	ENSOARG00000021075	ENSOARG00000017210	75	964	4678	9	13.1340206185567
ENSOARG00000021063	ENSOARG00000021068	MSTRG.18269.8	ENSOARG00000021075	ENSOARG00000021090	ENSOARG00000021063	ENSOARG00000021068	ENSSSCG00000047578	ENSOARG00000021075	ENSOARG00000017210	75	964	3562	7	17.9181349959339
ENSOARG00000021063	ENSOARG00000021068	MSTRG.18269.8	ENSOARG00000021075	ENSOARG00000021090	ENSOARG00000021063	ENSOARG00000021068	ENSSSCG00000051593	ENSOARG00000021075	ENSOARG00000017210	75	964	4161	10	16.2009861469829
ENSOARG00000007126	ENSOARG00000007217	MSTRG.18342.4	ENSOARG00000020359	ENSOARG00000007398	ENSOARG00000007126	ENSOARG00000007217	ENSSSCG00000044930	ENSOARG00000020359	ENSOARG00000007398	100	1079	3491	13	19.721767594108
ENSOARG00000004389	ENSOARG00000004500	MSTRG.18972.1	ENSOARG00000008307	ENSOARG00000004735	ENSOARG00000004389	ENSOARG00000004500	ENSSSCG00000044549	ENSOARG00000008307	ENSOARG00000004785	75	2183	3549	13	36.3983698420785
ENSOARG00000014655	ENSOARG00000014862	MSTRG.19168.1	ENSOARG00000015158	ENSOARG00000015240	ENSOARG00000014655	ENSOARG00000014862	ENSSSCG00000042418	ENSOARG00000015158	ENSOARG00000015240	100	2234	2741	9	33.7481910274964
ENSOARG00000019061	ENSOARG00000019122	MSTRG.19763.1	ENSOARG00000000090	ENSOARG00000000301	ENSOARG00000019061	ENSOARG00000019122	ENSSSCG00000047364	ENSOARG00000000090	ENSOARG00000000301	100	2158	1184	7	30.9682804674457
ENSOARG00000013921	ENSOARG00000013946	MSTRG.20409.1	ENSOARG00000014007	ENSOARG00000014111	ENSOARG00000013921	ENSOARG00000013946	ENSSSCG00000043189	ENSOARG00000014007	ENSOARG00000014231	75	3878	5373	9	38.1114350502106
ENSOARG00000013921	ENSOARG00000013946	MSTRG.20409.1	ENSOARG00000014007	ENSOARG00000014111	ENSOARG00000013921	ENSOARG00000013946	ENSSSCG00000043940	ENSOARG00000014007	ENSOARG00000014231	75	3878	8461	10	25.722950287014
ENSOARG00000013921	ENSOARG00000013946	MSTRG.20409.1	ENSOARG00000014007	ENSOARG00000014111	ENSOARG00000013921	ENSOARG00000013946	ENSSSCG00000043284	ENSOARG00000014007	ENSOARG00000014231	75	3878	6735	8	31.6946442845723
ENSOARG00000013921	ENSOARG00000013946	MSTRG.20409.1	ENSOARG00000014007	ENSOARG00000014111	ENSOARG00000013921	ENSOARG00000013946	ENSSSCG00000050134	ENSOARG00000014007	ENSOARG00000014231	75	3878	5272	10	39.9137358991374
ENSOARG00000007328	ENSOARG00000007393	MSTRG.20573.1	ENSOARG00000007513	ENSOARG00000007579	ENSOARG00000007229	ENSOARG00000007393	ENSSSCG00000049052	ENSOARG00000007513	ENSOARG00000007579	75	235	5057	7	3.06122448979592
ENSOARG00000007328	ENSOARG00000007393	MSTRG.20573.1	ENSOARG00000007513	ENSOARG00000007579	ENSOARG00000007229	ENSOARG00000007393	ENSSSCG00000043941	ENSOARG00000007513	ENSOARG00000007579	75	235	1139	9	14.0893470790378
ENSOARG00000017275	ENSOARG00000017304	MSTRG.20750.1	ENSOARG00000017397	ENSOARG00000017480	ENSOARG00000017275	ENSOARG00000017304	ENSSSCG00000046038	ENSOARG00000017397	ENSOARG00000018683	75	8199	4477	19	33.4157581207148
ENSOARG00000018051	ENSOARG00000018118	MSTRG.21218.1	ENSOARG00000018214	ENSOARG00000018323	ENSOARG00000017797	ENSOARG00000018118	ENSSSCG00000049086	ENSOARG00000018214	ENSOARG00000018323	75	324	3017	7	7.82380013149244
ENSOARG00000018051	ENSOARG00000018118	MSTRG.21218.1	ENSOARG00000018214	ENSOARG00000018323	ENSOARG00000017797	ENSOARG00000018118	ENSSSCG00000045479	ENSOARG00000018214	ENSOARG00000018323	75	324	6403	9	3.75951530215939
ENSOARG00000015652	ENSOARG00000015763	MSTRG.21350.1	ENSOARG00000015945	ENSOARG00000016045	ENSOARG00000015652	ENSOARG00000015763	ENSSSCG00000047453	ENSOARG00000015945	ENSOARG00000016045	100	829	1234	9	39.1872278664732
ENSOARG00000015652	ENSOARG00000015763	MSTRG.21350.1	ENSOARG00000015945	ENSOARG00000016045	ENSOARG00000015652	ENSOARG00000015763	ENSSSCG00000041104	ENSOARG00000015945	ENSOARG00000016045	100	829	2532	9	22.4039558767592
ENSOARG00000015652	ENSOARG00000015763	MSTRG.21350.1	ENSOARG00000015945	ENSOARG00000016045	ENSOARG00000015652	ENSOARG00000015763	ENSSSCG00000031708	ENSOARG00000015945	ENSOARG00000016045	100	829	815	24	28.4193284193284
ENSOARG00000016332	ENSOARG00000016355	MSTRG.21702.1	ENSOARG00000016378	ENSOARG00000016389	ENSOARG00000016332	ENSOARG00000016355	ENSSSCG00000041901	ENSOARG00000016378	ENSOARG00000011532	75	3187	2062	11	33.6712328767123
ENSOARG00000018007	ENSOARG00000018058	MSTRG.21818.1	ENSOARG00000018084	ENSOARG00000018113	ENSOARG00000018007	ENSOARG00000018058	ENSSSCG00000044382	ENSOARG00000018084	ENSOARG00000018113	100	275	4678	7	4.33857932794555
ENSOARG00000020686	ENSOARG00000020691	MSTRG.22250.1	ENSOARG00000020695	ENSOARG00000020699	ENSOARG00000020679	ENSOARG00000020691	ENSSSCG00000050763	ENSOARG00000020695	ENSOARG00000020699	75	519	2668	7	13.561190738699
ENSOARG00000021108	ENSOARG00000021109	MSTRG.22490.1	ENSOARG00000021110	ENSOARG00000021111	ENSOARG00000021108	ENSOARG00000021109	ENSSSCG00000051146	ENSOARG00000021110	ENSOARG00000021111	100	2612	3441	9	40.2307499372962
ENSOARG00000021108	ENSOARG00000021109	MSTRG.22491.1	ENSOARG00000021110	ENSOARG00000021111	ENSOARG00000021108	ENSOARG00000021109	ENSSSCG00000051146	ENSOARG00000021110	ENSOARG00000021111	100	13898	3441	9	15.9716922222993
ENSOARG00000021108	ENSOARG00000021109	MSTRG.22491.4	ENSOARG00000021110	ENSOARG00000021111	ENSOARG00000021108	ENSOARG00000021109	ENSSSCG00000051146	ENSOARG00000021110	ENSOARG00000021111	100	5331	3441	10	35.8927684924706
ENSOARG00000021108	ENSOARG00000021109	MSTRG.22491.5	ENSOARG00000021110	ENSOARG00000021111	ENSOARG00000021108	ENSOARG00000021109	ENSSSCG00000051146	ENSOARG00000021110	ENSOARG00000021111	100	11212	3441	10	21.4787206379475
ENSOARG00000021108	ENSOARG00000021109	MSTRG.22491.6	ENSOARG00000021110	ENSOARG00000021111	ENSOARG00000021108	ENSOARG00000021109	ENSSSCG00000051146	ENSOARG00000021110	ENSOARG00000021111	100	5445	3441	10	39.3248945147679
ENSOARG00000021108	ENSOARG00000021109	MSTRG.22491.7	ENSOARG00000021110	ENSOARG00000021111	ENSOARG00000021108	ENSOARG00000021109	ENSSSCG00000051146	ENSOARG00000021110	ENSOARG00000021111	100	13450	3441	9	17.6347045191194
ENSOARG00000021108	ENSOARG00000021109	MSTRG.22491.8	ENSOARG00000021110	ENSOARG00000021111	ENSOARG00000021108	ENSOARG00000021109	ENSSSCG00000051146	ENSOARG00000021110	ENSOARG00000021111	100	6372	3441	9	35.7891628525026
ENSOARG00000021108	ENSOARG00000021109	MSTRG.22491.9	ENSOARG00000021110	ENSOARG00000021111	ENSOARG00000021108	ENSOARG00000021109	ENSSSCG00000051146	ENSOARG00000021110	ENSOARG00000021111	100	13596	3441	9	17.4501934929053
ENSOARG00000000949	ENSOARG00000021126	MSTRG.22515.8	ENSOARG00000021127	ENSOARG00000021128	ENSOARG00000021125	ENSOARG00000021126	ENSSSCG00000046502	ENSOARG00000021127	ENSOARG00000021128	75	16094	1512	9	6.44903970055839
ENSOARG00000000949	ENSOARG00000021126	MSTRG.22515.8	ENSOARG00000021127	ENSOARG00000021128	ENSOARG00000021125	ENSOARG00000021126	ENSSSCG00000048238	ENSOARG00000021127	ENSOARG00000021128	75	16094	2721	12	11.3121622442164
ENSOARG00000021163	ENSOARG00000021164	MSTRG.22594.1	ENSOARG00000021165	ENSOARG00000021166	ENSOARG00000021163	ENSOARG00000021164	ENSSSCG00000047067	ENSOARG00000021165	ENSOARG00000021166	100	9293	2968	15	21.5757324774821
ENSOARG00000021185	ENSOARG00000021186	MSTRG.22631.6	ENSOARG00000021187	ENSOARG00000021189	ENSOARG00000021185	ENSOARG00000021186	ENSSSCG00000045974	ENSOARG00000021187	ENSOARG00000021189	100	30938	3318	9	7.88066963285426
ENSOARG00000000562	ENSOARG00000000588	MSTRG.22666.1	ENSOARG00000000614	ENSOARG00000017473	ENSOARG00000000539	ENSOARG00000000588	ENSSSCG00000050598	ENSOARG00000000614	ENSOARG00000000634	50	1054	1672	10	39.4172622319956
ENSOARG00000002882	ENSOARG00000002918	MSTRG.22761.1	ENSOARG00000002960	ENSOARG00000017533	ENSOARG00000002882	ENSOARG00000002918	ENSSSCG00000045310	ENSOARG00000002960	ENSOARG00000003001	75	2589	3146	9	39.5484727755644
ENSOARG00000003379	ENSOARG00000003410	MSTRG.22792.1	ENSOARG00000003433	ENSOARG00000003475	ENSOARG00000003379	ENSOARG00000003410	ENSSSCG00000041236	ENSOARG00000003433	ENSOARG00000003475	100	7578	1260	7	11.2284316250322
ENSOARG00000003433	ENSOARG00000003475	MSTRG.22801.1	ENSOARG00000003492	ENSOARG00000003519	ENSOARG00000003433	ENSOARG00000003475	ENSSSCG00000046875	ENSOARG00000003492	ENSOARG00000003519	100	2076	3677	9	32.8472565496787
ENSOARG00000003433	ENSOARG00000003475	MSTRG.22801.1	ENSOARG00000003492	ENSOARG00000003519	ENSOARG00000003433	ENSOARG00000003475	ENSSSCG00000051310	ENSOARG00000003492	ENSOARG00000003519	100	2076	3638	8	32.7322134387352
ENSOARG00000002103	ENSOARG00000002121	MSTRG.26548.1	ENSOARG00000002182	ENSOARG00000002194	ENSOARG00000002103	ENSOARG00000002121	ENSSSCG00000045201	ENSOARG00000002182	ENSOARG00000018658	75	7589	2468	11	21.1586901763224
ENSOARG00000002103	ENSOARG00000002121	MSTRG.26548.1	ENSOARG00000002182	ENSOARG00000002194	ENSOARG00000002103	ENSOARG00000002121	ENSSSCG00000028695	ENSOARG00000002182	ENSOARG00000018658	75	7589	696	8	6.46338285118582
