# Supplementary material for: Identification of sheep lncRNAs related to the immune response to vaccines and aluminium adjuvants
Source: BMC Genomics. 2021 Oct 28;22:770. doi: 10.1186/s12864-021-08086-z (PMC8554944; doi:10.1186/s12864-021-08086-z)
Supplement: Supplementary file 3 — Additional file 3. Results from the differential expression analysis in the three comparisons. [file 12864_2021_8086_MOESM3_ESM.ods]

## Sheet: Adj-Tf vs Adj-T0
GeneID	logFC	logCPM	LR	PValue	FDR	reg
ENSOARG00000000032	-1.39371756324971	7.00881811229083	5.83555527595807	0.015705452076499	0.048321826273	Down
ENSOARG00000000033	-2.46156990739532	4.1868067009374	18.028536120199	2.17618329498704E-05	0.000525655036139	Down
ENSOARG00000000087	-1.06223683940795	3.6033840329532	9.90390428576431	0.001649284963741	0.009819772709621	Down
ENSOARG00000000147	1.34274504220712	3.88109416043919	19.4959045153176	1.00815603313375E-05	0.000307768376269	Up
ENSOARG00000000154	-1.07255260091382	2.57557190358165	10.0954429246557	0.00148636431047	0.00911895933784	Down
ENSOARG00000000189	-3.82965648978726	3.55543246073296	20.9761569802059	4.65034915653924E-06	0.00018519331641	Down
ENSOARG00000000194	-1.25529258751598	6.78656294605416	21.596607336905	3.364464385195E-06	0.000148929310035	Down
ENSOARG00000000213	1.10542985832605	3.94910802394179	13.3682414506059	0.000255921207963	0.002762710287848	Up
ENSOARG00000000229	-4.01822497868951	7.56079507718882	27.9959091136502	1.21572186277756E-07	1.60824631249505E-05	Down
ENSOARG00000000266	1.30619602527824	8.33786218899949	14.0838636149275	0.000174837292731	0.002129129867612	Up
ENSOARG00000000269	-1.53896351626024	7.49143801992214	14.5573081509517	0.000135960273234	0.001801125357263	Down
ENSOARG00000000304	1.21222306824379	2.09577874510647	9.89071022601415	0.00166115242966	0.009874594977738	Up
ENSOARG00000000316	-1.16013922350834	8.0893265773007	13.1579790645348	0.000286297496912	0.002955155060054	Down
ENSOARG00000000321	-1.16020055600399	5.31951481619902	11.9726519838253	0.000539870514644	0.004501183821242	Down
ENSOARG00000000322	1.3878870085188	2.90053120041437	14.1700453550089	0.00016700821286	0.002062336396792	Up
ENSOARG00000000324	-1.46190405084765	3.61749280839906	21.1124065668902	4.33114906424088E-06	0.00017802569493	Down
ENSOARG00000000329	-1.57264642500524	3.89422472822344	26.7816303332631	2.2779244292653E-07	2.47326719400135E-05	Down
ENSOARG00000000333	1.16983346944268	2.30730202464036	11.7408334457096	0.000611436365456	0.004892548416591	Up
ENSOARG00000000338	1.21299599498551	6.39327154890336	15.5392362607931	8.08104367274391E-05	0.001274037419584	Up
ENSOARG00000000347	1.03178325197118	9.01571282437624	12.1988724938293	0.000478184083619	0.004156662098465	Up
ENSOARG00000000378	-1.13572564300975	2.59011121926308	6.32188051718832	0.011925709073627	0.039748898910033	Down
ENSOARG00000000405	1.35768601268122	7.42869308114535	19.6520422209694	9.29039642673998E-06	0.000289764695055	Up
ENSOARG00000000428	-1.13432407409015	4.26824662041751	11.959260603347	0.000543764445885	0.004521809976659	Down
ENSOARG00000000462	-1.59796490795888	6.96545344475151	16.3038157777523	5.39551938825469E-05	0.000956810980577	Down
ENSOARG00000000469	-1.45938077138713	7.79610394436002	10.8264891203684	0.001000581878422	0.006898900433028	Down
ENSOARG00000000472	-1.28159401829244	5.29687045161564	18.8137839143937	1.4412177823335E-05	0.000390281775456	Down
ENSOARG00000000483	1.34388670034841	7.62342731808629	22.317758014509	2.31059985683925E-06	0.000114131732843	Up
ENSOARG00000000498	-1.46738896751869	5.83088232894874	11.8466214538651	0.000577660546396	0.004695548684569	Down
ENSOARG00000000500	-3.68570967863518	4.30303523548736	26.5238376907875	2.60306148918492E-07	2.68249724070039E-05	Down
ENSOARG00000000510	-2.17362042322827	6.50969047786983	24.4375861520676	7.67564937064983E-07	5.42269213929879E-05	Down
ENSOARG00000000514	1.27903193808815	2.70452348068924	10.9959759993484	0.000913099167296	0.006459040145307	Up
ENSOARG00000000520	-1.66328805269048	4.32044343845737	7.28031569875442	0.006971428290347	0.027069557420244	Down
ENSOARG00000000538	-1.93787614825746	4.64741277531755	11.1275024246235	0.000850570445732	0.006149004560257	Down
ENSOARG00000000552	-1.60839777899688	4.05065581543611	14.696688995037	0.000126268030239	0.00171851428532	Down
ENSOARG00000000584	1.78729407699433	6.64657205698063	31.8904978794234	1.63113136225155E-08	3.9693558946448E-06	Up
ENSOARG00000000605	1.3300160959253	2.31305374667002	11.9775445013475	0.000538454905047	0.004497153484897	Up
ENSOARG00000000620	1.62445058087642	1.98569174164665	22.879519594436	1.72479877781434E-06	9.68327274822697E-05	Up
ENSOARG00000000634	-1.26436180954719	3.11561114683618	13.5315951082738	0.000234580583537	0.002598688804353	Down
ENSOARG00000000637	1.12840357425433	7.17817949291619	14.463690678921	0.000142887454625	0.001859728906377	Up
ENSOARG00000000647	-1.36722393976477	3.85057561784128	14.9607621643776	0.000109770161204	0.001563545526363	Down
ENSOARG00000000671	1.10410400825718	6.16278440277773	13.6140696771303	0.00022449670566	0.002520714717505	Up
ENSOARG00000000725	-2.6346231915474	6.46898587596459	17.3998244653946	3.02853942044029E-05	0.00064666902022	Down
ENSOARG00000000736	1.60976435421743	2.38556178443874	22.1756066489262	2.48815079400025E-06	0.000119816433005	Up
ENSOARG00000000749	1.48316025427392	9.41940095255829	22.3260675034416	2.30062337881639E-06	0.000114128769253	Up
ENSOARG00000000865	1.25014483814042	3.11399497609598	15.311177644095	9.11754211812032E-05	0.001389851552814	Up
ENSOARG00000001039	-1.29460258652829	7.1228652108274	8.44676825280949	0.003656926985445	0.017101817421975	Down
ENSOARG00000001089	-1.32210305294657	6.97834615212005	12.1368226891619	0.000494359285305	0.004250478341816	Down
ENSOARG00000001098	1.37734322957112	1.99664874347132	15.7777262986993	7.12362307551445E-05	0.001168003510099	Up
ENSOARG00000001110	1.23227588177221	4.6463637792392	11.8825090185638	0.000566635575123	0.004641572123907	Up
ENSOARG00000001121	1.30478131740875	7.57889412024037	17.0825342218321	3.57899404001647E-05	0.0007290379187	Up
ENSOARG00000001127	1.36299481733118	3.90571024952759	13.0014967670079	0.000311242089052	0.003117567626545	Up
ENSOARG00000001181	1.20057991298101	6.85209217349289	18.9285591682534	1.35705841269509E-05	0.000378169134908	Up
ENSOARG00000001186	1.1251180827611	5.26989306454558	17.8637729384012	2.37295571405222E-05	0.000548444850253	Up
ENSOARG00000001199	-1.05438315604874	3.32826299649011	10.2629149810145	0.001357310481562	0.008565036427354	Down
ENSOARG00000001228	-1.83935030568101	3.94290954036408	14.1195126550278	0.000171554931811	0.002100452883203	Down
ENSOARG00000001243	-1.9929139666261	6.50699837785354	13.9795298529401	0.000184811826836	0.002210495522101	Down
ENSOARG00000001259	-1.25152009642362	6.28461990845253	10.0414994741391	0.001530525671486	0.009320010557212	Down
ENSOARG00000001261	-1.5013661936062	3.25370531291342	21.7115905735851	3.16870958992741E-06	0.000141901473426	Down
ENSOARG00000001263	1.17144403149898	3.91043187028955	11.1345194162776	0.000847358814452	0.006137352168359	Up
ENSOARG00000001314	1.69601252027939	3.29298648439236	17.0229657216463	3.69304265432845E-05	0.00074047435381	Up
ENSOARG00000001316	-1.81773006190529	4.67169215826284	22.4461913830948	2.16113591889288E-06	0.000111065397379	Down
ENSOARG00000001335	1.49294878138994	9.25535875634083	23.7661424072435	1.08779208910463E-06	6.87879074368417E-05	Up
ENSOARG00000001470	1.62929893824995	4.9663638006345	17.8576493226916	2.38060400970868E-05	0.000549065562079	Up
ENSOARG00000001474	1.27894302263152	3.98154008190831	16.0582809538623	6.14224208695189E-05	0.001035008260304	Up
ENSOARG00000001476	-1.02334590527274	3.37862275145289	8.01167112834424	0.004647682850094	0.020238434325286	Down
ENSOARG00000001497	-1.04857924258609	5.32559383805358	10.7935662428641	0.001018534699385	0.00698588549179	Down
ENSOARG00000001523	1.1556416551195	3.3413228585803	12.0441390033568	0.000519554792454	0.004390276142697	Up
ENSOARG00000001525	1.15490071924532	6.17173812773792	13.1894378512211	0.000281531334911	0.002929605907314	Up
ENSOARG00000001527	-1.33990211302579	5.20202449180496	16.4438758533686	5.01118061077733E-05	0.000901932838844	Down
ENSOARG00000001560	-2.07300689394159	4.61841391428721	14.1175017722066	0.000171738419771	0.002100464902388	Down
ENSOARG00000001580	1.50583985705612	2.11508830309791	22.3323019712171	2.29316658128534E-06	0.000114128769253	Up
ENSOARG00000001581	1.47173614471014	3.55441346871924	19.9429326208248	7.97883399962123E-06	0.000261619374649	Up
ENSOARG00000001607	1.29672285851429	3.69433728566127	15.6888223854356	7.46641059835757E-05	0.001203514279783	Up
ENSOARG00000001610	1.07803570763121	5.39853787441287	13.9760695224967	0.000185152288062	0.002210495522101	Up
ENSOARG00000001619	-1.03070713285463	3.56630772155165	9.08946674855432	0.002570858195802	0.013455885201366	Down
ENSOARG00000001652	-1.14693155022839	3.38435438023698	7.76237839023488	0.005334566812283	0.022325647070024	Down
ENSOARG00000001668	-3.16199132381772	4.38236181224441	16.222818906213	5.6311723583745E-05	0.00098389426743	Down
ENSOARG00000001687	-1.13215090548532	3.63933788557549	9.47303322209335	0.002085143159027	0.011615640182597	Down
ENSOARG00000001700	1.30211589039409	6.78849674475878	16.7332274784178	4.30208955747579E-05	0.000826590128831	Up
ENSOARG00000001754	-1.30783832237554	5.7016945633659	17.9761645377751	2.23688408656277E-05	0.000531907003146	Down
ENSOARG00000001782	1.18972865754048	1.81314258100012	11.43485621132	0.000720790524666	0.005472017248276	Up
ENSOARG00000001791	1.22398440562724	4.77714625030722	16.2705660915949	5.49103219778199E-05	0.00096482884831	Up
ENSOARG00000001792	1.38563845423107	6.79942843857481	18.9811749984399	1.32014510340237E-05	0.000371480439977	Up
ENSOARG00000001809	-1.70058941434398	3.7889754985986	16.8750929065578	3.99220205907916E-05	0.0007854060427	Down
ENSOARG00000001828	1.43412772999878	2.08484954158903	22.9920646734145	1.62671473766912E-06	9.31435816708155E-05	Up
ENSOARG00000001844	-1.43728576748334	7.32063780127858	18.8943559217528	1.3816083260252E-05	0.000381098178827	Down
ENSOARG00000001885	-1.11370554101018	5.99350299528068	15.7667907307362	7.16491856920825E-05	0.001168003510099	Down
ENSOARG00000001928	1.35378664916749	3.25077200640614	21.6346257207633	3.29843221078488E-06	0.00014670181644	Up
ENSOARG00000001959	1.27934369809281	2.30275836180934	16.1356407710661	5.89639013091938E-05	0.001008759231407	Up
ENSOARG00000001966	-1.61524634983589	4.08508235193251	13.9674086551113	0.000186007201256	0.002218400911149	Down
ENSOARG00000001970	-1.70243938497088	4.03299980560323	12.3164555310478	0.000448982462573	0.003999488515286	Down
ENSOARG00000001983	-2.56079498568822	3.06905182519674	39.2848311491274	3.66275776038225E-10	2.86773943485909E-07	Down
ENSOARG00000001989	-1.53337626490337	4.21519633227081	22.3524504733211	2.26923315867573E-06	0.000113912681731	Down
ENSOARG00000002011	1.15439734785453	2.81369723608304	12.0283905877777	0.000523962986521	0.00441666374844	Up
ENSOARG00000002015	1.47710254818044	6.67298588439216	23.2017488879514	1.45864615582959E-06	8.56508092216468E-05	Up
ENSOARG00000002055	1.32560816252788	5.25804274529275	17.5572537904866	2.78785242241008E-05	0.000607677907756	Up
ENSOARG00000002060	-1.20763123146439	3.43600065850221	17.0365710191736	3.66667645884772E-05	0.000739050426705	Down
ENSOARG00000002075	-1.02194259387993	4.98817805027138	14.2080535010629	0.000163668533903	0.002036390439669	Down
ENSOARG00000002079	1.65726918424286	5.84963049401842	31.4684509375961	2.02707205360803E-08	4.45122037654856E-06	Up
ENSOARG00000002080	1.09432008422962	3.2429849452523	11.2082834644538	0.000814330105924	0.005977120656298	Up
ENSOARG00000002098	1.54528243726164	2.73771641969069	17.7265322621739	2.55044386080637E-05	0.000573301921758	Up
ENSOARG00000002147	1.09191711802175	4.37607506204595	8.95964553931551	0.002760084396044	0.014124415879979	Up
ENSOARG00000002177	-1.55567008739783	5.63826173093221	19.7622607141545	8.76972949387829E-06	0.000278438891426	Down
ENSOARG00000002188	-1.93520426953315	3.17451898479747	18.3592826889379	1.82925573230622E-05	0.000459553948456	Down
ENSOARG00000002192	1.15900699938687	3.67655166773361	16.7881885392433	4.17926281506214E-05	0.000810271227578	Up
ENSOARG00000002215	-1.14106419172789	3.92048838831958	8.39415020801416	0.003764304518964	0.01745502848862	Down
ENSOARG00000002223	-1.63022599431048	6.25601627663744	9.40815243974892	0.00216022787508	0.011898197351355	Down
ENSOARG00000002241	1.48713516318687	6.85145216377023	31.4104817237627	2.0885037825495E-08	4.45122037654856E-06	Up
ENSOARG00000002268	1.132715486508	3.15623452167948	14.6611444289529	0.000128671599212	0.001744265530427	Up
ENSOARG00000002338	1.26482506230067	3.23790101791938	10.9561539999318	0.000932932523919	0.006559022857531	Up
ENSOARG00000002363	-1.49926858752116	5.53528489128154	24.1582324819061	8.87360256481504E-07	5.88517588557812E-05	Down
ENSOARG00000002365	1.21051290014704	6.36867161495367	19.6715307975957	9.19612547049827E-06	0.000287603826196	Up
ENSOARG00000002386	1.08320674112515	4.90935686501116	12.4980681693933	0.000407373044628	0.003764543701277	Up
ENSOARG00000002400	-1.99634001202672	6.24160731835193	27.4023537864789	1.65230003065196E-07	1.96044546935809E-05	Down
ENSOARG00000002410	-1.847621772593	7.86985905545301	26.136509554909	3.18111844295994E-07	3.02574315372115E-05	Down
ENSOARG00000002433	-1.20827147456244	8.98955910459298	10.2776194406778	0.001346535680203	0.008533849446113	Down
ENSOARG00000002445	1.22713471007108	4.65478379107834	14.9793837353651	0.000108692192418	0.001554553814942	Up
ENSOARG00000002448	1.18367096656547	7.42192806295868	15.1551353421277	9.90286019044739E-05	0.001459308808346	Up
ENSOARG00000002454	-1.30388970367565	5.14602205965904	12.4342181755815	0.000421538744389	0.00384733497952	Down
ENSOARG00000002487	1.22993338131141	3.4058922497037	17.405649317595	3.01927261445651E-05	0.000645888634197	Up
ENSOARG00000002496	1.28485195690798	3.60668138457222	16.6338487762427	4.53346941480993E-05	0.000852018870076	Up
ENSOARG00000002516	-1.75110019196192	4.59270533750123	12.7353349230707	0.000358811564339	0.003455700664419	Down
ENSOARG00000002526	-1.06724107825367	7.34284332286551	13.2883653611366	0.000267058222733	0.002830177795059	Down
ENSOARG00000002555	1.05981193821737	4.81259164237928	12.5141163537358	0.00040388876421	0.003748674022008	Up
ENSOARG00000002625	-2.91913834001288	3.59101514388499	29.4414911991815	5.76305067154426E-08	1.00495379058792E-05	Down
ENSOARG00000002639	1.17847348407405	6.757205565634	16.2011228664026	5.69603435233845E-05	0.000989963447484	Up
ENSOARG00000002661	-1.92658653856483	3.88263719451458	15.2645414666123	9.34544740513E-05	0.00140965601816	Down
ENSOARG00000002693	-1.52997725532726	5.2807031855118	11.9593315002264	0.000543743756088	0.004521809976659	Down
ENSOARG00000002779	-1.12780322937118	6.24851141082289	13.3164755570135	0.000263084213476	0.002804540591456	Down
ENSOARG00000002795	1.84513848871357	3.51975151306348	35.0227152996803	3.25881424329112E-09	1.29329976296681E-06	Up
ENSOARG00000002811	-1.28170913475804	10.0589498177087	14.3799455798507	0.000149384831032	0.001929527194311	Down
ENSOARG00000002845	-2.43735032374813	6.79512189037663	9.17045882307429	0.002459528992806	0.013098898277742	Down
ENSOARG00000002859	1.39964222259842	3.56418205861268	21.8056079456967	3.01716974903884E-06	0.000137251409651	Up
ENSOARG00000002888	-1.30977434604305	2.81972055407242	13.244662945593	0.000273357057852	0.002886299430108	Down
ENSOARG00000002890	-1.01211804040888	5.09762367478636	11.5214493759011	0.000687977288038	0.00528380304668	Down
ENSOARG00000002918	-1.35486068548028	5.40958013536679	23.5787427456032	1.19904845583326E-06	7.3015072371349E-05	Down
ENSOARG00000002919	-1.42199355474025	3.11399539369833	13.8306359067692	0.00020004765972	0.002335039062595	Down
ENSOARG00000002923	-1.74448966376266	7.29853437907498	20.1257420800096	7.25141011920995E-06	0.000246417106631	Down
ENSOARG00000002931	-2.969785327089	6.17201469163118	20.0913138555413	7.38312326408897E-06	0.00024918582301	Down
ENSOARG00000002935	1.25373099836979	2.9340469168212	12.7492250493445	0.000356156697326	0.003447441067726	Up
ENSOARG00000002947	-1.49910025297763	4.74410784318697	10.9816045085244	0.000920207251901	0.006492154270505	Down
ENSOARG00000002955	1.33866221505763	3.84981857539081	20.4035426587412	6.27135923478623E-06	0.000224903155364	Up
ENSOARG00000002968	1.14834899651784	5.92180240663454	18.8605818958682	1.40628783283954E-05	0.000384367473887	Up
ENSOARG00000002995	1.52943946546827	1.97268451921773	19.9868820977061	7.7975267137608E-06	0.000256404956996	Up
ENSOARG00000003024	1.42065700693063	3.96971322071508	12.1018632568912	0.000503714625066	0.004300631765496	Up
ENSOARG00000003027	1.36945330469945	4.45143125443244	19.8380178044437	8.42894297778642E-06	0.000272532083522	Up
ENSOARG00000003043	-1.17066477455295	3.09405890938023	9.8021010950479	0.001743125969844	0.010188743924295	Down
ENSOARG00000003046	-1.03505647593931	5.04592751250399	11.1984445228948	0.000818659281201	0.005996592705283	Down
ENSOARG00000003068	-1.4120916499434	6.61284100977152	22.646922586855	1.94671768937144E-06	0.000105310970434	Down
ENSOARG00000003080	-2.16336524945229	3.9655229495417	20.3284885804707	6.52222153181502E-06	0.000228158807324	Down
ENSOARG00000003092	1.10960522406558	5.59636152983496	18.5166103247556	1.68430023268051E-05	0.000434632542106	Up
ENSOARG00000003096	1.08284856402989	3.69557482349894	11.3822560343134	0.000741490052725	0.005606970444687	Up
ENSOARG00000003120	1.11290660494935	2.8371610514026	11.0935591035203	0.000866280662284	0.006220356124121	Up
ENSOARG00000003145	1.17969735668139	6.03605882691235	19.4538148860708	1.03061784813111E-05	0.000313793143231	Up
ENSOARG00000003154	-2.08804368365865	4.43908904102303	14.5527516494044	0.00013628946621	0.001801125357263	Down
ENSOARG00000003159	1.11526879883608	2.84995073052411	13.5349067383851	0.000234167019486	0.002598688804353	Up
ENSOARG00000003188	2.11685100959303	5.36750174667564	28.2536920517825	1.06411468842019E-07	1.49352389622293E-05	Up
ENSOARG00000003206	-1.21341093190737	6.10085739776327	17.2125126342921	3.34227711570474E-05	0.00069641874106	Down
ENSOARG00000003209	1.11361269986298	4.59836762581402	14.4743032813848	0.000142084648711	0.001858241161385	Up
ENSOARG00000003217	-1.56355126470187	7.23256259517203	21.6329028009166	3.30139633833003E-06	0.00014670181644	Down
ENSOARG00000003220	1.11675499250334	6.58152569213301	15.6571912547743	7.59233317202214E-05	0.001222100174501	Up
ENSOARG00000003237	1.41060950393911	4.13053900574564	21.0077085625673	4.57439182890025E-06	0.000183437893933	Up
ENSOARG00000003244	-2.12876838514658	4.76573295383483	29.4898849595552	5.62092922367756E-08	9.95250375927769E-06	Down
ENSOARG00000003251	1.06190114273995	4.09069120407017	11.0426199457645	0.000890409396433	0.006337490255746	Up
ENSOARG00000003262	1.47292139498609	4.99702874405206	22.228036436706	2.42112480957378E-06	0.00011762451856	Up
ENSOARG00000003263	-2.13136420618513	7.11002219991064	17.7011821803024	2.58465920421261E-05	0.0005756288827	Down
ENSOARG00000003291	-2.3490317731599	5.85311411224207	16.6100502688388	4.5907109438721E-05	0.000852378511075	Down
ENSOARG00000003313	1.2865823567589	3.90062420700575	16.1240885952659	5.93246490050093E-05	0.001009019511363	Up
ENSOARG00000003352	-2.15721276062447	6.08544286118096	17.0707649970649	3.60124301195369E-05	0.000732273954498	Down
ENSOARG00000003359	-1.2736107567721	6.14362523669421	13.7743886375907	0.000206127211904	0.00238663790926	Down
ENSOARG00000003377	1.22277321341692	4.22475008808742	12.8514585543166	0.000337216296657	0.003307982450186	Up
ENSOARG00000003393	1.17202768678406	6.35528359078416	18.4174857057373	1.774223895218E-05	0.000449561920483	Up
ENSOARG00000003422	1.2572466137867	3.2712786344541	16.1761543009349	5.77161028080207E-05	0.000997379320146	Up
ENSOARG00000003459	-1.28175841151346	5.83907931438928	16.1569413206258	5.83045084127776E-05	0.001004530819345	Down
ENSOARG00000003463	1.48332138886886	2.28618026404575	21.0722143844629	4.42295285239082E-06	0.000180730580426	Up
ENSOARG00000003467	1.21420962969022	4.7009575039956	17.4827725331689	2.89922942799642E-05	0.000624854522225	Up
ENSOARG00000003468	-2.98214707899709	7.73613515440107	28.5143482309527	9.30066919370743E-08	1.33312399641638E-05	Down
ENSOARG00000003491	1.39244452938628	4.19840073381409	16.883636198577	3.97427330121999E-05	0.000783217661365	Up
ENSOARG00000003525	-1.12567698644708	7.37296865255185	12.1247029778433	0.000497582560551	0.0042672710055	Down
ENSOARG00000003531	-1.2493363310888	3.46961390461022	14.9985152560115	0.000107595797965	0.001545967588983	Down
ENSOARG00000003544	1.27930758181551	4.61320713922927	17.186274564393	3.38875946018669E-05	0.000700201662967	Up
ENSOARG00000003571	-1.48517442246031	9.15804296900476	14.4807742815335	0.000141597370802	0.001853975131466	Down
ENSOARG00000003589	-1.47415786182869	7.26790847282413	7.59539346384749	0.005851762317636	0.023907679273581	Down
ENSOARG00000003591	-1.575542434759	6.91582169706566	13.1310488687377	0.000290442131111	0.002974617852124	Down
ENSOARG00000003597	-1.47328517229376	4.72698678397897	19.2552247047847	1.14356995235519E-05	0.000337485867672	Down
ENSOARG00000003643	-1.3786567116267	5.21032861077998	15.4111428644752	8.64768578645001E-05	0.001334759826573	Down
ENSOARG00000003654	-1.2313081938441	6.65652311944965	17.2061731804273	3.35344879966181E-05	0.00069641874106	Down
ENSOARG00000003665	-1.06942887230202	4.65248533732115	11.1778857933579	0.000827780439833	0.006035938926955	Down
ENSOARG00000003690	1.03782307694215	4.52677642342185	12.8326645389406	0.000340620346519	0.003329999704468	Up
ENSOARG00000003701	-1.17466571421503	10.222054590371	10.2030945246344	0.001402051850462	0.008769681927703	Down
ENSOARG00000003703	-1.24267029238626	7.66081406476197	11.9380743675646	0.000549982956285	0.004557058202939	Down
ENSOARG00000003753	-1.11028990846533	7.04004542681036	11.261974249154	0.000791110265668	0.005866551577043	Down
ENSOARG00000003792	1.15820235743735	1.3592272422179	11.6246947679249	0.00065081919821	0.005088504179482	Up
ENSOARG00000003801	1.1798190631103	5.34586443950319	17.7716159793604	2.49071423762105E-05	0.000567636240808	Up
ENSOARG00000003826	1.51392303661749	7.14812473213837	26.9475030489872	2.09057049825019E-07	2.31349767926552E-05	Up
ENSOARG00000003856	1.25909654825598	5.60951697145897	14.5422270366275	0.000137052907371	0.001804739028531	Up
ENSOARG00000003866	1.18780119814415	7.81783983070915	13.8650436545752	0.000196418038471	0.00229966958776	Up
ENSOARG00000003869	1.06973460985231	3.87435228191995	10.5312271424968	0.001173742501847	0.007754651236368	Up
ENSOARG00000003872	-1.57481525169948	1.53516192124478	13.8826314008629	0.000194588430524	0.002280568479532	Down
ENSOARG00000003915	-1.86627989124758	1.32166090799357	17.7140306406865	2.56726020822811E-05	0.000574836531838	Down
ENSOARG00000003945	-1.01352379850603	9.37428455197768	6.40670782480842	0.011369001795835	0.038495393253387	Down
ENSOARG00000003947	-1.08437395035229	5.89540820755613	10.8256103526993	0.001001056887927	0.006898900433028	Down
ENSOARG00000003978	-1.19234904295156	4.42595210424375	13.4382391530465	0.000246546923226	0.002697251463312	Down
ENSOARG00000003991	-1.45814432202102	5.92400407661159	15.077655079251	0.000103177422224	0.001498319602069	Down
ENSOARG00000004005	1.45592178604018	5.07140439635482	23.2425653715115	1.42801416306918E-06	8.42821282192983E-05	Up
ENSOARG00000004014	1.62707390897099	2.53289264198182	19.0412219933595	1.27924866782732E-05	0.000363527726371	Up
ENSOARG00000004050	1.11807020451579	2.50114084314871	10.0943961666952	0.001487208851953	0.00911895933784	Up
ENSOARG00000004073	-2.31192725148601	5.23963910006422	17.4856985569836	2.89477069842249E-05	0.000624854522225	Down
ENSOARG00000004081	1.52213857007053	3.89505627921377	20.595817221906	5.67199039414726E-06	0.000212868666761	Up
ENSOARG00000004112	1.69377358042825	4.24816935308448	28.0002640942085	1.21298895520277E-07	1.60824631249505E-05	Up
ENSOARG00000004156	-1.57344271466775	4.92873848031113	18.0025664252584	2.20607352800897E-05	0.000527852395714	Down
ENSOARG00000004179	1.08495959629027	5.40694089487947	13.7354725865107	0.000210442127976	0.002413832991557	Up
ENSOARG00000004194	-2.28627098983684	4.71786109544922	6.48951625811306	0.010851250149808	0.037204356072744	Down
ENSOARG00000004215	1.42692984872926	7.03154512421024	18.6040813908809	1.60875758487219E-05	0.000422721256719	Up
ENSOARG00000004219	-2.72414984485572	6.80065163543795	13.6409359800767	0.000221307085336	0.002499532134573	Down
ENSOARG00000004222	-1.53078817163634	5.25781869178912	7.18470958225076	0.007352745260689	0.028147052974738	Down
ENSOARG00000004233	1.0309683902321	7.41490357600392	13.1344098709411	0.000289921577485	0.002974617852124	Up
ENSOARG00000004239	-1.15100239938737	7.0681211896013	11.2460178424899	0.000797940238492	0.00589819794785	Down
ENSOARG00000004278	-2.88831759567031	3.15222155561892	19.6157405660328	9.46859103862047E-06	0.000294524362874	Down
ENSOARG00000004285	-1.63525950402922	7.39264923872455	13.3921888223917	0.000252674355163	0.002738257206756	Down
ENSOARG00000004289	1.81740152739769	2.45752854515759	26.2671602223328	2.97301314266765E-07	2.94935696576725E-05	Up
ENSOARG00000004333	-1.68773244185556	5.63132850877577	24.24975965789	8.46176415569465E-07	5.79681212308867E-05	Down
ENSOARG00000004356	1.13819423208302	7.7784151693111	13.1522323345149	0.000287176901966	0.002960583305733	Up
ENSOARG00000004367	-1.64483674457046	3.02453521859035	16.501110667623	4.86215840283486E-05	0.000882850528054	Down
ENSOARG00000004372	-1.54979251382782	5.64063974245566	22.4883429004041	2.11422738244675E-06	0.000110102456763	Down
ENSOARG00000004410	1.24823793698303	3.35391324449628	12.8486367049832	0.000337725204533	0.003307982450186	Up
ENSOARG00000004429	-1.61471100888216	7.47127272979353	12.3817193417355	0.000433557732789	0.003909838543347	Down
ENSOARG00000004441	1.16479791456296	4.64729158577458	16.7028800656673	4.37145838230829E-05	0.000835322037198	Up
ENSOARG00000004478	1.52653123494602	4.78631654876204	25.1054932033959	5.42780181860618E-07	4.33809521738462E-05	Up
ENSOARG00000004500	-1.68216259624597	6.48441641575141	20.242256961645	6.82290502023758E-06	0.000237235087244	Down
ENSOARG00000004523	-2.23104371929606	6.61916751630301	17.7660192447431	2.49805203904847E-05	0.00056818341734	Down
ENSOARG00000004531	-1.22500002669611	5.71512889312464	16.6918329563014	4.39698836885466E-05	0.000835322037198	Down
ENSOARG00000004544	1.55435108198342	4.82736145576911	20.0095430842028	7.70566402089565E-06	0.000254840480507	Up
ENSOARG00000004552	1.71361514855144	4.13861887063307	21.1815771353549	4.1776096025056E-06	0.000174203293171	Up
ENSOARG00000004565	-1.59905503571608	7.79606311192478	21.3192637684721	3.88804710629585E-06	0.000164512993185	Down
ENSOARG00000004573	1.17141717558543	6.90297548056333	17.9135485630789	2.31169569730669E-05	0.000539661374854	Up
ENSOARG00000004576	2.35226433636765	2.89713925327146	39.2453341875464	3.73760461576908E-10	2.86773943485909E-07	Up
ENSOARG00000004601	-1.29270421634396	10.2259925368577	10.4558681787397	0.001222604382545	0.00797673120108	Down
ENSOARG00000004639	-3.11282224959089	5.90486806951514	32.5277989406725	1.17499737245975E-08	3.07341926355437E-06	Down
ENSOARG00000004645	1.62742064397627	3.83071484994825	21.8837645082091	2.89674393129733E-06	0.000133354503621	Up
ENSOARG00000004654	-1.79279350118524	9.92942691632312	12.94951587475	0.000320004236697	0.003169473976031	Down
ENSOARG00000004684	-1.38831836694205	7.38064620845663	12.3815113309994	0.000433606035728	0.003909838543347	Down
ENSOARG00000004687	1.1743414435334	5.22061383573389	13.2339662291611	0.000274921457709	0.002895377820796	Up
ENSOARG00000004723	1.42711783947327	4.48123843076715	18.0264050678203	2.17862066416203E-05	0.000525655036139	Up
ENSOARG00000004736	1.2244936251838	4.20132800141276	16.7920375555333	4.17079431769093E-05	0.000810271227578	Up
ENSOARG00000004763	-2.28852817550759	5.11704608546294	28.6072012386806	8.86518790999676E-08	1.32539378396468E-05	Down
ENSOARG00000004769	-1.1859901986166	7.90750399510596	9.63992597070994	0.001903929098307	0.010863817547056	Down
ENSOARG00000004777	-1.62777909407842	2.54702111478049	12.0818517080288	0.000509150042684	0.004324581432658	Down
ENSOARG00000004780	-1.24119198518007	3.08614114740136	16.653929603187	4.48572839429055E-05	0.0008463319359	Down
ENSOARG00000004784	-1.08667695149683	4.43998370470069	13.0980791867363	0.000295598716973	0.003007997907728	Down
ENSOARG00000004797	-1.70166731765347	4.83270634864758	9.30915407329466	0.002280117337317	0.012389929383939	Down
ENSOARG00000004826	-1.73218356207903	7.15737554489441	25.7850058062523	3.81641832685609E-07	3.45851641919581E-05	Down
ENSOARG00000004835	-1.40695447281833	3.47645234501865	15.2757922633139	9.2899468275166E-05	0.001406628246689	Down
ENSOARG00000004839	1.27686285872164	5.07407739960339	19.1315151119874	1.22013446385116E-05	0.000350187719313	Up
ENSOARG00000004840	-1.25154820025329	7.72915336261738	13.6346217082369	0.000222052599124	0.002503039533124	Down
ENSOARG00000004861	-2.5611552460301	3.75899429147547	21.7552113511009	3.09747334454449E-06	0.00013979929695	Down
ENSOARG00000004886	1.1323088609659	4.66865592075104	13.5881047020902	0.000227623333234	0.0025384854091	Up
ENSOARG00000004887	1.11519139552424	4.44404158447024	11.5424788761523	0.000680238809603	0.005250750140661	Up
ENSOARG00000004937	-1.15954225032111	5.62258234485255	10.352464682835	0.001293019290469	0.008316087626392	Down
ENSOARG00000005000	1.16754822949596	4.36321754496897	13.4487453862711	0.000245170080358	0.002689859346848	Up
ENSOARG00000005004	-2.49159406578979	5.94133943190132	31.4322574733851	2.06521165296829E-08	4.45122037654856E-06	Down
ENSOARG00000005015	1.84262326903784	7.79237555757844	34.3497558145936	4.60458133064529E-09	1.70948795272247E-06	Up
ENSOARG00000005053	-1.27455303648266	4.88080329907213	9.94736135336138	0.001610801148196	0.009645530912896	Down
ENSOARG00000005138	-1.9052619147864	3.64286040947133	15.2668621685605	9.3339720524446E-05	0.00140965601816	Down
ENSOARG00000005141	-1.13535086711856	5.0813579033739	12.5461904652815	0.000397014855643	0.0037044111966	Down
ENSOARG00000005151	-1.06753900380873	5.0506961111352	8.70735979167105	0.003169278840013	0.015475277967634	Down
ENSOARG00000005180	-1.25069565569633	5.03545804935744	15.0765450781561	0.000103238113167	0.001498319602069	Down
ENSOARG00000005192	1.08857773749608	6.92536871030721	15.9131249148284	6.63172369496828E-05	0.001099776772412	Up
ENSOARG00000005201	1.298315732452	2.66618678836633	15.1145080819055	0.000101182686334	0.001477806519054	Up
ENSOARG00000005241	1.44169353595987	1.83959282409475	13.4620524430945	0.000243437306164	0.002673396905194	Up
ENSOARG00000005256	1.27953948576405	5.06533747292706	22.4680880884122	2.13663919198018E-06	0.000110768380453	Up
ENSOARG00000005265	1.1203211711504	4.40573320267927	12.1993247916553	0.000478068160493	0.004156662098465	Up
ENSOARG00000005308	1.55164635836165	4.42653441401909	28.5217444878218	9.26520849018076E-08	1.33312399641638E-05	Up
ENSOARG00000005322	-2.17889962741748	8.7703134426818	17.9666156028996	2.24813368070115E-05	0.000533479804767	Down
ENSOARG00000005336	1.10764056750368	4.27331013075336	11.0980226728764	0.000864198124198	0.006216285132125	Up
ENSOARG00000005337	-2.00950377958358	5.13730245864232	20.9885745424397	4.62030520038412E-06	0.000184635738025	Down
ENSOARG00000005338	-1.06390795405707	2.63605845780292	7.10924843420971	0.007668725504758	0.029009790216803	Down
ENSOARG00000005342	1.57034861637743	3.48257257855138	24.668403212539	6.8091415175661E-07	5.05589740165602E-05	Up
ENSOARG00000005347	-1.19036176070472	7.24023613250197	15.7098853026525	7.38372714390535E-05	0.001193529714877	Down
ENSOARG00000005351	1.26162026745594	2.97725808915708	14.7374294841519	0.000123568640394	0.00169380073954	Up
ENSOARG00000005354	1.48315106854169	4.18391235550923	16.9528021760219	3.83207150912575E-05	0.000763033062258	Up
ENSOARG00000005360	1.22579649492007	2.36049474508251	14.1249467418224	0.000171060072278	0.002096624464165	Up
ENSOARG00000005433	1.28545178770387	5.8193967074857	19.8270584323406	8.47740775922766E-06	0.000272532083522	Up
ENSOARG00000005446	-2.90803848511238	5.8439125313272	21.0307227625512	4.51977384719953E-06	0.000182519569149	Down
ENSOARG00000005496	-1.50197273915338	3.96187791069739	22.2271900764468	2.42219227550903E-06	0.00011762451856	Down
ENSOARG00000005537	-1.54750412416326	2.67212064337596	17.7003401639639	2.58580356552098E-05	0.0005756288827	Down
ENSOARG00000005565	-1.14015428900145	5.11012076793997	13.7657013626963	0.00020708264233	0.002395290583488	Down
ENSOARG00000005590	-1.1175055100106	3.88544907808456	10.0665132788704	0.001509884992699	0.009238312802217	Down
ENSOARG00000005591	1.19383112136841	3.68399298184448	13.4257838621797	0.000248189289396	0.002710066918086	Up
ENSOARG00000005614	1.0205090795391	3.49369192855278	9.9960339771891	0.001568777202398	0.009467780190033	Up
ENSOARG00000005617	-1.44685060492294	3.7121110056214	12.1541333877575	0.000489791960323	0.004224978317388	Down
ENSOARG00000005628	-1.78096197698164	8.04553698592541	25.6480517872245	4.0970891257568E-07	3.59949608765916E-05	Down
ENSOARG00000005656	1.44838699886734	3.99426992826607	18.8249160625592	1.43283057396123E-05	0.000388925638578	Up
ENSOARG00000005715	-1.40101684707316	5.14114318632027	14.9461770264724	0.000110621977724	0.001571827619417	Down
ENSOARG00000005730	-1.73276215366214	6.32400962241732	24.1862121384716	8.74561533892759E-07	5.88517588557812E-05	Down
ENSOARG00000005732	-1.82929866952187	3.64275012841816	20.9541514313392	4.70407339439915E-06	0.000186686829987	Down
ENSOARG00000005762	-1.92233792790791	2.63620926432272	16.1844678962377	5.74633500205749E-05	0.000996002553293	Down
ENSOARG00000005763	1.13538192180838	2.03271439557817	9.64756895406861	0.001896023454575	0.010842240901822	Up
ENSOARG00000005787	1.57962995928641	2.45214000274875	15.6175323839288	7.75323715921636E-05	0.001242785605368	Up
ENSOARG00000005789	-1.13395379685597	8.68699110151114	9.51320460610332	0.002039985969872	0.011402719051606	Down
ENSOARG00000005792	-1.68052292048266	6.3284388908336	11.0389016303797	0.000892197061367	0.006338454308193	Down
ENSOARG00000005852	1.19361890712527	4.13313794540584	15.6335524093768	7.68783175699951E-05	0.001234020302529	Up
ENSOARG00000005879	1.13848201503496	7.5995836312165	16.4450819334003	5.00799345770685E-05	0.000901932838844	Up
ENSOARG00000005881	1.23254610466813	5.89568168230705	18.5624960054157	1.64423797405866E-05	0.000429105098491	Up
ENSOARG00000005892	1.23626872591569	3.99116871696971	14.9804529951173	0.000108630619373	0.001554553814942	Up
ENSOARG00000005895	1.31205377857383	3.25708039895531	12.6950927705597	0.000366616412232	0.003504475322574	Up
ENSOARG00000005916	1.66448148620643	3.27720259786781	28.0769716536899	1.16584890531869E-07	1.57855941780151E-05	Up
ENSOARG00000005943	1.44897208995589	1.64599007423321	17.6932671647644	2.59543640721372E-05	0.000576657868931	Up
ENSOARG00000005945	-1.42743808468125	4.49293610832208	12.5797531113833	0.000389948240996	0.003657631870922	Down
ENSOARG00000005976	1.29041652005372	6.45541924710996	21.5864984061613	3.38224422002524E-06	0.000149142715434	Up
ENSOARG00000005985	1.23906560444172	3.24429268485522	14.022189614346	0.000180665986158	0.002177261607011	Up
ENSOARG00000005996	1.67484528148014	5.15961435690845	29.6028134847023	5.30279133879004E-08	9.68727389176739E-06	Up
ENSOARG00000005998	1.51228406201164	6.77835136479439	22.8266092222577	1.77293950238342E-06	9.90522365676251E-05	Up
ENSOARG00000006000	1.17106704782391	4.67330132503093	14.6455379445898	0.000129741430943	0.001752575268452	Up
ENSOARG00000006024	-2.15614510402876	3.35538155254989	28.7965415447252	8.03945440039849E-08	1.28119685659665E-05	Down
ENSOARG00000006026	-1.22266832363725	6.87997454048669	12.0884276410273	0.000507357427365	0.004321439027345	Down
ENSOARG00000006042	1.18809770550321	5.28986848558683	19.3691929038336	1.0773101349993E-05	0.000323727476337	Up
ENSOARG00000006092	1.61489411329815	4.67547913965035	33.6431488019464	6.62076584681032E-09	2.24829469701485E-06	Up
ENSOARG00000006114	1.14578276069331	2.80271437525177	14.4470761785036	0.000144153465266	0.001870419652471	Up
ENSOARG00000006117	1.36952761832625	2.76645492877522	14.6914021254241	0.00012662265305	0.00171851428532	Up
ENSOARG00000006121	1.72160893641998	3.27932677696374	26.4227374923589	2.74292573428302E-07	2.7450723718142E-05	Up
ENSOARG00000006139	1.28760091821216	4.66679389303307	12.5085701139381	0.000405089515991	0.003753764283045	Up
ENSOARG00000006162	1.29876608220698	3.64471793213038	16.4286972986575	5.05146581160145E-05	0.000905565732488	Up
ENSOARG00000006193	-1.12178836218556	3.50699007602315	8.42155128146635	0.003707992914316	0.017261169110974	Down
ENSOARG00000006218	1.57449681546782	4.07015730115333	29.1928828017837	6.55194358725376E-08	1.1089164521427E-05	Up
ENSOARG00000006219	-1.33052081626593	6.90292375629944	17.3834494220223	3.05474402926249E-05	0.00065105646357	Down
ENSOARG00000006258	1.44528859108665	3.20087046412143	13.0202919632991	0.000308133771259	0.003094512716771	Up
ENSOARG00000006259	1.16018247559067	6.55943173841093	18.6263475931057	1.59007735444287E-05	0.000421554098846	Up
ENSOARG00000006260	-1.22908667431878	5.04611749251909	12.9500373525358	0.000319915110274	0.003169473976031	Down
ENSOARG00000006283	1.09726795569929	8.68212822219233	11.2551851023143	0.00079400903863	0.005872911327501	Up
ENSOARG00000006289	-1.50857664547091	3.74161798190875	18.0135925330983	2.19333279412737E-05	0.000525897231825	Down
ENSOARG00000006297	1.08327825360087	4.66854940391616	12.1227263577279	0.0004981102571	0.004268615747552	Up
ENSOARG00000006306	1.28595576681789	6.2767954559142	16.9281487375667	3.88216143222151E-05	0.000770341309025	Up
ENSOARG00000006316	-1.07101721096905	5.62470394211777	11.8622106669213	0.000572845042449	0.004676772947512	Down
ENSOARG00000006325	-1.05392945018842	3.00212861210383	8.0728239129129	0.004493403558931	0.01977088424378	Down
ENSOARG00000006327	1.59560561619005	3.35363379648382	24.2114886020609	8.63158548639416E-07	5.84358337428885E-05	Up
ENSOARG00000006334	1.27986710655381	4.91563264866081	17.6826588774372	2.60995166097122E-05	0.000577005117964	Up
ENSOARG00000006343	-1.09207437194057	8.01063743353592	12.8863579783773	0.000330985895432	0.003255826214127	Down
ENSOARG00000006352	1.36588842090852	4.77804130414075	21.8250352476344	2.98677442865052E-06	0.000136407884521	Up
ENSOARG00000006376	-2.45951655216388	4.54486076664636	27.2409593741122	1.79613008139843E-07	2.04669911948659E-05	Down
ENSOARG00000006402	-1.12227497048101	4.67147665305744	12.7179239279631	0.000362167596438	0.003476386044543	Down
ENSOARG00000006421	1.3425669392091	6.85990660884585	20.184152584481	7.03331996256175E-06	0.000242425673811	Up
ENSOARG00000006439	-1.35922728399112	4.35811664260959	9.10146882696367	0.00255404310996	0.013397224498312	Down
ENSOARG00000006503	-1.39048240068242	5.88355730060012	12.4132949012235	0.000426288061112	0.003872256744541	Down
ENSOARG00000006506	1.46428462347532	4.95736627018733	29.3962161468978	5.89927139484802E-08	1.01335394751203E-05	Up
ENSOARG00000006519	-1.48419820413447	5.02978085427096	16.0819166193381	6.06605280422113E-05	0.001026679437114	Down
ENSOARG00000006541	1.15016105315961	6.51571264004646	18.9520932338662	1.34042135539551E-05	0.000376266082421	Up
ENSOARG00000006570	1.27103496961152	5.35781229090378	17.2025183723822	3.35990652258512E-05	0.00069641874106	Up
ENSOARG00000006587	-1.19356344396226	6.63666430538362	14.7365796993104	0.000123624348007	0.00169380073954	Down
ENSOARG00000006609	1.25898481023279	5.29352742658688	17.6773333324868	2.61726929705895E-05	0.000577052726817	Up
ENSOARG00000006692	-1.26725480576176	6.3538747134307	13.9763762866324	0.000185122080095	0.002210495522101	Down
ENSOARG00000006697	-1.06883850100243	7.62804212936793	13.0908965246389	0.000296734301867	0.003014223371742	Down
ENSOARG00000006708	1.28843656327071	2.24605437234825	14.3248855890045	0.0001538179775	0.001969320191207	Up
ENSOARG00000006716	-2.59829602918159	4.39009433253225	13.7376869496109	0.000210194180767	0.002413832991557	Down
ENSOARG00000006758	-1.24319116254734	5.93012883695767	10.8722499844224	0.000976158663712	0.006784184819242	Down
ENSOARG00000006765	1.26925485332792	6.96011427847109	16.6256798534881	4.55303643580102E-05	0.000852018870076	Up
ENSOARG00000006791	-1.67620491816774	7.05262896714192	19.4180287302884	1.0501105563525E-05	0.000318045326133	Down
ENSOARG00000006813	-1.64213846726465	1.99300088236981	14.9394801994026	0.0001110153185	0.001575136206095	Down
ENSOARG00000006826	1.33850587012102	1.94281413764161	11.1728459987619	0.000830032045297	0.006035938926955	Up
ENSOARG00000006849	1.21107932298975	6.7400063502293	19.1745398266149	1.19293930531652E-05	0.000345832203146	Up
ENSOARG00000006876	-1.58911542878681	7.74757665274568	20.5937143715696	5.67822405904986E-06	0.000212868666761	Down
ENSOARG00000006899	-1.40131331994082	8.45397344993062	16.21424538401	5.65671433125737E-05	0.00098491868742	Down
ENSOARG00000006925	1.14950951867938	5.31519581442497	13.5180410895377	0.000236280926248	0.002612254736012	Up
ENSOARG00000006947	1.2814346979804	4.26236395563031	14.8623929984721	0.000115645725254	0.001617997354153	Up
ENSOARG00000006976	-1.08949895563923	3.93596022327523	10.9759500383927	0.000923019243206	0.006501241413744	Down
ENSOARG00000007013	-1.55033412083514	5.66819665485271	16.6068913657671	4.59836334943537E-05	0.000852378511075	Down
ENSOARG00000007029	1.13364610362466	8.86718477997417	12.6623187072381	0.000373099212472	0.003542903330318	Up
ENSOARG00000007108	1.01778512376419	6.63512106491665	12.3227625140847	0.000447467979687	0.003989085188394	Up
ENSOARG00000007139	-1.09058162184534	4.10317464992198	11.0456078247913	0.000888975529573	0.006331200105108	Down
ENSOARG00000007198	-2.29610651178878	3.21761260222121	21.9350732080452	2.82032009021332E-06	0.000131413214244	Down
ENSOARG00000007199	-1.54325391467025	3.09454338202168	13.1257294107744	0.0002912679378	0.002974617852124	Down
ENSOARG00000007220	-1.3625801610295	6.69191561157006	16.1499811583703	5.851915171525E-05	0.001006721849164	Down
ENSOARG00000007226	-1.68553098894495	7.27165972280174	12.4764230508444	0.000412120580731	0.003791443456138	Down
ENSOARG00000007234	-1.43972800706255	3.76807972939374	12.2788558028686	0.000458119158488	0.004049949283002	Down
ENSOARG00000007238	-1.66843671996422	5.69593616152771	22.3570145853048	2.26384657723118E-06	0.000113912681731	Down
ENSOARG00000007245	-1.46166514133068	6.57345505790428	17.8636192146314	2.37314741008065E-05	0.000548444850253	Down
ENSOARG00000007254	-1.56325858879959	7.24295516849609	14.2913212889642	0.000156585156948	0.001986922349851	Down
ENSOARG00000007266	-1.39383318290842	2.93499420177719	15.5700303716234	7.95048460762581E-05	0.001260359880843	Down
ENSOARG00000007280	1.93324947536295	4.11891425602343	33.3947338915651	7.52273872372951E-09	2.29906695550313E-06	Up
ENSOARG00000007283	-2.03032625579071	3.34566558980393	27.7977752113386	1.34680898362112E-07	1.76141188551085E-05	Down
ENSOARG00000007301	-1.19857005237565	4.69940458310163	12.2478111148367	0.000465804253296	0.004079863889794	Down
ENSOARG00000007318	1.21287792212016	5.52199491479959	17.0847726476718	3.57477810200263E-05	0.0007290379187	Up
ENSOARG00000007322	-1.16205654393176	4.64031986661224	6.38977369427262	0.011477966074935	0.038716269506573	Down
ENSOARG00000007338	-1.36655506857922	4.17124105084436	14.6301939486112	0.000130801999338	0.001758870706676	Down
ENSOARG00000007348	-2.28736767875854	4.91697199819545	30.433750154956	3.45465074264779E-08	6.7389110842599E-06	Down
ENSOARG00000007352	-2.27183039785264	5.74951614001702	24.6907982880604	6.73047520641772E-07	5.05589740165602E-05	Down
ENSOARG00000007397	-1.16633657009179	6.08801294569302	10.2890795080964	0.001338198298188	0.008514831250871	Down
ENSOARG00000007399	-1.13949093375978	4.74952924016712	12.6754199695783	0.000370493987868	0.003532732608059	Down
ENSOARG00000007403	1.12905554997935	4.90318748744479	15.1873612524628	9.73528285864007E-05	0.001441999619306	Up
ENSOARG00000007405	-1.70406077486348	2.91828440838011	11.9718229164657	0.000540110770452	0.004501183821242	Down
ENSOARG00000007408	1.41952113232007	6.25538237078599	20.9102969192551	4.81300440313402E-06	0.000190353497167	Up
ENSOARG00000007480	-1.31615022480411	5.33747677400472	25.1704607251992	5.24798944754542E-07	4.27284428526346E-05	Down
ENSOARG00000007503	1.21900061375777	4.85079476939092	15.1281206104295	0.000100455738297	0.001472796295616	Up
ENSOARG00000007591	-1.54823148006094	5.25178412892021	12.8497878656232	0.000337517504409	0.003307982450186	Down
ENSOARG00000007592	-2.36573645719288	4.45082938846879	9.90645591659074	0.001646999816314	0.009816323607434	Down
ENSOARG00000007600	-1.82109800441202	2.60316708839536	9.66908551691079	0.001873945670157	0.010762096166587	Down
ENSOARG00000007616	1.59868924004823	2.73766468654142	22.5459679392943	2.05174712556716E-06	0.000109219929281	Up
ENSOARG00000007619	-1.89919277226877	4.8136901892703	26.011802801499	3.39336462776043E-07	3.1751409350321E-05	Down
ENSOARG00000007626	1.15659937518283	5.26809776951674	15.8710326366333	6.78086921176428E-05	0.001118066242954	Up
ENSOARG00000007679	-1.85035019369319	3.68281184611559	17.4134487641945	3.0069090168165E-05	0.000645643952883	Down
ENSOARG00000007685	-1.35544430675234	2.69531838833378	15.3011702371647	9.16597110466014E-05	0.00139538573338	Down
ENSOARG00000007689	-1.06835985926105	5.83177938945415	12.8582799301398	0.000335989283922	0.003299403300905	Down
ENSOARG00000007699	1.16511850239907	3.5016752374322	13.2231777825462	0.000276508414866	0.002902872237903	Up
ENSOARG00000007713	1.36500223803358	3.87541073407649	19.0053192765302	1.30354554995652E-05	0.000367708473884	Up
ENSOARG00000007725	1.16137749894251	8.06170247100617	14.0355267327056	0.000179389153465	0.002170525904337	Up
ENSOARG00000007757	1.26437025073255	5.80819564471042	17.1156117876827	3.51720003000765E-05	0.000720275002586	Up
ENSOARG00000007758	-3.44980246006049	4.22848056694091	19.6984605933404	9.06743790077596E-06	0.000285395269276	Down
ENSOARG00000007774	-2.16243251943799	7.98865112025096	8.78668392373491	0.003034373321325	0.015085357475216	Down
ENSOARG00000007783	1.40901091885557	5.01591254662499	15.5642995053957	7.97462024805465E-05	0.001262447103643	Up
ENSOARG00000007792	-1.95670311868756	6.97134120552334	21.4069350457431	3.71425284593286E-06	0.000159504985089	Down
ENSOARG00000007805	-1.59222847333717	7.59370064609744	17.1771011997861	3.40516347371927E-05	0.000702324501557	Down
ENSOARG00000007846	-1.16029790974449	2.86626822746937	10.2910052006491	0.001336802462977	0.008514255421362	Down
ENSOARG00000007848	1.13039172897548	8.75721838826087	10.650116773614	0.001100639565893	0.007383279846108	Up
ENSOARG00000007896	1.7030379909095	7.02017660876506	23.7173027241771	1.11574898805644E-06	6.94116492083329E-05	Up
ENSOARG00000007932	-1.45458716275574	4.5988319010077	8.44868284623752	0.003653079150296	0.017101817421975	Down
ENSOARG00000007934	1.09994231179675	5.9985665546333	17.9257251427723	2.29695317377808E-05	0.000538403952689	Up
ENSOARG00000007935	-1.95423195584879	5.36833477806106	13.3781256091476	0.00025457601999	0.002751094285512	Down
ENSOARG00000007971	-1.25083684464332	6.88351902135039	13.8080537611141	0.000202466468954	0.002353723829481	Down
ENSOARG00000007994	-1.20016057773653	5.67302544677842	17.7291629816521	2.54691931274404E-05	0.000573301921758	Down
ENSOARG00000008030	-1.39248620505885	2.3891160809778	12.4480017376626	0.000418439254092	0.00383197273571	Down
ENSOARG00000008047	1.9592678763537	2.25762800032506	38.6776677316098	4.99896000063996E-10	3.59581441546033E-07	Up
ENSOARG00000008081	-1.2476577994042	5.49865379774802	12.4808518871432	0.000411144660059	0.003785491114092	Down
ENSOARG00000008082	1.04187845985202	2.45767228871343	11.8263010188416	0.000583998943587	0.004739946291782	Up
ENSOARG00000008103	1.38171340197982	3.782609329798	17.7036829122984	2.58126352709005E-05	0.0005756288827	Up
ENSOARG00000008137	1.40340653270272	4.08372679364686	16.991775728523	3.7542083741236E-05	0.000750124725309	Up
ENSOARG00000008143	-1.77819868792439	4.57679605185374	15.93444229004	6.55745302779411E-05	0.001092181286496	Down
ENSOARG00000008162	-1.29971731209665	4.61618601659974	7.9269958236339	0.004870259276355	0.020964484356813	Down
ENSOARG00000008180	1.25800094317172	4.0027339902103	17.2585373828995	3.26228386936092E-05	0.000683891166712	Up
ENSOARG00000008185	-1.5219211871152	3.54943441488315	11.3367600550799	0.000759877808248	0.005704783884623	Down
ENSOARG00000008195	-1.35323001494575	5.14162542766993	13.8196109416119	0.00020122490244	0.002343784530473	Down
ENSOARG00000008197	1.19701804852455	5.49575403520847	20.4523038312057	6.11359200044075E-06	0.000221262045073	Up
ENSOARG00000008200	1.34804176415916	4.27371450950927	17.9857181988905	2.22568552246216E-05	0.000530684623198	Up
ENSOARG00000008223	-2.08170912397771	3.63452076403113	18.1719007081487	2.01834889561613E-05	0.00049741279314	Down
ENSOARG00000008244	1.1415467707892	4.78348391602078	12.3625325617989	0.000438036092211	0.003935485858908	Up
ENSOARG00000008279	1.58920874931664	5.31456257700335	31.8216686183486	1.68996818870098E-08	3.9693558946448E-06	Up
ENSOARG00000008281	1.45550574274085	2.15167476029575	17.8683287875041	2.36728155418641E-05	0.000548444850253	Up
ENSOARG00000008312	-1.28209515992178	3.71643836230705	7.75953753276193	0.005342963950178	0.022338672466782	Down
ENSOARG00000008314	1.24228539211038	3.26376834639996	13.1650275310582	0.000285222596836	0.002946702753126	Up
ENSOARG00000008327	-1.26519220960024	3.30529093700014	14.05208739216	0.000177816356199	0.002158743083853	Down
ENSOARG00000008358	1.12731904045045	7.11539311580659	13.2065705861687	0.000278969365262	0.002913483144104	Up
ENSOARG00000008368	-1.50484361434319	4.9055107476398	14.6278507353928	0.000130964727384	0.001758870706676	Down
ENSOARG00000008369	1.71655387444953	5.74377544688854	32.9907747802794	9.25972040783157E-09	2.73256723522394E-06	Up
ENSOARG00000008374	-1.42684468069793	3.69244462002837	11.6607806685393	0.000638315493229	0.005038664616988	Down
ENSOARG00000008401	-1.95921263940968	8.20807683078323	13.4267261679799	0.000248064651458	0.002710066918086	Down
ENSOARG00000008406	1.24500136315007	2.15194753340668	9.05181108105112	0.002624347300143	0.013644351228381	Up
ENSOARG00000008409	-1.1674850853056	5.19583678821279	15.4618133744474	8.41890694163032E-05	0.001312915989041	Down
ENSOARG00000008431	1.30456136723666	2.56888543062621	12.9450558273934	0.000320767532497	0.003174302262693	Up
ENSOARG00000008448	-1.23161756748154	3.32834640436264	11.6266890904601	0.000650121754515	0.005088504179482	Down
ENSOARG00000008455	-1.59475342945133	6.98589447639473	16.8011516917161	4.15081037371538E-05	0.000808319400864	Down
ENSOARG00000008460	1.10883821817196	5.32284235699154	13.1295027440356	0.000290681911969	0.002974617852124	Up
ENSOARG00000008468	-2.17787256666683	5.20994427444967	10.6678757255165	0.001090122384912	0.00733696989939	Down
ENSOARG00000008472	-1.32722577771625	3.07281991799468	16.144917556128	5.86758065270236E-05	0.001007910234805	Down
ENSOARG00000008615	-1.34360854601809	5.54532019557419	15.5176572079418	8.17381664605097E-05	0.001279897357543	Down
ENSOARG00000008632	1.05105105522901	2.19265943659243	9.21221846041394	0.002404051929992	0.012871647930902	Up
ENSOARG00000008636	-1.07766320640326	3.79065751889679	11.6273189207136	0.000649901650566	0.005088504179482	Down
ENSOARG00000008637	1.23512862418227	5.18046881906654	13.6680392163511	0.000218135597368	0.002479817889008	Up
ENSOARG00000008658	-1.32935746966008	3.69557002830584	13.130014263441	0.000290602560864	0.002974617852124	Down
ENSOARG00000008707	1.43451708655219	2.84959977528615	15.1997845773607	9.67144529375357E-05	0.001439191545599	Up
ENSOARG00000008716	-1.53095759151296	5.68528250284794	17.786130902444	2.4717846810841E-05	0.000565562025738	Down
ENSOARG00000008732	-1.5531812202544	8.27484487200802	17.1207955923922	3.5076135529219E-05	0.000720275002586	Down
ENSOARG00000008733	1.15389825499554	4.4491459266662	14.877287185401	0.000114736167837	0.00161233034876	Up
ENSOARG00000008756	1.42836047448707	4.3488236205005	25.1616912085641	5.27190797208629E-07	4.27284428526346E-05	Up
ENSOARG00000008779	1.52150738945622	3.40194501104436	26.7469745190553	2.31914553548474E-07	2.49449027737326E-05	Up
ENSOARG00000008790	-1.54423673495172	4.76706731831772	17.681137630147	2.61203985106428E-05	0.000577005117964	Down
ENSOARG00000008795	1.56852133744373	3.43574821136686	17.2028414623752	3.35933514784353E-05	0.00069641874106	Up
ENSOARG00000008809	1.47890625238352	2.94299610622385	15.4176639765101	8.61789558685458E-05	0.001334277490885	Up
ENSOARG00000008819	-1.15052078087654	8.449713237611	11.7474737632477	0.000609258767313	0.004885025209585	Down
ENSOARG00000008849	-1.75679164040337	5.79997317856067	17.0908919659083	3.5632781991869E-05	0.000728415076278	Down
ENSOARG00000008856	-1.03419015055282	7.14009047190582	14.2489453625078	0.000160150526562	0.002012236274067	Down
ENSOARG00000008868	-1.31590185133479	3.0436556869238	15.587992522184	7.87531180146421E-05	0.001257100742345	Down
ENSOARG00000008887	-1.07384748905298	7.61169755683821	11.3236414170661	0.000765264958856	0.005723854975236	Down
ENSOARG00000008915	-1.50261348449663	5.09591109842173	18.8564213246895	1.40935853662682E-05	0.000384367473887	Down
ENSOARG00000008916	-1.21111877304045	3.9658462958498	12.0418983005518	0.000520179703783	0.004392331776111	Down
ENSOARG00000008920	-3.06169130208808	4.84604065920191	12.5551156673824	0.000395123140668	0.003691507854394	Down
ENSOARG00000008930	-1.11604111355336	6.8884129995843	12.7564057798475	0.000354791997145	0.003437122133958	Down
ENSOARG00000008991	-1.10486797338511	3.47805161733824	12.7800914319016	0.000350327806104	0.003411102132362	Down
ENSOARG00000008999	-1.21896452587159	3.77444116771985	11.790503365277	0.000595336357596	0.004804857040369	Down
ENSOARG00000009033	-2.82159874137388	4.90017987850037	24.9774178606474	5.80057384610199E-07	4.5401596601968E-05	Down
ENSOARG00000009043	-1.06267032203905	4.49511803207128	9.14963444307357	0.002487677599995	0.013199945365767	Down
ENSOARG00000009053	1.09822446521259	5.05143941218402	12.6770418933232	0.000370172742504	0.003532732608059	Up
ENSOARG00000009087	-1.35545744487034	3.89834268316209	16.365800403089	5.22189999892394E-05	0.000928884808155	Down
ENSOARG00000009140	1.39076416785924	5.88645577431884	23.5187864264252	1.23699999888381E-06	7.45373454824807E-05	Up
ENSOARG00000009158	-1.3380047589022	2.15037674644837	14.0892278316365	0.00017433937254	0.002125499828984	Down
ENSOARG00000009170	-1.20697248684671	4.21368364139076	11.6363830352045	0.000646742377752	0.005084260946412	Down
ENSOARG00000009195	-3.03356289779872	5.1870957953364	25.1925026476483	5.18835022035319E-07	4.26519447757463E-05	Down
ENSOARG00000009204	1.59540590731416	4.5169107304012	27.1173939102217	1.91467426118429E-07	2.13941612349223E-05	Up
ENSOARG00000009234	-1.21657669271044	7.03350351647381	12.4835551710124	0.000410550121439	0.003783043512923	Down
ENSOARG00000009247	1.38955963379238	6.67757758788291	22.911335748072	1.69648424389192E-06	9.57099860929026E-05	Up
ENSOARG00000009259	1.15175645560135	3.97468303605229	15.169763084097	9.82643794875765E-05	0.001453630775736	Up
ENSOARG00000009306	-1.34652001090535	5.86409455124971	9.15507176055054	0.002480296513114	0.013172926889447	Down
ENSOARG00000009315	1.29778812197345	4.10199192500458	13.3094912892307	0.000264065997342	0.002811411251998	Up
ENSOARG00000009340	1.6610913522106	1.9431880056978	28.675008341185	8.56013454864397E-08	1.32539378396468E-05	Up
ENSOARG00000009349	-1.31260296357139	3.69336512742951	16.6958015839586	4.38779962147024E-05	0.000835322037198	Down
ENSOARG00000009371	-1.32263613492574	3.38075525646157	11.5278910176517	0.000685597478125	0.005277954097483	Down
ENSOARG00000009373	-1.22219648823802	6.18368438098856	12.4113149480897	0.000426740271996	0.003873307405676	Down
ENSOARG00000009374	-1.85397733189906	7.59756101986163	17.9314514846341	2.29005282615535E-05	0.000538403952689	Down
ENSOARG00000009385	-1.51948790312057	4.59312994358288	17.5787112132359	2.75657074095236E-05	0.000601999481169	Down
ENSOARG00000009409	-1.10839634113462	6.95520287277431	11.3790664161975	0.000742764394374	0.005612918854136	Down
ENSOARG00000009456	-1.74400391768508	5.59409119738715	18.5428210142116	1.66129741854088E-05	0.000431599819187	Down
ENSOARG00000009462	-1.20393732105646	4.44675534392972	10.3890634416146	0.001267639055398	0.008199915510599	Down
ENSOARG00000009498	1.21984344789862	6.77124246379515	18.8930704887584	1.38253961221777E-05	0.000381098178827	Up
ENSOARG00000009511	1.28418029664922	5.87569258033161	19.6810907914297	9.15023318373672E-06	0.00028694832074	Up
ENSOARG00000009518	1.13182863182757	2.30610433569566	11.9494215814273	0.000546643484614	0.004536123102719	Up
ENSOARG00000009546	-1.35810452536286	4.97230023285433	19.24893148536	1.14734574982632E-05	0.000337718727231	Down
ENSOARG00000009548	1.29980839225684	6.14350952191693	20.1451196706354	7.17831674699803E-06	0.000245878712623	Up
ENSOARG00000009568	1.16248874920891	1.55965126537331	10.8333819416431	0.000996863926343	0.006886498756472	Up
ENSOARG00000009583	-1.74439171824994	6.92405748060718	24.1743517689482	8.79964058905621E-07	5.88517588557812E-05	Down
ENSOARG00000009586	1.20871860616503	5.7574200416083	20.0023344672656	7.73476773386505E-06	0.000255070033951	Up
ENSOARG00000009588	-1.08286739965255	3.40432509537751	7.56165582478563	0.005962318613633	0.024238899655354	Down
ENSOARG00000009602	-1.46509709307812	7.51150551536392	15.2910448265487	9.2152346006729E-05	0.001399183839303	Down
ENSOARG00000009607	-1.24838853782546	7.35496407456765	14.849401280713	0.000116445027442	0.00162247678067	Down
ENSOARG00000009623	-1.00953754493091	4.5621081587099	10.1816320947591	0.001418465701533	0.008846962926177	Down
ENSOARG00000009625	1.34800996255331	3.77147993925368	16.1348610721962	5.89881799232947E-05	0.001008759231407	Up
ENSOARG00000009626	-2.34098646352881	3.5137808998211	11.6844065663061	0.000630260851681	0.004992203814176	Down
ENSOARG00000009634	1.07186012405864	5.62574497737102	14.5629111649046	0.00013555657024	0.001801125357263	Up
ENSOARG00000009636	-1.39604477722688	4.27721272987876	12.3445072382612	0.000442285875156	0.003960505286881	Down
ENSOARG00000009649	1.23861201136178	2.69878044654785	10.5390835729104	0.001168763580305	0.007734727205704	Up
ENSOARG00000009694	-1.42549324318596	2.63659827001592	15.5738439519232	7.9344643858439E-05	0.001260359880843	Down
ENSOARG00000009711	-1.46302525482242	4.49355727303199	17.6153730738061	2.70393722158709E-05	0.000592754542538	Down
ENSOARG00000009726	1.23279067235696	6.22582346464848	16.6712617115277	4.44492887973237E-05	0.000840011272198	Up
ENSOARG00000009747	1.23436654798262	1.86025800071092	15.0964777829031	0.000102153712907	0.001486330065541	Up
ENSOARG00000009759	-1.1372389965144	6.22823774716002	10.5722673900995	0.001147968354269	0.007632563714199	Down
ENSOARG00000009763	1.16423404193309	2.37139357777792	11.0001788419751	0.00091103096633	0.006452341779382	Up
ENSOARG00000009804	1.14747492658117	3.20210628809969	12.57586760385	0.000390759797129	0.003662259369019	Up
ENSOARG00000009823	-1.10918259103224	6.14353724145303	15.2774405172945	9.28184383334899E-05	0.001406628246689	Down
ENSOARG00000009833	-3.48158957352012	6.61051986169435	19.5465900246819	9.81758215799664E-06	0.000302415267015	Down
ENSOARG00000009846	-1.60568267491796	2.52679257600987	16.4422322912211	5.01552712538101E-05	0.000901932838844	Down
ENSOARG00000009872	-1.54098769053521	4.86145285212093	16.2899810457372	5.43505630456995E-05	0.000957872165373	Down
ENSOARG00000009880	-2.05253907741805	8.11364233493773	25.9883679523651	3.43480662937609E-07	3.18799915302334E-05	Down
ENSOARG00000009886	-1.1590059735121	2.55325388751467	8.34013691544317	0.00387786752684	0.017809408366482	Down
ENSOARG00000009894	1.29999347937227	5.13542103968602	24.6013663040649	7.05017290501031E-07	5.18050726549067E-05	Up
ENSOARG00000009914	-1.13846703966842	3.20554072417773	7.50844800234169	0.006141026441896	0.024703625767136	Down
ENSOARG00000009918	-1.23760171764703	4.9591429433537	10.495931768382	0.001196376675537	0.007853937280866	Down
ENSOARG00000009919	-1.51873635553277	8.39139279831581	14.1507583662754	0.000168729076484	0.002072468453841	Down
ENSOARG00000009938	-1.78815515393389	6.07927285102905	24.1011081900768	9.14076778709321E-07	5.97733502623044E-05	Down
ENSOARG00000009946	-1.28477569572939	6.48256652547145	18.8367448945689	1.42397217949971E-05	0.000387434889217	Down
ENSOARG00000009948	1.25358146452216	4.30249431290018	15.1397095481552	9.98409991922864E-05	0.001466653632391	Up
ENSOARG00000009949	-3.45724415963753	6.95857336153029	41.4944630626254	1.18205246660689E-10	1.13368681984823E-07	Down
ENSOARG00000009968	-1.15521665877936	7.20664177819402	11.4615386053029	0.000710514487186	0.005401130272803	Down
ENSOARG00000009970	1.76641812198196	6.00423033689993	37.5788684716336	8.77904310135326E-10	5.06430401093802E-07	Up
ENSOARG00000010012	-1.61979888685381	5.17689033459964	10.9832709055034	0.000919380199304	0.006492154270505	Down
ENSOARG00000010030	-1.88312184422854	2.451254483113	13.3312289020197	0.000261022401494	0.002791920835309	Down
ENSOARG00000010061	1.30512165200943	5.64706342753404	17.4563752726176	2.9397673552826E-05	0.000632407149382	Up
ENSOARG00000010070	-1.91846016742891	6.2504734243827	18.402959810365	1.78780063347158E-05	0.000450865962323	Down
ENSOARG00000010083	-1.84494761678078	6.12771826832284	12.2045396616487	0.000476733645443	0.004150323392891	Down
ENSOARG00000010135	-1.96330327344693	6.92599237494193	27.5613565436219	1.5218915557183E-07	1.86334573561297E-05	Down
ENSOARG00000010206	-2.64918390590603	8.05864645822535	13.6048109739823	0.000225606616586	0.00252703271279	Down
ENSOARG00000010218	1.24885333397106	4.35750461711483	18.226773031459	1.96102772041761E-05	0.000486410949015	Up
ENSOARG00000010235	-1.31256027579934	7.51711428875835	15.1584963821368	9.88524776883188E-05	0.001458580981686	Down
ENSOARG00000010246	-1.13025714140001	5.6094305653264	11.6972532401545	0.000625924270048	0.004968112016536	Down
ENSOARG00000010266	-1.43912469572556	4.53330727994978	13.0570827569823	0.000302139664531	0.00305154067163	Down
ENSOARG00000010269	-1.37427399466406	5.00358254401206	12.006866504694	0.000530049000479	0.004439835477808	Down
ENSOARG00000010294	-1.34960825807884	3.25577913646037	14.2847323128283	0.000157134238055	0.001991693772881	Down
ENSOARG00000010353	-3.05963259714254	3.75890237037217	25.2560950396072	5.02006785509439E-07	4.17683562087833E-05	Down
ENSOARG00000010363	1.39952905221133	4.14072672649032	12.7594329858849	0.000354218257085	0.003437122133958	Up
ENSOARG00000010391	1.07293025630764	7.70103323410262	14.4636869415075	0.00014288773815	0.001859728906377	Up
ENSOARG00000010418	-1.16893964669137	7.08052824052754	11.1589942270327	0.000836252475663	0.006072195421078	Down
ENSOARG00000010419	1.06387941627411	4.94474510924039	14.4521524126045	0.000143765466952	0.001867490698815	Up
ENSOARG00000010451	-2.11686270381451	5.69842410875042	21.0640759610893	4.44177841340581E-06	0.000180730580426	Down
ENSOARG00000010459	-1.29201682976937	5.09590025870299	14.7953006126175	0.000119833755699	0.001653677091532	Down
ENSOARG00000010462	1.60481575890644	7.17719812367861	11.4652508834696	0.000709096574504	0.005398743999893	Up
ENSOARG00000010464	-1.14481362430149	4.81255295836659	9.77409070938103	0.001769882291783	0.01028446424119	Down
ENSOARG00000010474	1.30591842284324	1.56643615988606	14.6920525702416	0.00012657896969	0.00171851428532	Up
ENSOARG00000010487	-1.33367091926186	2.44898316900235	16.4850368684916	4.90355395327422E-05	0.00088734280579	Down
ENSOARG00000010492	-1.70853250091488	8.14001063276161	18.9049278142354	1.37397293131281E-05	0.000381098178827	Down
ENSOARG00000010496	-2.20422679861977	4.98109935683159	24.6975496817692	6.70693909430122E-07	5.05589740165602E-05	Down
ENSOARG00000010507	-1.55471835335692	7.16520393803213	16.3814300239482	5.17901532587927E-05	0.000922682467268	Down
ENSOARG00000010521	-1.85217988740573	8.92570074911987	11.711865686578	0.000621028242873	0.004944464777766	Down
ENSOARG00000010561	1.16961524689033	4.12631062140999	13.4215691068269	0.000248747544214	0.002712680863172	Up
ENSOARG00000010565	1.09818246063934	1.52662343783136	10.2275010626439	0.001383619942253	0.00869218445163	Up
ENSOARG00000010589	-1.27522524396821	8.45781839736283	13.2258508928631	0.000276114347639	0.002902872237903	Down
ENSOARG00000010597	-2.88355046606852	3.64302445400243	15.2336148917393	9.49973456738656E-05	0.001421748311262	Down
ENSOARG00000010615	-1.83181757660042	6.90954964818916	14.2381951740697	0.000161067940492	0.002021516823473	Down
ENSOARG00000010632	-1.50436580027623	8.07648872202598	16.5377608691581	4.76908066747386E-05	0.000873168354389	Down
ENSOARG00000010693	-1.21972442362089	5.53349012840287	13.9510421625808	0.000187633607913	0.002228965346084	Down
ENSOARG00000010750	1.29654855454147	1.93942304908099	14.9461295595225	0.000110624760772	0.001571827619417	Up
ENSOARG00000010788	-1.42324681400342	5.69523374352725	18.4188797331768	1.77292641588607E-05	0.000449561920483	Down
ENSOARG00000010792	-1.64848230627677	1.7525767034072	13.4027739390358	0.00025125245663	0.002732921343477	Down
ENSOARG00000010806	1.20635616106032	5.65910880661886	14.895194325669	0.000113652142735	0.001601006745084	Up
ENSOARG00000010816	1.75720699070854	4.77382173943487	27.3547422914423	1.69348621467472E-07	1.96872048936277E-05	Up
ENSOARG00000010821	-1.73677832938419	7.56969908127687	13.7220132185547	0.000211955555594	0.002420036199729	Down
ENSOARG00000010837	-1.80812429667249	3.52872672290765	21.39788799067	3.73182041789261E-06	0.000159663647545	Down
ENSOARG00000010850	-1.03781853600653	2.19500199170514	8.89585059138672	0.00285819427916	0.014446984699175	Down
ENSOARG00000010853	-1.37689518427192	6.64840879851174	15.5461968552196	8.05134512832046E-05	0.001271096448311	Down
ENSOARG00000010883	-1.23150424502771	4.55734986795262	14.6584888491269	0.000128853011399	0.00174466977434	Down
ENSOARG00000010895	1.3362766028765	3.24614392556542	13.741989773115	0.00020971322527	0.002413832991557	Up
ENSOARG00000010903	-1.18184827580876	8.11680266671135	10.1096349937395	0.001474961729309	0.009072867206101	Down
ENSOARG00000010913	1.20397216459307	6.29826614141812	19.1773683604973	1.19117291173973E-05	0.000345832203146	Up
ENSOARG00000010917	-1.40690114804131	6.28074412971178	18.475540885984	1.72098837940415E-05	0.000441132633821	Down
ENSOARG00000010919	-1.27972312122075	3.9174740146983	13.6441932717046	0.000220923489851	0.002497650731526	Down
ENSOARG00000010939	-3.03843557172403	4.18567445685459	33.4484968883834	7.31763094104222E-09	2.29906695550313E-06	Down
ENSOARG00000010978	-1.74816745443711	3.56603635329614	11.2390918205634	0.000800923366699	0.005916448669664	Down
ENSOARG00000010980	-1.02549284147739	3.90667734541125	11.4481353491649	0.000715657772949	0.00543663716757	Down
ENSOARG00000010984	1.55236616063305	2.6264163819214	17.7417923117935	2.53006699227239E-05	0.00057212953251	Up
ENSOARG00000010988	1.21571931661521	5.43683039626019	17.492653954921	2.88419957249681E-05	0.000623952121802	Up
ENSOARG00000011001	-1.07773033808644	7.80201368231433	9.7718383960304	0.001772051760814	0.010289880784664	Down
ENSOARG00000011009	1.26341195017988	6.57539647424245	10.0613848069318	0.001514093762893	0.009251564995047	Up
ENSOARG00000011058	1.28236938485871	4.74909207550633	18.6101023217867	1.6036846885934E-05	0.000422352564783	Up
ENSOARG00000011059	-2.08507443064431	3.54881716570438	22.6777701063792	1.91571376959155E-06	0.000104492652958	Down
ENSOARG00000011071	2.20003590338729	6.56898210193718	25.4520742108872	4.53509799830166E-07	3.89510767630252E-05	Up
ENSOARG00000011081	-1.47516546910266	4.31213050814969	14.8614789001012	0.000115701783167	0.001617997354153	Down
ENSOARG00000011128	1.14782507760511	3.12444469480623	12.1181114679595	0.000499344490147	0.004276008732961	Up
ENSOARG00000011142	1.49953098972882	5.89977087356159	25.2805043143822	4.95693749076991E-07	4.16418931250152E-05	Up
ENSOARG00000011149	-1.07354724346788	6.77954503615118	10.6752189086589	0.001085803377315	0.007325035796905	Down
ENSOARG00000011167	-1.98904309750957	2.75217043160208	21.1702031227896	4.20247626273073E-06	0.000174607578728	Down
ENSOARG00000011179	-1.14840706800082	4.00618327714529	13.3412631648301	0.000259629404309	0.00278219256443	Down
ENSOARG00000011191	-1.84175270278113	4.38475649443807	16.6297213672115	4.54334520808829E-05	0.000852018870076	Down
ENSOARG00000011199	-1.37008819408169	6.20744021735765	20.4837778527039	6.01387929028106E-06	0.00021833986357	Down
ENSOARG00000011211	2.27012022827106	2.0002397980014	25.7467525717645	3.89281480398597E-07	3.47608075266629E-05	Up
ENSOARG00000011221	1.15228880404867	2.03725044098342	12.2985160236992	0.000453318580137	0.004022547061523	Up
ENSOARG00000011263	1.10814314195621	4.22213235403787	14.1931369758007	0.000164971117326	0.002041561923983	Up
ENSOARG00000011272	-1.66859429896463	5.42831849707745	10.9389806881408	0.000941619585004	0.006612019404402	Down
ENSOARG00000011287	-1.24400338322516	5.97260540484748	11.547418301599	0.000678433977124	0.005243852681474	Down
ENSOARG00000011288	-1.54702751819938	5.21897902296616	15.7739572976662	7.13782867624777E-05	0.001168003510099	Down
ENSOARG00000011303	1.4795918667819	2.54635890792943	20.5592035160339	5.78151568983252E-06	0.000214897527638	Up
ENSOARG00000011336	-2.8971204009865	3.37911072552025	15.9558920417849	6.48356550470824E-05	0.001087247862714	Down
ENSOARG00000011347	1.61793304403939	7.89570337750893	26.1613364345324	3.14047955335438E-07	3.02574315372115E-05	Up
ENSOARG00000011368	-1.4334875844021	7.21206493561497	15.0474459356437	0.000104842032872	0.001514183539975	Down
ENSOARG00000011370	1.21118468120997	4.58641218884254	15.5326237626378	8.10935908504168E-05	0.001275066315677	Up
ENSOARG00000011383	-2.43936471094127	5.5998152887111	27.6209655903404	1.47570558704088E-07	1.82622533346811E-05	Down
ENSOARG00000011384	-1.1867653877358	5.15861744503549	13.2939289847607	0.000266266905178	0.002824392453169	Down
ENSOARG00000011388	-1.24938094966794	8.0227650505969	13.7379015150096	0.000210170171045	0.002413832991557	Down
ENSOARG00000011428	-1.16141196784306	5.12560986862993	13.7367162767277	0.000210302832936	0.002413832991557	Down
ENSOARG00000011434	1.21345176284525	5.58523904655596	16.892900456511	3.95492300087953E-05	0.000781290405457	Up
ENSOARG00000011435	-1.36293888702629	6.1560567251101	18.2518887036259	1.93533954618489E-05	0.000481076087193	Down
ENSOARG00000011554	-1.42223797857298	3.30700996458752	13.2004983562234	0.000279874685621	0.002915002494854	Down
ENSOARG00000011599	-1.513389663274	7.51981597700973	14.2587504246713	0.00015931835836	0.002010520818386	Down
ENSOARG00000011631	1.30337971078663	5.78556861118746	20.8158340957701	5.05631965314296E-06	0.000197265026739	Up
ENSOARG00000011655	-1.0542556427635	2.60649389263633	9.47796792140803	0.002079541830944	0.011601283050092	Down
ENSOARG00000011659	-1.37934366059967	2.83571368070726	14.5585746678204	0.000135868913619	0.001801125357263	Down
ENSOARG00000011661	1.87097309938437	3.25854748123762	27.5008528800139	1.57025244965082E-07	1.90231952031908E-05	Up
ENSOARG00000011666	-1.35262202474683	5.31388655072689	19.4302382022058	1.04341880371957E-05	0.000316852427757	Down
ENSOARG00000011682	1.07105986505169	4.41055789619788	8.86959762504524	0.002899590459206	0.014577078326258	Up
ENSOARG00000011710	1.25283815607887	3.71691056907562	13.8251908555938	0.000200628211049	0.002339442837851	Up
ENSOARG00000011712	1.27174515649155	3.65775305023669	14.4691740817057	0.00014247208592	0.001859728906377	Up
ENSOARG00000011731	1.07988707011496	9.0891544243498	12.3117900339438	0.000450106106165	0.004006396887748	Up
ENSOARG00000011734	1.16449439189056	6.20779165870812	19.3581446069691	1.08356106948564E-05	0.000324757925748	Up
ENSOARG00000011738	1.32848611294846	6.43007736800907	20.8917691545782	4.85978322407608E-06	0.000191463454378	Up
ENSOARG00000011756	-1.59434153455929	5.44143954997418	12.3434868297668	0.000442527694665	0.003960505286881	Down
ENSOARG00000011758	1.28249539191937	4.00404178888616	13.1433644825731	0.000288539269382	0.002967648303232	Up
ENSOARG00000011780	-1.33562036859153	8.07347363080601	11.5741799618816	0.000668739208915	0.00519683967279	Down
ENSOARG00000011811	-2.57514011610732	5.1744112176445	19.6966755428154	9.07591176947713E-06	0.000285395269276	Down
ENSOARG00000011837	-1.3873290418461	4.89331068140048	22.143205727756	2.5304994523728E-06	0.000120844473848	Down
ENSOARG00000011864	1.15575707357579	5.92736085200278	17.0520029818694	3.63699924472778E-05	0.000736559285943	Up
ENSOARG00000011870	-1.17137258924122	3.45499275459923	12.2882768458102	0.000455812386069	0.004035342116363	Down
ENSOARG00000011874	-1.27413384112869	7.64144865316566	17.8021440896738	2.45106882833404E-05	0.000563060901104	Down
ENSOARG00000011880	-1.29726367262031	3.99958895341545	7.82477498973646	0.005153486219059	0.021805688564392	Down
ENSOARG00000011893	1.27217566599731	4.44325849930959	13.3429761113907	0.000259392355918	0.00278219256443	Up
ENSOARG00000011894	-1.39560568819489	6.30175791269764	18.7312364976152	1.5049689221028E-05	0.000403745625279	Down
ENSOARG00000011915	-2.62641258746219	6.65829192620858	20.7232042297163	5.30689995150074E-06	0.000203590371806	Down
ENSOARG00000011962	1.14804988322576	8.55232998021915	11.9423304156353	0.000548727999307	0.004549935550446	Up
ENSOARG00000011970	1.20301904109115	4.11595616009642	11.9137049711756	0.000557224624122	0.004583453613029	Up
ENSOARG00000011974	1.30648894236563	6.49979129950511	17.4957435850052	2.87951626605611E-05	0.000623952121802	Up
ENSOARG00000011977	1.41605924761027	1.37520588370014	16.2892306979771	5.43720895940802E-05	0.000957872165373	Up
ENSOARG00000011988	-1.05702013273852	2.92324721512887	10.8997126553668	0.000961791787058	0.006710517989428	Down
ENSOARG00000012042	1.28920211946271	4.73530060695152	20.3624710701902	6.40741350379747E-06	0.000225513522982	Up
ENSOARG00000012052	-1.10325950074275	4.60876409649829	10.234058265111	0.001378709857879	0.008673274399399	Down
ENSOARG00000012055	-1.12034388463106	4.351285772826	8.87912539338694	0.002884496954352	0.014541418859564	Down
ENSOARG00000012082	-1.69641643585522	4.1145082306051	16.6195845781825	4.56769174417196E-05	0.000852018870076	Down
ENSOARG00000012085	-1.1681561883651	7.19698312189325	11.7262127106523	0.000616258774522	0.004918531370299	Down
ENSOARG00000012096	1.21227432139035	2.63617383653539	10.2958073568686	0.001333328044334	0.008501535990162	Up
ENSOARG00000012132	-1.4254350980012	8.38646763456669	15.9280219225064	6.57973339727194E-05	0.00109364613346	Down
ENSOARG00000012174	1.42498138019946	5.88940999158412	24.4339541241275	7.69013329440026E-07	5.42269213929879E-05	Up
ENSOARG00000012176	-1.50172638328276	6.15818550935489	11.9761634219958	0.000538854128952	0.004497224198774	Down
ENSOARG00000012192	-1.48571022366626	5.91845776980543	20.0945593471745	7.37060502736706E-06	0.00024918582301	Down
ENSOARG00000012214	-1.48988395929464	2.34494752672906	18.6859851081899	1.54111060153468E-05	0.000411523014224	Down
ENSOARG00000012236	-2.64636065193483	7.99146047258896	25.69505540632	3.99850225715755E-07	3.53990480597125E-05	Down
ENSOARG00000012281	-1.48149562013506	3.50142301165415	13.6249348274903	0.000223201232342	0.002511068409604	Down
ENSOARG00000012313	1.35267897993655	4.44651584048003	15.0525971582347	0.000104556286119	0.001513633077912	Up
ENSOARG00000012372	-1.10865316755396	3.59526504222682	11.5118839971887	0.000691526540853	0.005302317760612	Down
ENSOARG00000012403	1.08911409401148	3.08674723639264	10.434310813896	0.001236956958441	0.008057842342738	Up
ENSOARG00000012409	-1.63739209446951	5.08798401191728	13.53142151656	0.000234602282364	0.002598688804353	Down
ENSOARG00000012430	1.67018036385185	5.58283418076141	23.2734668540485	1.40525303751462E-06	8.37193444943944E-05	Up
ENSOARG00000012445	-1.53249383087724	5.0030726039956	16.533541889341	4.77970339095777E-05	0.000873168354389	Down
ENSOARG00000012454	1.46396387276008	6.97947033411414	20.7972751021893	5.10555536212676E-06	0.000198512961698	Up
ENSOARG00000012484	-1.46469767395989	3.88811087075259	13.7775383096923	0.000205781907585	0.00238503924914	Down
ENSOARG00000012497	1.00372439690294	5.75118766333621	13.2031428670003	0.000279480046978	0.002913528859304	Up
ENSOARG00000012499	1.46525533550691	4.12996929951558	13.9476324647959	0.000187974242792	0.002230304701332	Up
ENSOARG00000012513	1.20212014183664	5.98395701540355	16.9464695220246	3.84487561287475E-05	0.000764260335554	Up
ENSOARG00000012538	-1.238293851263	6.11448520821025	11.324389422917	0.000764956756373	0.005723854975236	Down
ENSOARG00000012544	1.11887586447976	2.50595159462277	12.4167825240602	0.000425492681963	0.003871142511231	Up
ENSOARG00000012577	1.37398265667386	3.82118177190413	16.1296433350239	5.91509111307567E-05	0.001009019511363	Up
ENSOARG00000012588	-1.05628903492989	4.36644474184496	12.0200453416463	0.000526314218144	0.004427887672966	Down
ENSOARG00000012613	1.27831451415484	2.71630289035817	12.0855831699044	0.000508132053963	0.004321439027345	Up
ENSOARG00000012625	1.30595585442776	6.67791188294124	17.4069920230647	3.01714053770607E-05	0.000645888634197	Up
ENSOARG00000012626	-1.19188863531639	6.75021139084788	17.0246664295545	3.68973639693016E-05	0.00074047435381	Down
ENSOARG00000012634	-2.73009364958776	3.83255049167955	24.1382047637205	8.96636708752271E-07	5.89679536058851E-05	Down
ENSOARG00000012639	2.76759911100534	12.169859483278	38.2784583147854	6.13360148166545E-10	4.15244820308751E-07	Up
ENSOARG00000012646	2.37358670878366	3.5972877350134	50.2759713697355	1.33575137200799E-12	5.12438751348E-09	Up
ENSOARG00000012647	1.2907701411454	3.44482714389726	14.6048762728335	0.000132571060081	0.001772079361754	Up
ENSOARG00000012653	1.28041500599555	4.83006168006078	12.0909534796703	0.00050667057221	0.004319460455978	Up
ENSOARG00000012658	-1.46618506735894	6.44341445636449	18.1346487071226	2.0582197637418E-05	0.000503604107025	Down
ENSOARG00000012670	-2.59970369537036	3.40721856036264	6.18021592125006	0.012918651111226	0.042000213457373	Down
ENSOARG00000012672	-1.34939585814788	7.88588182379501	10.5128654993643	0.001185462837037	0.007814141919509	Down
ENSOARG00000012678	-1.24953259158471	2.43410058516809	12.7202636361621	0.000361714774369	0.003474937677973	Down
ENSOARG00000012687	-1.23286633703556	7.51220739526042	12.2411372320009	0.000467473286701	0.004091368864368	Down
ENSOARG00000012711	-3.30262657426794	6.88881949010331	28.1604119478721	1.11665335208596E-07	1.52994802728063E-05	Down
ENSOARG00000012724	1.30886450411523	7.33970546281596	11.0491401837567	0.000887283380378	0.006323061563328	Up
ENSOARG00000012736	1.08371382338561	5.58406587344306	14.6274533674668	0.000130992343417	0.001758870706676	Up
ENSOARG00000012768	-2.21496575538576	3.40032363195546	14.2630713679679	0.000158953018008	0.002008112276902	Down
ENSOARG00000012786	-1.23424744894394	4.59098726157541	9.14113752399512	0.002499256721313	0.013230885743142	Down
ENSOARG00000012802	1.19187218531053	6.00804888103745	18.1172577656615	2.07710330877227E-05	0.000506469957217	Up
ENSOARG00000012805	-1.76962192662828	5.64613708243928	21.5781133487579	3.39706357698495E-06	0.000149224445449	Down
ENSOARG00000012817	-1.07983395465179	5.13601938714351	11.3177071306969	0.000767714526435	0.005737419795289	Down
ENSOARG00000012844	1.48558534315353	7.11831799888917	21.4192738930649	3.69042696099306E-06	0.000159504985089	Up
ENSOARG00000012864	-1.53067422426896	5.79153716008166	20.6983155054418	5.3763277532959E-06	0.000204887934148	Down
ENSOARG00000012870	-1.76260810988659	8.07283023169581	14.2311650437909	0.000161670747552	0.002026872149865	Down
ENSOARG00000012882	-4.00983661920788	6.33115287568317	21.3787077153895	3.76934092966634E-06	0.000160671647258	Down
ENSOARG00000012899	-1.2389352822206	5.86458856542966	16.6065279463006	4.59924455102846E-05	0.000852378511075	Down
ENSOARG00000012903	-1.84081339859463	4.73608775887446	16.4981854871602	4.86966550586783E-05	0.000882850528054	Down
ENSOARG00000012909	-1.75157453455887	5.52895897460531	9.99900793047088	0.001566245783581	0.009463878741777	Down
ENSOARG00000012931	-1.44962882869923	2.92688917059824	12.2701096622078	0.00046027122294	0.004052992735127	Down
ENSOARG00000012940	-1.40903107189118	1.61455788652636	10.9014760402765	0.000960876624747	0.006710517989428	Down
ENSOARG00000012946	-1.68119447414734	6.48854004745846	13.1842290672378	0.000282314930158	0.002932457158109	Down
ENSOARG00000012967	-1.77918962496677	7.64603597747479	15.8168261732307	6.97792049315103E-05	0.001147355228809	Down
ENSOARG00000012981	1.18398778361127	6.14389182444576	16.7856197458865	4.18492421772753E-05	0.000810271227578	Up
ENSOARG00000012988	-1.42165370492694	4.84809745567132	9.64648884796947	0.001897138657736	0.010842240901822	Down
ENSOARG00000012990	1.29189301044743	5.74310671277869	21.1395921574493	4.27014041425323E-06	0.000176147118379	Up
ENSOARG00000012998	1.22758334556479	5.81827063162994	17.5097725438329	2.8583469103826E-05	0.000621866060333	Up
ENSOARG00000012999	-3.07520459246822	5.13374424059991	27.6296446583726	1.46909909075311E-07	1.82622533346811E-05	Down
ENSOARG00000013010	1.25258802638853	4.91704714102938	17.9457930964904	2.27286218029822E-05	0.000536032189202	Up
ENSOARG00000013012	-1.32858666278357	6.63554524679695	19.2551373437387	1.14362228162262E-05	0.000337485867672	Down
ENSOARG00000013025	1.06349894707471	6.70560375837634	15.5066809948243	8.2214161286478E-05	0.001283857235069	Up
ENSOARG00000013027	1.25505571519054	2.77426802596684	10.0518561856243	0.001521945164868	0.009279024978893	Up
ENSOARG00000013032	-1.50142527101945	5.58931721014666	30.1527462586688	3.99321326184121E-08	7.53408056238204E-06	Down
ENSOARG00000013043	1.69024804720086	3.00762524128896	18.493305817802	1.70502110750469E-05	0.000438015355497	Up
ENSOARG00000013049	-1.08685735882799	3.96753174015132	10.6175922690533	0.001120168072856	0.007477966560614	Down
ENSOARG00000013061	-1.35836623990915	4.37620580540506	15.5912529910707	7.86174339613383E-05	0.001256677843696	Down
ENSOARG00000013065	-1.70585028454812	1.63515877964868	17.3101773535322	3.17481923185668E-05	0.00067167269374	Down
ENSOARG00000013080	-2.02662528588888	3.117968788618	18.6201999954446	1.59521300135505E-05	0.000421554098846	Down
ENSOARG00000013113	1.13278348661297	3.80737536065767	12.1362296713594	0.000494516508792	0.004250478341816	Up
ENSOARG00000013129	-1.64296006432792	3.57752026701021	23.6360687672703	1.16385427046405E-06	7.16299401003784E-05	Down
ENSOARG00000013130	1.32074052889047	5.41600692895173	23.8439796904725	1.04468093850026E-06	6.67957384511084E-05	Up
ENSOARG00000013144	-1.47904999703624	3.43203176522094	13.6002347650397	0.000226157241652	0.00252703271279	Down
ENSOARG00000013148	1.26925647972199	3.06591714978402	17.032208613472	3.67510984865242E-05	0.000739455231611	Up
ENSOARG00000013149	1.49392867162769	7.76601478098457	24.9072040332866	6.0157204829655E-07	4.61566180256333E-05	Up
ENSOARG00000013194	1.20417818659929	4.23683255339257	17.2398598209207	3.29451174527367E-05	0.000689391557752	Up
ENSOARG00000013231	-1.93173899615185	6.94782502122605	9.45554114729897	0.002105121770896	0.011700456713741	Down
ENSOARG00000013232	1.02037186711633	7.11263890207059	11.4111753594482	0.000730036307253	0.005529790387511	Up
ENSOARG00000013240	-2.78873777390968	5.19028755136642	20.6519430252719	5.50812603080702E-06	0.000208529679239	Down
ENSOARG00000013252	-1.20933094472044	4.85212876029275	12.7461796788609	0.000356737068582	0.003449698987159	Down
ENSOARG00000013378	-3.67832430830113	6.74014494047647	14.5812805761749	0.000134241479747	0.001790249351577	Down
ENSOARG00000013380	1.21601609848204	5.63235463311349	18.2553348364203	1.93184133280434E-05	0.000481076087193	Up
ENSOARG00000013383	-1.28339974346462	3.20609554903492	10.552984843362	0.001160006107386	0.007681536415368	Down
ENSOARG00000013389	1.10525957411859	3.86329178773254	11.6294265348218	0.000649165659301	0.005088504179482	Up
ENSOARG00000013398	-1.23539914056201	9.98771132797521	11.8756873159083	0.000568714783298	0.00465529049856	Down
ENSOARG00000013421	-1.41999150894527	4.60866864692832	9.70152253614456	0.001841154023699	0.010610288107189	Down
ENSOARG00000013445	-1.67238047210134	7.1595231644802	20.511680885173	5.92684565864202E-06	0.00021833986357	Down
ENSOARG00000013476	-1.20229845227167	7.17940297776634	12.272528339496	0.000459675067739	0.004052992735127	Down
ENSOARG00000013480	-2.28894909428572	7.40115078018552	16.2935734155624	5.42476210782161E-05	0.000957872165373	Down
ENSOARG00000013557	1.20600382843195	3.4711204131309	11.9193288886728	0.000555544908596	0.004576783359361	Up
ENSOARG00000013565	-1.33913275677775	8.83614118567081	14.9747423747307	0.000108959871382	0.001555855036888	Down
ENSOARG00000013613	-1.3777505520807	6.77905213429871	11.0833431941652	0.000871066143857	0.006242279109372	Down
ENSOARG00000013623	-1.0649045584624	7.76968930379238	11.3542180086601	0.000752768099607	0.005677331624099	Down
ENSOARG00000013625	-2.49879985683804	3.86923225902634	17.9612476480624	2.25448260544688E-05	0.000533885603006	Down
ENSOARG00000013646	1.35492775309819	7.68942211837589	19.8301486803934	8.46371374306604E-06	0.000272532083522	Up
ENSOARG00000013656	1.51571176127763	1.74537844050225	15.607646710241	7.79387668442976E-05	0.001247562263715	Up
ENSOARG00000013660	1.27602532163469	3.64946120333769	18.9035337454939	1.37497734634452E-05	0.000381098178827	Up
ENSOARG00000013691	1.45846077005711	4.44832883661634	21.3018749513783	3.92347560459197E-06	0.00016540395873	Up
ENSOARG00000013732	-1.63954918580461	5.44291467179263	20.5055910770547	5.94573217036993E-06	0.00021833986357	Down
ENSOARG00000013765	1.20303458731121	7.71904502225907	14.3501711123181	0.000151765901308	0.001947239418226	Up
ENSOARG00000013784	1.49966325845825	8.79539692568149	20.3492579954862	6.45181015703765E-06	0.000226383789931	Up
ENSOARG00000013838	1.42003321932119	6.3711916998127	26.5646930305175	2.54859019386139E-07	2.68249724070039E-05	Up
ENSOARG00000013852	-1.50267426657207	6.16114097321785	18.1400379261222	2.05240308405302E-05	0.000503604107025	Down
ENSOARG00000013872	1.2186740512637	2.83833028921202	13.5333844112967	0.000234357039901	0.002598688804353	Up
ENSOARG00000013891	-1.29214307838374	6.10593310353004	13.6228015643501	0.000223454989857	0.002511468240493	Down
ENSOARG00000013895	-1.74319005875282	7.50721989160062	22.4911244741725	2.11116806241824E-06	0.000110102456763	Down
ENSOARG00000013900	-1.38830755795503	4.88754139372738	18.1519469883954	2.03960792199708E-05	0.000501577939621	Down
ENSOARG00000013921	-1.12992521675214	7.75116157064524	10.129326117645	0.001459287495156	0.009005329641687	Down
ENSOARG00000013963	-1.07980641092796	6.03515433626376	13.9172996934028	0.00019103209447	0.002250346341104	Down
ENSOARG00000013968	-1.39394610327867	5.15115855952489	14.3226568401511	0.000154000188729	0.001969320191207	Down
ENSOARG00000013978	-1.67748942418734	5.11875298503734	23.7489578734333	1.09754786879313E-06	6.88531020425181E-05	Down
ENSOARG00000014005	1.66921586827014	4.74990620692181	18.5760772645855	1.63256493160432E-05	0.00042702704086	Up
ENSOARG00000014007	1.14128238112133	7.5497733252706	16.763529318937	4.23392898547312E-05	0.000817588736473	Up
ENSOARG00000014016	-1.74011786567894	7.23349256974758	9.72632765525579	0.001816470598797	0.01048959363851	Down
ENSOARG00000014026	-1.12598222479385	3.56905317240384	10.1078556899196	0.00147638643581	0.009076779641954	Down
ENSOARG00000014079	1.45038090984277	3.9837998054595	22.729563098677	1.86476804059923E-06	0.000102687154925	Up
ENSOARG00000014084	-2.43408179363848	3.1412378406488	35.5391123934868	2.49980377884995E-09	1.10654775733785E-06	Down
ENSOARG00000014103	-1.12948732661526	4.8442839994343	10.0596125537878	0.001515550954139	0.009252922722275	Down
ENSOARG00000014114	1.09209397886142	6.26302979434849	13.9875745106279	0.000184022749726	0.002206164402701	Up
ENSOARG00000014146	-1.70189684685807	8.32386208503304	15.1988803206783	9.6760775911562E-05	0.001439191545599	Down
ENSOARG00000014163	-1.12564198257498	7.72972162299148	13.7804841247462	0.000205459479924	0.002383702776657	Down
ENSOARG00000014168	1.48961649045464	1.90733855225213	14.5203351840841	0.000138654734057	0.001821663623587	Up
ENSOARG00000014170	-2.1486670110948	6.24527975661588	20.0419247676928	7.57627791226501E-06	0.000252740239108	Down
ENSOARG00000014178	-1.8826051448328	2.85123575416233	12.5268640132896	0.00040114250944	0.003729199629361	Down
ENSOARG00000014186	1.2115267162595	6.00398932677564	17.8208201284903	2.42712837460937E-05	0.000558676409268	Up
ENSOARG00000014197	1.103711524775	2.73716840760169	9.26297364123816	0.002338330492661	0.012599178670426	Up
ENSOARG00000014212	1.22205286217854	4.31562649159077	15.117295687167	0.000101033390406	0.001477501004049	Up
ENSOARG00000014239	1.26051313703323	6.73871325374128	20.1324963384895	7.2258482336644E-06	0.000246417106631	Up
ENSOARG00000014263	-1.06952411924275	3.16341463412513	9.93457911122001	0.001622025192479	0.009697604124803	Down
ENSOARG00000014267	1.14128696356699	4.2217435729943	9.80586853414206	0.001739558610837	0.010178230834839	Up
ENSOARG00000014270	-1.56750863760085	4.44430010653562	16.7434869914216	4.27888929798584E-05	0.00082350730653	Down
ENSOARG00000014319	-1.46991414424203	1.56867260406457	12.2705327254426	0.000460166890108	0.004052992735127	Down
ENSOARG00000014337	1.11807903298171	5.76738643513631	18.0180546578731	2.18819781799337E-05	0.000525761350465	Up
ENSOARG00000014350	-1.43745722499963	4.05324045615353	15.0991560009985	0.000102008885857	0.001486101604213	Down
ENSOARG00000014357	1.42132535813497	4.99971734349572	21.9048582124626	2.86507669385575E-06	0.000132795825048	Up
ENSOARG00000014362	-1.68662147455012	7.75415557150821	16.6309335392054	4.54044256126803E-05	0.000852018870076	Down
ENSOARG00000014366	1.47270903048611	3.70125679552205	19.2014274959389	1.1762539875992E-05	0.000344465830618	Up
ENSOARG00000014385	-2.29379230064791	5.10677127802204	13.3418108777395	0.000259553584593	0.00278219256443	Down
ENSOARG00000014388	1.51563706015478	4.78897375919738	21.7603592988517	3.08917304182811E-06	0.00013979929695	Up
ENSOARG00000014393	-1.51512654249534	6.04984794632284	16.1761889654842	5.77150466066887E-05	0.000997379320146	Down
ENSOARG00000014486	-1.68447304475106	6.54076604025471	21.8995119697392	2.87306980945926E-06	0.000132795825048	Down
ENSOARG00000014496	-2.81597249733813	4.83057643735176	24.5967757293385	7.06698792842154E-07	5.18050726549067E-05	Down
ENSOARG00000014514	-1.20901228806847	4.69273845351599	13.4446765382965	0.000245702381498	0.00269313210349	Down
ENSOARG00000014531	-1.08940824166518	6.07294523912292	12.9412007495309	0.000321428772431	0.003178113180335	Down
ENSOARG00000014551	1.19385445482739	5.90207184708839	12.7564061647065	0.000354791924144	0.003437122133958	Up
ENSOARG00000014555	1.19441052293227	2.91840750071819	9.23699388868235	0.002371739991276	0.012741034557252	Up
ENSOARG00000014559	1.36631556487765	4.48020789291043	19.8070084041938	8.56679872245339E-06	0.000273875795824	Up
ENSOARG00000014561	1.12579956861666	4.79845837220634	16.0725012819692	6.09628846844124E-05	0.001030281703132	Up
ENSOARG00000014589	-1.32622718102403	7.68614263566942	16.1581504663063	5.82673005699747E-05	0.001004530819345	Down
ENSOARG00000014599	-1.66160740149323	4.45280896900723	22.644654536999	1.94901700429865E-06	0.000105310970434	Down
ENSOARG00000014600	-2.39015054443662	4.39205371109967	14.0895246213306	0.000174311865502	0.002125499828984	Down
ENSOARG00000014614	1.3405138520025	3.59679288547594	13.6015527428717	0.000225998519368	0.00252703271279	Up
ENSOARG00000014616	-1.57986222290704	4.30638898254453	17.2259090576854	3.31879219508293E-05	0.000693211966846	Down
ENSOARG00000014627	-1.34840095525012	4.14063949018262	10.7317571915124	0.001053123933325	0.007154901622575	Down
ENSOARG00000014630	1.46127428315055	8.01873968983889	23.7432840871316	1.10078814630492E-06	6.88531020425181E-05	Up
ENSOARG00000014634	-1.0551342291153	6.31546936681985	13.918935327829	0.00019086593494	0.002250346341104	Down
ENSOARG00000014655	1.18039090612811	6.65572907783458	14.2217680657184	0.000162480052613	0.002033270947032	Up
ENSOARG00000014668	-1.31173048624377	6.05049178837135	12.5839966372527	0.000389063848763	0.003654822550499	Down
ENSOARG00000014671	-1.84334905655956	6.34103017308044	14.1527508228409	0.000168550477353	0.002072468453841	Down
ENSOARG00000014678	-1.48258715350045	5.70993323828119	10.5988845514162	0.001131559062531	0.007540887811618	Down
ENSOARG00000014705	1.56136145718324	3.85550467967004	25.8849386676538	3.62385644324767E-07	3.3100764924871E-05	Up
ENSOARG00000014710	-1.39854252201018	6.25493971641792	9.46069772765863	0.002099212075885	0.011677057410036	Down
ENSOARG00000014750	-1.16069423860225	7.92443245982324	13.6303252659899	0.000222561317945	0.002506319186134	Down
ENSOARG00000014775	-2.79668335766578	4.27902472471886	42.8791272789697	5.82286244909961E-11	6.70153239266875E-08	Down
ENSOARG00000014777	1.51223740316183	6.39745612338788	19.1456803467723	1.21111281117171E-05	0.000350092669978	Up
ENSOARG00000014792	-1.7495761685004	2.30728104881265	24.0846278565871	9.2193335496E-07	5.99465027244895E-05	Down
ENSOARG00000014795	-1.65159768777369	5.28569532069581	16.534917551182	4.77623708081799E-05	0.000873168354389	Down
ENSOARG00000014836	-1.97292975966925	2.73030483553974	8.82501237528298	0.002971293780016	0.014833531654118	Down
ENSOARG00000014841	-2.95046304745047	5.28356361009128	27.4669559671821	1.598016484334E-07	1.91578872064583E-05	Down
ENSOARG00000014860	-1.76378577987318	4.76909762772678	9.6169196037561	0.001927928369799	0.010946486239769	Down
ENSOARG00000014866	-1.55973286404536	5.86303516562926	8.35036475544742	0.003856099116917	0.01773774769648	Down
ENSOARG00000014876	-1.29379835879433	7.62134503829405	12.2563360199152	0.000463681051672	0.004073668109689	Down
ENSOARG00000014907	-1.60886458022929	5.61319520473476	14.6322053340632	0.000130662477949	0.001758870706676	Down
ENSOARG00000014981	1.2261013555353	4.92900825342038	14.6925889427788	0.000126542958748	0.00171851428532	Up
ENSOARG00000015021	-1.13002732810852	5.58305130491459	11.5616444901642	0.000673262805641	0.005217900087628	Down
ENSOARG00000015025	-1.20626946768946	6.87151067847023	11.2671346569207	0.000788914073687	0.005854037442985	Down
ENSOARG00000015035	-1.22222135171888	4.14531858585016	10.6541712202046	0.00109822944101	0.007374283918664	Down
ENSOARG00000015046	-1.31193084375527	4.3336254459838	15.7552276068923	7.20884584445445E-05	0.00117019191571	Down
ENSOARG00000015049	1.30172023814438	7.27997180896264	19.529617592359	9.90519525986267E-06	0.000303449055412	Up
ENSOARG00000015052	-2.70487401380959	3.75411351713399	15.2239028787815	9.54871296548958E-05	0.001425371433461	Down
ENSOARG00000015053	-1.36237069920212	4.29578349896368	20.5728272116911	5.74051630365125E-06	0.000214505201749	Down
ENSOARG00000015072	-1.21796506165577	3.79056939478514	14.1849095602473	0.000165694037506	0.002048305776218	Down
ENSOARG00000015169	-2.03305623864017	7.22994977878045	6.70829725189221	0.009596531592898	0.034151664224694	Down
ENSOARG00000015177	-1.75884750531892	5.68493345438096	8.43651812102218	0.003677597300689	0.017149703133562	Down
ENSOARG00000015181	-1.02244157126396	5.42157029740717	9.87983126240355	0.001671002621701	0.00991317998616	Down
ENSOARG00000015183	-1.31985095216152	4.90017870028166	11.347448589015	0.000755516916086	0.005687698647304	Down
ENSOARG00000015184	-1.12540824628275	6.79224513351436	13.3168285231186	0.000263034694541	0.002804540591456	Down
ENSOARG00000015209	-2.92117005706016	5.63466533186497	24.4246945214903	7.72718316834652E-07	5.42269213929879E-05	Down
ENSOARG00000015211	-1.07341935245761	3.25043552772521	8.57429722025772	0.003409415279922	0.016248016752225	Down
ENSOARG00000015231	-1.26201439682532	5.0315538403736	20.3852944198618	6.3314468970356E-06	0.000224903155364	Down
ENSOARG00000015240	1.18010275856985	4.89090854442307	15.6385385743255	7.66758808766211E-05	0.001232489822638	Up
ENSOARG00000015269	1.1909548686443	4.91415980971478	16.4559590779948	4.97934174340847E-05	0.000899642764912	Up
ENSOARG00000015285	-2.65212894869779	3.53116346347556	33.3771724369972	7.59097613251532E-09	2.29906695550313E-06	Down
ENSOARG00000015290	1.32052018026215	4.90004564284228	16.1240490874254	5.93258865442339E-05	0.001009019511363	Up
ENSOARG00000015302	-1.12290194400923	3.4676036037006	10.7294211758697	0.001054454253641	0.007155491748319	Down
ENSOARG00000015309	-1.19135640847276	5.0093461399195	13.3613099795736	0.000256868820334	0.002768074207142	Down
ENSOARG00000015346	-1.63786915091871	3.07474431293148	9.02889142801586	0.002657455922444	0.013758281696542	Down
ENSOARG00000015354	1.38594232961878	5.65168523929102	23.0003611796098	1.61970965446674E-06	9.31435816708155E-05	Up
ENSOARG00000015372	1.44250269263057	4.5903239568437	19.9117799827904	8.10990737262664E-06	0.000263663626982	Up
ENSOARG00000015406	-2.16057576068673	5.54198352116456	7.50410164542196	0.006155863796209	0.02474601342318	Down
ENSOARG00000015414	-1.60116911007359	4.76641587226807	22.9141034477641	1.69404330500876E-06	9.57099860929026E-05	Down
ENSOARG00000015416	-1.50633474689529	5.25244858449036	20.6008058267951	5.65722969354448E-06	0.000212868666761	Down
ENSOARG00000015428	1.16298025010714	2.15076538929491	10.1314207419411	0.001457630119866	0.009004758480699	Up
ENSOARG00000015467	-1.50710206647314	4.71930049277041	17.2851051531336	3.21698666852295E-05	0.000675625904526	Down
ENSOARG00000015476	-1.23465679378913	5.62799572762786	8.9948744261042	0.002707378776562	0.013914678827735	Down
ENSOARG00000015486	1.67147318912598	4.77507779145281	16.8233358224887	4.10257009456701E-05	0.000800279308786	Up
ENSOARG00000015503	-1.1329930287271	4.76779605243473	13.6532377331615	0.000219861876421	0.00249299540466	Down
ENSOARG00000015505	-1.92459048739073	2.56900826493832	30.8179122036651	2.83409759379762E-08	5.72239108895031E-06	Down
ENSOARG00000015515	-1.54878831761171	3.00118976966287	11.1664996074071	0.000832876200407	0.006051497595001	Down
ENSOARG00000015518	-1.05303734135367	5.34957754133749	9.7015504108883	0.001841126095765	0.010610288107189	Down
ENSOARG00000015531	-1.30535770500574	4.99299572719038	14.3081947573933	0.000155187828275	0.001973543332171	Down
ENSOARG00000015532	-1.08863054261921	4.71062477765434	8.27988077964008	0.004008676096934	0.018265841156778	Down
ENSOARG00000015533	-1.27611177431575	3.97684060042553	14.3099112454374	0.000155046387692	0.001973543332171	Down
ENSOARG00000015561	1.35863698299391	4.7367206983071	16.2902624837	5.43424911492205E-05	0.000957872165373	Up
ENSOARG00000015571	1.15002410291722	5.25922090307319	15.1959089351477	9.69131503900365E-05	0.001439191545599	Up
ENSOARG00000015575	-1.08579817784089	4.16614560648884	8.07191933801801	0.004495647238333	0.01977088424378	Down
ENSOARG00000015579	-1.32284216833823	3.10696509951024	9.05826736298425	0.002615096680208	0.01361861886539	Down
ENSOARG00000015587	-1.18272623760873	5.05908707345974	15.8815456949412	6.74330512640296E-05	0.001115067510054	Down
ENSOARG00000015597	1.46401384421187	4.16911356823592	25.4527978787704	4.5333971780155E-07	3.89510767630252E-05	Up
ENSOARG00000015602	1.13194829361289	3.88105983895877	11.9236257580521	0.000554264992886	0.004574085357946	Up
ENSOARG00000015603	-1.44528259072358	4.26990431336149	17.0162770198949	3.70607472287092E-05	0.000741795025835	Down
ENSOARG00000015613	-1.08826258921128	3.37723331535582	10.4950062308369	0.001196976109093	0.007853937280866	Down
ENSOARG00000015614	-1.30461850789164	6.36245745772955	16.392058486402	5.15005533328066E-05	0.000920372466316	Down
ENSOARG00000015632	-2.44861123206091	10.40408190465	17.7565135350337	2.51056465501584E-05	0.000569903128493	Down
ENSOARG00000015643	-1.3990607620241	7.89284454148087	12.7254650770476	0.000360710143459	0.003471081138016	Down
ENSOARG00000015649	-1.2153003148175	2.1229091742367	9.94148107746347	0.001615954794105	0.009666332497588	Down
ENSOARG00000015678	1.03445912311868	5.21075971217929	12.2667735843291	0.000461094779358	0.004057140531827	Up
ENSOARG00000015680	-1.10374382335943	8.33061837258304	10.5342798462014	0.001171805342038	0.007746299644756	Down
ENSOARG00000015712	-1.44403254115277	3.65659645640595	19.2792215145378	1.12928652045534E-05	0.000336124193825	Down
ENSOARG00000015717	-1.3050646560255	4.82290894433648	16.7223303446681	4.32687021219996E-05	0.000829965821203	Down
ENSOARG00000015735	-2.16388021934054	5.69356891002783	20.3995764202615	6.2843703618908E-06	0.000224903155364	Down
ENSOARG00000015760	-1.13426320151151	3.37526380432588	14.7109978134985	0.000125313256547	0.00171083068755	Down
ENSOARG00000015761	-2.61466143216412	4.05761819999772	22.4371619699566	2.17131935097055E-06	0.000111065397379	Down
ENSOARG00000015763	-1.59491419047552	6.55862440849523	22.4192689131458	2.19164169179533E-06	0.000111117199255	Down
ENSOARG00000015764	1.11099780386539	4.21543463577021	13.0232223060374	0.000307651984233	0.003092372651997	Up
ENSOARG00000015776	-2.2737045435561	6.65490097878435	21.3210915227875	3.88434187999163E-06	0.000164512993185	Down
ENSOARG00000015779	1.15501927216927	5.09841406474971	14.5484598390006	0.000136600269968	0.001802904251218	Up
ENSOARG00000015785	-1.17455665364093	6.28220293366659	9.36713684837457	0.002209103135011	0.012066714751228	Down
ENSOARG00000015801	-1.15794042463508	7.05754136422754	13.4133805223604	0.000249835763007	0.002720302551043	Down
ENSOARG00000015811	-1.09854821785839	6.46319810853057	12.176444761459	0.000483967993804	0.004181672402922	Down
ENSOARG00000015830	-1.22837676828025	3.49221258043108	12.3505965113348	0.000440845590074	0.003954553309553	Down
ENSOARG00000015886	1.46605092344751	6.32710097099077	26.250801475498	2.99830363189476E-07	2.94935696576725E-05	Up
ENSOARG00000015887	1.64624015757571	4.84529778507723	27.7190395275775	1.40275291695427E-07	1.79380925791408E-05	Up
ENSOARG00000015898	-1.03830578250394	6.1594316250013	15.7709377528235	7.14923008688502E-05	0.001168003510099	Down
ENSOARG00000015937	1.44350108235963	5.09811269371844	12.2171623147383	0.000473518978396	0.004128583274519	Up
ENSOARG00000015945	-1.46010035697189	2.23472248225791	11.0135645008328	0.000904475448095	0.006417760747304	Down
ENSOARG00000015950	-1.25825859150641	3.26966149923758	17.9844810950291	2.2271324442132E-05	0.000530684623198	Down
ENSOARG00000015966	-1.44933191262673	4.82997673027165	6.54526930885411	0.010516340806352	0.036411722725723	Down
ENSOARG00000015971	-3.40579138385706	4.32083999964757	37.6169812205614	8.60917192628248E-10	5.06430401093802E-07	Down
ENSOARG00000015976	1.31669917586772	8.38436407161301	17.1999792925417	3.36440020878643E-05	0.00069641874106	Up
ENSOARG00000015988	-2.18469014627968	3.80866878222437	20.242526091399	6.82194526299103E-06	0.000237235087244	Down
ENSOARG00000016003	-1.63214605400643	5.14188541165263	15.1654314201839	9.84900654914576E-05	0.001455099054867	Down
ENSOARG00000016027	-1.96387302412697	7.67820675670658	21.7232215488766	3.14955609246228E-06	0.000141594691672	Down
ENSOARG00000016031	-1.90545953262454	4.43538807947769	20.3890124622395	6.31915745815418E-06	0.000224903155364	Down
ENSOARG00000016110	-1.12550659937817	3.61364617493738	13.7847734165162	0.000204990914852	0.002380666436969	Down
ENSOARG00000016111	1.08694991040693	3.77309426537145	12.4476246595534	0.000418523740446	0.00383197273571	Up
ENSOARG00000016126	-1.44621019434408	4.07888856455596	19.2424209731565	1.15126509357495E-05	0.000338007907193	Down
ENSOARG00000016128	-1.23405439401749	6.97359478228531	13.6619947232243	0.000218838903373	0.002483843135033	Down
ENSOARG00000016130	-1.29103768711112	6.85477399839612	14.5524817360666	0.000136308991761	0.001801125357263	Down
ENSOARG00000016138	1.48296518048767	6.64624695498725	23.564651278095	1.207861843492E-06	7.31646418776287E-05	Up
ENSOARG00000016177	-1.20678614827335	8.52790542236967	14.6236892664752	0.000131254229565	0.001758870706676	Down
ENSOARG00000016181	1.04707863276658	6.25444019422146	10.3656358891494	0.001283826710479	0.008284038101473	Up
ENSOARG00000016184	-1.82671778247021	8.61550710513556	7.38972712856047	0.006559743954359	0.025952593045967	Down
ENSOARG00000016187	-1.14521685348437	7.02164473056899	7.73413039098361	0.005418665357315	0.022566012322197	Down
ENSOARG00000016205	1.11819234115549	5.44442341635493	17.737872139407	2.53528596385615E-05	0.00057212953251	Up
ENSOARG00000016223	-1.08341053476466	6.5957180872723	14.3556432999877	0.000151325440706	0.001943755019072	Down
ENSOARG00000016247	-1.51640114113596	3.49748171059811	20.3861778111168	6.32852480685998E-06	0.000224903155364	Down
ENSOARG00000016268	1.26527734312781	3.89680459491282	15.3632431097019	8.86970420890755E-05	0.001359273312121	Up
ENSOARG00000016281	1.05347494938853	4.69373913186336	13.239893790468	0.000274053437495	0.002891000011113	Up
ENSOARG00000016326	-1.56655610614012	2.59259965263578	16.6849985511845	4.4128577514661E-05	0.000835322037198	Down
ENSOARG00000016347	-1.40039100646755	7.03111701192295	20.0143865365877	7.68617107810867E-06	0.000254840480507	Down
ENSOARG00000016359	-3.27127899795105	5.61926677705002	23.8238831047727	1.05564481282667E-06	6.71238461371391E-05	Down
ENSOARG00000016378	-1.7821483697574	5.39216160510476	8.43977821699638	0.003671010169004	0.017125924618998	Down
ENSOARG00000016400	1.19790630715534	5.64118792619482	18.4461550543395	1.74773102634855E-05	0.000446000806702	Up
ENSOARG00000016401	1.41854854392431	2.54757528313183	12.2489075452608	0.000465530628938	0.004079863889794	Up
ENSOARG00000016410	-1.04627409840586	4.92351484040326	10.7085831329874	0.001066396621725	0.007228008668686	Down
ENSOARG00000016419	1.14164952957355	1.52489823852128	8.87125671748751	0.002896956435902	0.014577078326258	Up
ENSOARG00000016422	-1.3286137622374	6.42983987651909	19.3850383249417	1.06840822180603E-05	0.000321892937821	Down
ENSOARG00000016452	-1.33392052005382	2.02169570984904	9.48385192572763	0.002072882895544	0.011569742601752	Down
ENSOARG00000016471	-1.90743037277281	6.2997212209213	14.7577161592457	0.000122246224513	0.001680922100267	Down
ENSOARG00000016498	1.14862572260883	2.81249222378592	15.9792167034727	6.40416950181764E-05	0.001075993967831	Up
ENSOARG00000016500	-1.07371464538389	8.12911558836363	10.4228979476511	0.001244624387163	0.0080834850813	Down
ENSOARG00000016510	-1.2065002438873	10.4514974652869	8.91437813983293	0.00282934139592	0.014370317987073	Down
ENSOARG00000016511	1.06839934347184	3.36952351662366	12.1895414298364	0.00048058195852	0.004164923012505	Up
ENSOARG00000016541	-1.2103798018773	7.47643989106031	14.1343669401784	0.000170205618112	0.002088375755702	Down
ENSOARG00000016547	-2.60562447141227	4.83478558723824	22.9205716976361	1.68835243905036E-06	9.57099860929026E-05	Down
ENSOARG00000016549	-1.95492447411691	5.01041706291758	18.8755785254864	1.3952752434025E-05	0.000382338637531	Down
ENSOARG00000016569	-1.04102965087248	5.01636745673739	8.91574036877886	0.002827231711267	0.014370317987073	Down
ENSOARG00000016570	-1.88109613931663	6.25994875811968	15.7557416268013	7.20688738714081E-05	0.00117019191571	Down
ENSOARG00000016583	1.58180454608861	2.57717086965443	20.7858403226752	5.13613030166569E-06	0.000199029372532	Up
ENSOARG00000016593	-1.41516703422502	6.54817784685217	12.0172485000569	0.000527104594918	0.004429488895472	Down
ENSOARG00000016607	-1.52680212063572	5.84755473126409	18.2887349441592	1.89826384832223E-05	0.000474937361529	Down
ENSOARG00000016615	1.29292372411916	5.12150837139648	19.7997358246815	8.59945612345466E-06	0.000274158284002	Up
ENSOARG00000016620	1.19499129453987	5.42655500956948	18.0218583420003	2.18383010715712E-05	0.000525761350465	Up
ENSOARG00000016659	1.74168192521794	3.52658053004207	19.9230197418788	8.06236914853486E-06	0.000262860641729	Up
ENSOARG00000016662	-1.1620493013023	3.80999673402292	9.44460266391035	0.002117713728531	0.011757244236208	Down
ENSOARG00000016665	-1.66166806879846	4.42733361563292	19.2556112682749	1.14333842967789E-05	0.000337485867672	Down
ENSOARG00000016671	-1.1641064712514	5.38248267008603	10.2727426472366	0.001350099556354	0.008533849446113	Down
ENSOARG00000016678	-1.38215718442428	7.21676294304618	12.6509246915555	0.000375379965123	0.003555241412718	Down
ENSOARG00000016682	-1.12354577631555	1.96584717989984	9.87528641270447	0.00167513519195	0.009927461855899	Down
ENSOARG00000016702	-1.13713161090576	4.13391544301034	12.4904448978052	0.000409038769324	0.003772137176405	Down
ENSOARG00000016727	-3.62310412712198	5.0898086018271	47.0378874258356	6.96276351278762E-12	1.33557408781121E-08	Down
ENSOARG00000016740	1.11336517128463	1.93103529128835	11.9126198382213	0.000557549314297	0.004583453613029	Up
ENSOARG00000016751	-1.13075853571151	2.54278508481655	8.61142923846528	0.003340600603599	0.01605301559366	Down
ENSOARG00000016778	-1.24289545466804	4.58087117443885	14.0134841948424	0.000181504335558	0.002180515029159	Down
ENSOARG00000016794	1.16265594264341	4.93992705931752	17.7793501548072	2.48060969689792E-05	0.000566455099238	Up
ENSOARG00000016798	-1.50381666132403	8.32982859826498	14.9151199793648	0.000112458037303	0.001588073069099	Down
ENSOARG00000016828	1.0922429219247	2.32900328315558	13.4942587366079	0.000239294479657	0.002637969508017	Up
ENSOARG00000016832	-1.34084064669016	5.24931716239435	15.7213419723183	7.3391408555331E-05	0.001187991168865	Down
ENSOARG00000016834	-1.18666882823593	5.63703882882554	12.4985189047485	0.000407274771139	0.003764543701277	Down
ENSOARG00000016837	-1.32034227095402	2.552288107649	8.49864403331002	0.003554112470238	0.016743463127291	Down
ENSOARG00000016842	-1.38205523447647	5.1821524717491	9.8676094624665	0.001682139270478	0.009943369729808	Down
ENSOARG00000016844	-1.55291812095551	7.84906382406751	16.3399739870296	5.29354667929083E-05	0.00094017636932	Down
ENSOARG00000016867	-1.1547108455354	9.05889866351682	8.87013278983585	0.002898740550393	0.014577078326258	Down
ENSOARG00000016894	-3.55325042533955	4.91095614339429	23.033658299061	1.59189859080559E-06	9.20661350833243E-05	Down
ENSOARG00000016905	-1.10583984653033	5.2159205894797	16.9238994065405	3.89086132334683E-05	0.00077073877746	Down
ENSOARG00000016943	-1.83766626693346	5.74972924078711	25.745071729266	3.89620659565515E-07	3.47608075266629E-05	Down
ENSOARG00000016959	1.08076812657524	5.02728279780986	12.7220365622562	0.000361372026408	0.003474545239703	Up
ENSOARG00000016961	-1.36964389913452	2.80515121715705	9.58955010667877	0.001956878889198	0.011067183850504	Down
ENSOARG00000017020	-2.01721848566993	4.44409769898683	9.21767778837468	0.00239689375335	0.012847903425454	Down
ENSOARG00000017039	1.74851903191607	4.82080748444819	24.6688900991512	6.80742148496501E-07	5.05589740165602E-05	Up
ENSOARG00000017054	1.57032584345233	3.55860189067588	22.7811284277832	1.81539626496502E-06	0.000100449017373	Up
ENSOARG00000017059	1.21571063456292	4.25763533396003	15.247247712639	9.43140942899493E-05	0.001417050797889	Up
ENSOARG00000017076	2.06054925102093	3.05669646664801	24.4539936259963	7.61055922435724E-07	5.42269213929879E-05	Up
ENSOARG00000017077	-1.30434976371909	5.64738457913304	16.5369000420917	4.77124616454089E-05	0.000873168354389	Down
ENSOARG00000017079	-1.29814565585089	4.1631604982153	15.5125738252888	8.195826692933E-05	0.001281600127839	Down
ENSOARG00000017139	-1.06486499725858	6.23322529660086	11.6426014802052	0.000644583930576	0.005074224662792	Down
ENSOARG00000017159	-1.46106898207622	7.19296289310227	20.4927219849291	5.98584243478497E-06	0.00021833986357	Down
ENSOARG00000017168	1.23476347272959	7.03149589770375	15.273560342167	9.30093053897002E-05	0.001406628246689	Up
ENSOARG00000017191	1.22592734736044	7.21980694298327	15.0456478716192	0.00010494195937	0.001514183539975	Up
ENSOARG00000017193	-1.1425131161234	4.55500187362547	10.3441452890536	0.001298859946673	0.008327899234686	Down
ENSOARG00000017199	1.12804685652856	8.2650738456234	13.9385371482743	0.000188885931312	0.002234211904903	Up
ENSOARG00000017207	1.19207474515257	2.94400523463679	11.8576595449769	0.000574246678654	0.004680598459371	Up
ENSOARG00000017246	1.14322609794719	3.20250799939383	11.4013193031328	0.000733919663551	0.005553373706647	Up
ENSOARG00000017271	-1.15349552243769	7.16870311695185	15.4042888096507	8.67910865069043E-05	0.001337186900412	Down
ENSOARG00000017317	1.3624170622652	5.75154049306658	22.816994219933	1.78183138407098E-06	9.90681033781299E-05	Up
ENSOARG00000017361	-1.15340472234182	5.27566313746875	11.0394724956119	0.00089192236931	0.006338454308193	Down
ENSOARG00000017375	-1.66484905820629	7.59250646829743	16.0868065365363	6.05040926407592E-05	0.001026679437114	Down
ENSOARG00000017407	1.53307200074198	3.5269278699984	19.5703350611689	9.69631248574496E-06	0.000300794771963	Up
ENSOARG00000017431	-1.51532102963214	4.49294697630537	13.6350469790505	0.000222002308844	0.002503039533124	Down
ENSOARG00000017452	-1.15673607679902	4.71617698322257	12.0984912807331	0.000504626381101	0.004305222401851	Down
ENSOARG00000017466	1.33455843128086	5.49640533045441	14.9282529270226	0.000111677917727	0.001580936230159	Up
ENSOARG00000017480	-2.01963035738928	6.56830628770523	9.76716560500365	0.001776561276783	0.010310864213058	Down
ENSOARG00000017481	1.33351339961078	5.32696580207519	15.0448019254285	0.000104989005552	0.001514183539975	Up
ENSOARG00000017502	-1.23701823285466	4.77217115037341	11.1480921719223	0.000841181392908	0.006104134080061	Down
ENSOARG00000017511	-1.4061677442861	2.10851832220906	7.60594103086744	0.00581762941364	0.023818960128633	Down
ENSOARG00000017515	1.25922151392051	4.22393306836903	14.4299166495717	0.000145472864775	0.001885413514303	Up
ENSOARG00000017519	-1.01593296344741	5.08708176930225	11.2269786181652	0.000806167801272	0.005943208652476	Down
ENSOARG00000017530	-1.11057822500175	2.51701349133529	12.1530318090757	0.000490081332324	0.004224978317388	Down
ENSOARG00000017537	1.28526509791747	6.49383974399225	17.8660474626782	2.37012116295653E-05	0.000548444850253	Up
ENSOARG00000017542	-1.31191480105688	4.37105041340808	15.4439526270392	8.49884538295054E-05	0.001321800155573	Down
ENSOARG00000017549	-2.5158014071119	6.66025849747509	19.7398960743797	8.87295497054487E-06	0.000280546260319	Down
ENSOARG00000017587	1.528991477051	1.99661936874862	16.0834782300761	6.06105257347214E-05	0.001026679437114	Up
ENSOARG00000017627	-2.1497637054432	9.17847201561457	19.3878260785273	1.06684972729116E-05	0.000321892937821	Down
ENSOARG00000017636	-2.33661778800945	7.41329267584514	13.441813820012	0.000246077590338	0.002694678389341	Down
ENSOARG00000017638	-1.01651119300524	7.90433573584906	8.51852793753493	0.003515487394466	0.016609090485596	Down
ENSOARG00000017641	-1.91713959909043	4.3377667557867	19.9265705987807	8.04740913214715E-06	0.000262860641729	Down
ENSOARG00000017648	-1.5888108240136	3.2167775717197	12.0112371995758	0.000528807423013	0.004435892588523	Down
ENSOARG00000017663	-1.18361715449348	3.54922649632779	14.8895950582396	0.000113989987156	0.001603802887746	Down
ENSOARG00000017664	-1.06886011658986	7.51351484415865	13.2031985755836	0.000279471739658	0.002913528859304	Down
ENSOARG00000017673	-1.71756494322945	3.3296255979448	12.9921191125406	0.000312804752388	0.003125060672943	Down
ENSOARG00000017726	-1.11386447559467	5.29131556335522	12.2523173834704	0.00046468070844	0.004078482212426	Down
ENSOARG00000017761	-1.12382529444069	7.06953647941573	12.6758717186063	0.000370404484223	0.003532732608059	Down
ENSOARG00000017762	-1.45341773436965	4.54475578858688	14.1596711720076	0.000167931631265	0.002071516767667	Down
ENSOARG00000017799	1.46300629728974	5.33169397698233	21.1579961155495	4.22932935302876E-06	0.000175091192532	Up
ENSOARG00000017814	-1.31637927948588	5.4732721163635	12.4261472325205	0.000423364388255	0.003860935613653	Down
ENSOARG00000017825	-1.51996869365438	6.13438022566681	12.497205652026	0.000407561165331	0.003764543701277	Down
ENSOARG00000017851	-1.34029775368023	5.31576562653393	18.5825782198276	1.62700687840428E-05	0.000426542646095	Down
ENSOARG00000017866	1.15507643985085	5.1754945454298	13.3977482351753	0.000251926551062	0.002732921343477	Up
ENSOARG00000017873	-1.1153056159172	4.52362769322377	15.138417898626	9.99093272912414E-05	0.001466653632391	Down
ENSOARG00000017883	1.2245387448885	6.31381947628725	16.6893849712902	4.40266594638339E-05	0.000835322037198	Up
ENSOARG00000017900	1.64097464374838	4.02090172759552	21.9672164162289	2.77347702596111E-06	0.000129755882487	Up
ENSOARG00000017913	1.76624474906184	3.83703801547204	30.9953781112554	2.58643610607831E-08	5.3155880615813E-06	Up
ENSOARG00000017915	-1.06237338477834	6.20224752896742	12.6588801918777	0.000373786027397	0.003546499084345	Down
ENSOARG00000017919	-1.70339688743785	5.59855293666621	17.6333689862648	2.67847213091012E-05	0.000589417509649	Down
ENSOARG00000017949	-1.34371648806143	8.00170116022625	13.2077454377481	0.000278794545523	0.002913483144104	Down
ENSOARG00000017979	-1.2353229992405	5.40777292000976	10.6497594639536	0.001100852221385	0.007383279846108	Down
ENSOARG00000017997	1.57800627294253	2.89954391936155	18.1028360754696	2.09289471373521E-05	0.000508167199586	Up
ENSOARG00000018051	-1.12971669984886	6.091193577848	15.2355835553857	9.4898373091422E-05	0.001421748311262	Down
ENSOARG00000018064	1.08809828082198	6.56317184262274	17.3442066004338	3.11847463518106E-05	0.000662186800301	Up
ENSOARG00000018066	1.23261289802222	7.08994775943858	17.9052108626838	2.32184518309029E-05	0.000540933526562	Up
ENSOARG00000018076	1.39523594341982	2.84050831780295	14.310547044638	0.000154994030062	0.001973543332171	Up
ENSOARG00000018086	-2.51089035929368	4.71838328765134	21.5413456728663	3.46281808522082E-06	0.000151534499402	Down
ENSOARG00000018091	-2.6840724505149	5.63056698449649	28.8804524704895	7.69859412914463E-08	1.2784248129956E-05	Down
ENSOARG00000018099	-1.79983061496424	4.67948976305018	15.4102532037542	8.6517580208845E-05	0.001334759826573	Down
ENSOARG00000018112	1.16284069939239	5.76314163443882	13.2675259344443	0.000270043353913	0.002853929256363	Up
ENSOARG00000018146	1.26314525990659	3.46988389555334	15.81668530635	6.97844000491952E-05	0.001147355228809	Up
ENSOARG00000018152	-1.90550726359878	3.6809716574111	20.0467108282578	7.55734033472106E-06	0.000252740239108	Down
ENSOARG00000018162	-1.62166639508071	5.84822783998564	16.2219576544704	5.63373292411566E-05	0.00098389426743	Down
ENSOARG00000018192	1.47479593150004	5.06609019958832	18.5429559624644	1.66117980656011E-05	0.000431599819187	Up
ENSOARG00000018221	1.20735675056729	4.58942559702844	14.3125841188067	0.000154826398274	0.001973543332171	Up
ENSOARG00000018233	1.36882746646473	4.88902387692707	20.1940768072056	6.99692528550647E-06	0.000242425673811	Up
ENSOARG00000018238	1.19559270519702	4.69798161777085	14.7973595258527	0.000119702991494	0.001653677091532	Up
ENSOARG00000018243	1.30594058231976	3.19265176940045	15.5308845032762	8.11682334266625E-05	0.001275066315677	Up
ENSOARG00000018260	-1.59006497010468	8.05616878332576	14.4621240609111	0.000143006349999	0.001859728906377	Down
ENSOARG00000018267	1.73116055395394	3.15643620357193	21.409683510576	3.70893232924663E-06	0.000159504985089	Up
ENSOARG00000018276	1.11961116105876	7.03324386407529	12.2512854480831	0.000464937758511	0.004078482212426	Up
ENSOARG00000018280	-2.10017274238499	5.20938871866761	9.06632342146533	0.002603600289978	0.01357103067815	Down
ENSOARG00000018319	1.12608230411667	3.1883225953493	11.9276312340003	0.000553074556158	0.004569515482281	Up
ENSOARG00000018342	-1.23715866635273	5.3202794310544	19.5512181244214	9.79382682667598E-06	0.000302415267015	Down
ENSOARG00000018358	-1.402892861903	7.5620930924487	13.1334768271791	0.000290065993365	0.002974617852124	Down
ENSOARG00000018368	1.6333714490508	3.66482026625391	22.0632838993803	2.63807672270816E-06	0.000124944958855	Up
ENSOARG00000018389	-1.17631899725951	6.68647780700127	12.145806918673	0.000491983509444	0.004235032318767	Down
ENSOARG00000018391	1.6771836357126	7.31882368106134	16.5928096750945	4.63263239835388E-05	0.000856992178937	Up
ENSOARG00000018401	1.690554501851	5.56620040553854	18.7514455366289	1.48910440111864E-05	0.000400422956834	Up
ENSOARG00000018405	-1.18676281477599	4.88026172900788	13.7591333914543	0.00020780795157	0.002401266781745	Down
ENSOARG00000018406	-2.15403030538221	3.31372338759763	16.8644382377704	4.01467567871228E-05	0.000788479562906	Down
ENSOARG00000018413	-1.20771062364406	6.55419282697796	16.7068077502799	4.36241741755936E-05	0.000835322037198	Down
ENSOARG00000018427	1.51610782209982	3.44374589505404	20.4878213524069	6.00118798646738E-06	0.00021833986357	Up
ENSOARG00000018428	1.17649202669218	6.49501558861468	13.8530913445379	0.000197671287541	0.00230964350082	Up
ENSOARG00000018432	1.19294551614225	5.8453563543036	19.1206188244885	1.22712006376467E-05	0.000351316537658	Up
ENSOARG00000018448	1.17626707095221	4.42149017020826	15.119630415247	0.000100908519852	0.001477501004049	Up
ENSOARG00000018480	2.30192233280255	4.81405631992713	23.1819396055246	1.47374932595186E-06	8.60983806719794E-05	Up
ENSOARG00000018500	1.51824410583808	7.12621180714159	22.5358195739754	2.06261458967359E-06	0.000109219929281	Up
ENSOARG00000018503	1.2194999826735	6.5429490390472	21.5053549248921	3.5284199689637E-06	0.000153820399329	Up
ENSOARG00000018505	-1.18433878160641	6.22064831352053	15.2409976660898	9.46267188686369E-05	0.001419894273089	Down
ENSOARG00000018513	1.67045087530554	4.76316506832087	28.6322110350433	8.7514250636389E-08	1.32539378396468E-05	Up
ENSOARG00000018540	1.28841369226659	4.46644248696994	11.651212409185	0.000641607049659	0.00505733642479	Up
ENSOARG00000018552	1.18387287456721	6.13115176059175	16.3827315079615	5.17546031657561E-05	0.000922682467268	Up
ENSOARG00000018563	-1.08265238423228	5.0506851138281	10.6182475800182	0.001119771168593	0.007477966560614	Down
ENSOARG00000018615	-2.5279299074712	7.84326480609287	23.2653386599734	1.41120452097598E-06	8.37193444943944E-05	Down
ENSOARG00000018628	-1.67370091046765	7.9922821215709	16.0653404034788	6.11938578103657E-05	0.001032668782316	Down
ENSOARG00000018647	-1.18407762059376	3.03909548255307	12.3258603408223	0.00044672599373	0.003989085188394	Down
ENSOARG00000018670	-2.32945148922185	5.04329562561831	32.8052452819501	1.01869594605593E-08	2.93104291078942E-06	Down
ENSOARG00000018685	1.10742440144026	4.33476618627819	11.2348264126081	0.000802766138976	0.005926257532698	Up
ENSOARG00000018710	-1.70480352424546	5.32098714198183	24.4248051498127	7.72673946337704E-07	5.42269213929879E-05	Down
ENSOARG00000018719	-1.05680141952114	5.97499534100126	13.7412738423152	0.000209793172704	0.002413832991557	Down
ENSOARG00000018729	-1.16509754006439	3.87947409781737	12.3807177767947	0.000433790359746	0.003909838543347	Down
ENSOARG00000018737	-1.23715070974952	6.92423497572557	14.1523457995658	0.000168586767264	0.002072468453841	Down
ENSOARG00000018753	1.74967050182651	4.19113885741418	24.6925349938644	6.72441295633322E-07	5.05589740165602E-05	Up
ENSOARG00000018773	-1.65897087480699	7.12778287692592	27.129377799411	1.90284198778753E-07	2.13941612349223E-05	Down
ENSOARG00000018792	1.14873810487703	3.23598854527447	13.166904290106	0.000284937075171	0.002946397841994	Up
ENSOARG00000018801	1.6526215181409	4.27609841346821	28.7756953020114	8.12645499448739E-08	1.28119685659665E-05	Up
ENSOARG00000018810	-1.15262705834072	6.9124124114752	12.084583438119	0.000508404591452	0.004321439027345	Down
ENSOARG00000018811	-1.38680422557515	8.16123308920537	10.6920419744366	0.001075973763394	0.007267242982925	Down
ENSOARG00000018817	-1.16514471530139	4.6019209049602	13.2814854830826	0.000268040030796	0.00283536095076	Down
ENSOARG00000018823	-1.457960001341	4.50828254797879	17.3307008621692	3.14071574338865E-05	0.000665681353419	Down
ENSOARG00000018842	1.23688708074521	3.76245173641591	12.6501501278281	0.000375535519932	0.003555241412718	Up
ENSOARG00000018862	-1.44830909466983	4.20928646586243	13.9396538876071	0.000188773753115	0.002234211904903	Down
ENSOARG00000018863	-1.26704719696014	6.1937164586804	14.739592546874	0.000123426954898	0.00169380073954	Down
ENSOARG00000018865	2.29573537593888	5.67057760671089	34.2735887307605	4.78836178739521E-09	1.72216424409786E-06	Up
ENSOARG00000018889	-1.52312241875815	8.65970400907174	13.2336245029759	0.000274971583815	0.002895377820796	Down
ENSOARG00000018890	-1.68223042599662	4.65455092212997	15.2613222373384	9.36138928399078E-05	0.001410212424993	Down
ENSOARG00000018891	-1.82994634673583	2.41065513920709	16.6109075489427	4.58863640263927E-05	0.000852378511075	Down
ENSOARG00000018911	1.14843466578904	5.4845147507551	17.1737154283174	3.41123812990043E-05	0.000702324501557	Up
ENSOARG00000018920	1.06564886659492	6.42945008711565	11.5936782154305	0.000661763928869	0.005146108822536	Up
ENSOARG00000018931	-1.13470432564477	4.73449611666224	11.7604866834584	0.000605014048832	0.004869305376228	Down
ENSOARG00000018943	-1.17313755045544	7.6180292898634	11.326995991025	0.000763883746125	0.005723709862086	Down
ENSOARG00000018954	-1.38883379268032	7.29241154808291	17.9160678603729	2.3086377340607E-05	0.000539661374854	Down
ENSOARG00000018995	1.35311908968682	3.99337118366542	22.20946118581	2.44466156875738E-06	0.000118216848718	Up
ENSOARG00000019003	1.49107887770692	4.21295617684215	23.1277869614515	1.51584218562597E-06	8.81102409816629E-05	Up
ENSOARG00000019022	-2.55538291753226	4.45334628790065	13.1744273323147	0.000283795442849	0.002942666491841	Down
ENSOARG00000019024	1.25220382021988	5.9502362461768	15.0165190327441	0.000106574200044	0.001533203085388	Up
ENSOARG00000019038	-1.07439880053598	2.18909027147831	9.01951255747814	0.002671126162445	0.013798021096758	Down
ENSOARG00000019074	1.14360067991116	3.93161677796209	12.6956179488335	0.000366513460656	0.003504475322574	Up
ENSOARG00000019110	1.15313494910374	5.00426037637967	15.1083004754312	0.000101515945639	0.001480794700075	Up
ENSOARG00000019125	1.10335729084788	3.62732829241963	13.0155343489034	0.000308917606555	0.003099679802821	Up
ENSOARG00000019129	1.50235854502895	3.94713328103644	18.4141734537579	1.77731057276513E-05	0.000449561920483	Up
ENSOARG00000019139	1.07902828739896	4.2221154042186	13.3667045382725	0.000256131017216	0.002762710287848	Up
ENSOARG00000019155	-1.60357331907599	6.087072509884	21.2849839223758	3.95820005132882E-06	0.000166258848141	Down
ENSOARG00000019161	1.56792363195987	3.42693458236737	25.1427344337679	5.32398600380477E-07	4.28487796627896E-05	Up
ENSOARG00000019225	1.11565943442426	3.47650668019691	13.2137433839784	0.000277903761376	0.002910276969682	Up
ENSOARG00000019252	-1.58653441598042	6.73951802951191	21.2657191545149	3.99818103128046E-06	0.000167327510869	Down
ENSOARG00000019308	-1.39684770247133	6.69252713578477	12.7077715922108	0.000364139089928	0.003489489413807	Down
ENSOARG00000019330	-1.13260828178922	4.50155125450049	12.8314525611753	0.000340841050644	0.003329999704468	Down
ENSOARG00000019356	-2.62249458061889	6.11344089188612	33.4555061268831	7.29130643358019E-09	2.29906695550313E-06	Down
ENSOARG00000019391	-1.68081543943518	7.96741713664494	12.3099112278156	0.000450559401003	0.00400733241588	Down
ENSOARG00000019416	-1.60643103050604	2.47635883456036	14.4647974055667	0.000142803521792	0.001859728906377	Down
ENSOARG00000019450	1.30222969625759	4.94165438693374	16.8400439019151	4.06661013878819E-05	0.000795962858628	Up
ENSOARG00000019454	-1.86909481447483	4.38561600628815	16.5535500463877	4.72953622824381E-05	0.000869524480046	Down
ENSOARG00000019466	-1.22075203791451	4.27918566144878	8.97622243749135	0.002735155297271	0.014021782768948	Down
ENSOARG00000019480	-1.11040130471867	6.71188706928371	11.9041287571283	0.000560096593682	0.004597825746565	Down
ENSOARG00000019481	-1.26600173268273	2.53941790988542	16.0097005947666	6.30187603204259E-05	0.001060355135275	Down
ENSOARG00000019488	-1.44549226653156	6.0157175531451	20.5569387154162	5.78835985469278E-06	0.000214897527638	Down
ENSOARG00000019490	-1.12336861928069	5.3234124693374	18.1029241785961	2.09279787768306E-05	0.000508167199586	Down
ENSOARG00000019502	1.92520213859354	3.42178265204628	30.1197629837034	4.06170842801212E-08	7.53971004806315E-06	Up
ENSOARG00000019548	-1.36028957459387	3.90751499196533	7.55524692333062	0.005983559891046	0.024265253976761	Down
ENSOARG00000019563	1.38854271490461	6.52346508927096	18.4002967036558	1.79030102338835E-05	0.000450865962323	Up
ENSOARG00000019645	-3.10253876000199	4.3127281743217	11.0596551766743	0.000882265501726	0.006299003510772	Down
ENSOARG00000019678	-1.91904841402494	4.51560197576751	14.8074731679128	0.000119062743834	0.001650766525769	Down
ENSOARG00000019691	-2.67123107408602	3.92599782087169	22.1533241618003	2.51719737715878E-06	0.000120710102557	Down
ENSOARG00000019695	-2.46836778809525	4.05962029568356	14.8548631733097	0.000116108314788	0.001620962179384	Down
ENSOARG00000019709	-1.08519871067167	6.49346914490485	13.6793905547863	0.000216820962658	0.00246824179944	Down
ENSOARG00000019742	-2.19941323771439	5.93431284265224	13.3521634656325	0.000258124669258	0.002778512161026	Down
ENSOARG00000019760	1.28020025670295	7.13046554513456	19.023060323643	1.29148205535792E-05	0.000366100171801	Up
ENSOARG00000019781	-1.88766772041545	3.15925135644256	10.4541689475423	0.001223729561797	0.007979548740353	Down
ENSOARG00000019797	-1.17329989933667	2.62189070224704	10.8599723196865	0.000982651635748	0.006821072180836	Down
ENSOARG00000019802	-1.43221569285932	5.73339642908458	16.9537448446224	3.83016917955209E-05	0.000763033062258	Down
ENSOARG00000019804	-1.08063373780877	2.92935132053274	10.0176517032761	0.001550470259683	0.009410433206512	Down
ENSOARG00000019820	-1.77851208952471	4.77206052309719	20.0560122248932	7.52067219336861E-06	0.000252740239108	Down
ENSOARG00000019829	-2.09586479645837	4.88965819052281	28.8336931793073	7.8867114191231E-08	1.2784248129956E-05	Down
ENSOARG00000019835	-1.20687079454666	7.68617031320419	11.3109337733808	0.000770520131874	0.005750918416169	Down
ENSOARG00000019844	1.06210866142156	5.82514983950705	13.6887097777473	0.000215747642818	0.002458455070491	Up
ENSOARG00000019852	-1.06228818942025	5.74365503780504	12.188022786177	0.000480973362644	0.004165178653627	Down
ENSOARG00000019888	-1.93377781981164	3.62065827480775	20.4912592844753	5.99041852070732E-06	0.00021833986357	Down
ENSOARG00000019897	-1.37411846558447	5.8000389854158	25.9645308764787	3.47748045812108E-07	3.20178580740124E-05	Down
ENSOARG00000019902	-2.38831236801164	8.31737284063102	28.192428960123	1.09833354141983E-07	1.52297840098806E-05	Down
ENSOARG00000019965	-2.05014707682956	2.301135119867	19.8331927244374	8.45024618624843E-06	0.000272532083522	Down
ENSOARG00000019970	-1.13297065305456	9.32915828032996	12.8150939077833	0.000343834150369	0.003356392906361	Down
ENSOARG00000019982	-1.14431724162289	2.51893963196905	7.42089726306192	0.006447065789022	0.025639004894904	Down
ENSOARG00000020028	1.38054900264927	5.15533301914985	16.62182769284	4.56229295523425E-05	0.000852018870076	Up
ENSOARG00000020031	1.91853796934786	4.98793027666552	31.4218374475563	2.07632464357458E-08	4.45122037654856E-06	Up
ENSOARG00000020040	1.2222611892093	5.71531092193948	19.2775992753075	1.13024644200385E-05	0.000336124193825	Up
ENSOARG00000020041	-1.21996920236449	5.88130542417678	19.1415766573912	1.21371948319687E-05	0.000350092669978	Down
ENSOARG00000020042	1.55109671715457	5.27670237680818	23.8697372304686	1.03079548405214E-06	6.62761185807601E-05	Up
ENSOARG00000020043	-1.09423680203734	6.78418516000931	14.6966243020119	0.000126272363549	0.00171851428532	Down
ENSOARG00000020053	1.71456401780966	8.3719883317957	31.5200540994491	1.97391100563559E-08	4.45122037654856E-06	Up
ENSOARG00000020055	1.38957255526945	7.05534595970619	23.475718826516	1.26500256076481E-06	7.58276795408448E-05	Up
ENSOARG00000020061	-2.08968596312482	6.156239356573	31.2526245938239	2.2654100614349E-08	4.74047352673713E-06	Down
ENSOARG00000020062	-1.27976371754205	6.70584443397866	17.049645437083	3.64151736642336E-05	0.000736559285943	Down
ENSOARG00000020063	1.29889289962399	6.91517650979747	18.2123577524573	1.97592602357343E-05	0.000489052314093	Up
ENSOARG00000020067	1.72475959844505	6.12929184820811	31.853456643678	1.66253541644117E-08	3.9693558946448E-06	Up
ENSOARG00000020074	-1.67885814344006	4.65818420419387	13.008420876542	0.000310093330303	0.003108766671135	Down
ENSOARG00000020078	-1.22662687176271	4.06089356897089	15.4160092799197	8.62544489719421E-05	0.001334277490885	Down
ENSOARG00000020085	1.54425586982114	6.87740179258435	28.5878391572302	8.95427753534971E-08	1.32539378396468E-05	Up
ENSOARG00000020086	-1.05831710826834	3.2333104273884	10.8101587042248	0.001009446487709	0.006940095356654	Down
ENSOARG00000020087	1.29184702045618	5.09009845027561	19.0419791781759	1.27874117581715E-05	0.000363527726371	Up
ENSOARG00000020111	-1.4470729738068	4.30089490544058	10.3456894284567	0.00129777386419	0.008325573803212	Down
ENSOARG00000020112	-1.95078215363094	6.69533932939714	17.9464667216752	2.27205793156636E-05	0.000536032189202	Down
ENSOARG00000020114	1.50410810493091	4.40962664483884	24.9392317390324	5.91660742536819E-07	4.57008287641359E-05	Up
ENSOARG00000020123	1.26599687776532	2.06519931206522	16.2537044249341	5.54011681815946E-05	0.000971969580186	Up
ENSOARG00000020131	-1.56789203574984	3.9138522889466	12.9960537500605	0.000312148135597	0.003121210158634	Down
ENSOARG00000020157	1.39521207603314	3.47432959064423	17.7170726265131	2.56315810297139E-05	0.000574836531838	Up
ENSOARG00000020160	-1.25629228364917	7.24741170358886	12.4420950314762	0.000419764661537	0.003840279403523	Down
ENSOARG00000020167	-1.65236195239967	4.96614822818456	20.3792261508817	6.35155621383171E-06	0.000224923262969	Down
ENSOARG00000020170	-1.14944689107919	2.43568881154268	8.59878881959423	0.003363866435135	0.016124422658046	Down
ENSOARG00000020209	1.14256946680404	4.27595259088973	14.0820376257696	0.000175007112239	0.002129129867612	Up
ENSOARG00000020221	-1.1377475293345	8.68578699611109	10.4749400952558	0.001210047125851	0.007917244099724	Down
ENSOARG00000020226	1.13339816683649	5.38832175441421	15.1966869234027	9.68732313543298E-05	0.001439191545599	Up
ENSOARG00000020237	-1.21445469767991	6.86588349182117	14.0145856387485	0.000181398048143	0.002180515029159	Down
ENSOARG00000020246	-1.53109542575033	5.54343490951366	19.1020420854469	1.23912232688419E-05	0.000353872428291	Down
ENSOARG00000020247	-1.81584664529623	3.84137153243281	17.3047674751651	3.18387053288583E-05	0.000672103349378	Down
ENSOARG00000020251	-1.52108917010675	4.18692559185096	14.2087835745278	0.000163605046893	0.002036390439669	Down
ENSOARG00000020258	-1.95473401633318	4.80984555514054	20.3956389370627	6.29731395971572E-06	0.000224903155364	Down
ENSOARG00000020302	1.37294587330852	4.95135683612519	21.0226667667731	4.5388177238424E-06	0.000182647738405	Up
ENSOARG00000020314	-1.16245385659428	6.81049680625488	7.98318688136678	0.004721375594298	0.020505023288593	Down
ENSOARG00000020315	-1.15657367034705	6.70614323774165	11.839202847336	0.00057996648504	0.004710539362261	Down
ENSOARG00000020358	-1.21674638961107	7.20723318781095	14.5424097187642	0.000137039619206	0.001804739028531	Down
ENSOARG00000020377	-1.68348190532593	7.10185377018518	20.7408195186631	5.25830608190794E-06	0.000202400818384	Down
ENSOARG00000020393	-2.21364615589596	4.21782141047685	17.9265853611453	2.29591526292497E-05	0.000538403952689	Down
ENSOARG00000020394	-1.25287174989165	7.82183594893927	13.1495056446312	0.000287595111288	0.002960583305733	Down
ENSOARG00000020416	-1.46636332054174	7.15546292217279	16.687325655566	4.40744779630777E-05	0.000835322037198	Down
ENSOARG00000020462	-2.13763521631571	5.45499690987664	7.20964625825857	0.007251278466588	0.027885011532702	Down
ENSOARG00000020515	-1.66269456125904	7.74397011540446	9.27556273985502	0.002322313282979	0.012530475186972	Down
ENSOARG00000020521	-1.29273445091152	4.23360988917163	13.7343020146316	0.000210573318579	0.002413832991557	Down
ENSOARG00000020524	-1.59512543773132	4.23702844453568	15.0345934390979	0.000105558413531	0.00152049033958	Down
ENSOARG00000020529	-1.29257687861575	2.63399893570101	10.432997352061	0.001237836933006	0.008057842342738	Down
ENSOARG00000020535	-2.17955923721764	4.69330120654977	26.148967700652	3.16066035094704E-07	3.02574315372115E-05	Down
ENSOARG00000020567	-1.24207671231505	7.30784993233608	14.5375354933974	0.000137394611615	0.001807170954375	Down
ENSOARG00000020575	1.52491485090055	3.35523477151493	20.1239342434854	7.25826736882491E-06	0.000246417106631	Up
ENSOARG00000020590	1.12742616528909	3.69885653739677	13.0496958576025	0.000303333662037	0.003054301939091	Up
ENSOARG00000020593	-2.33159926101874	6.80835922502226	13.5953035853774	0.000226752093928	0.002531221968013	Down
ENSOARG00000020611	-1.1802601314328	2.57292747265463	10.2888392467048	0.001338372554768	0.008514831250871	Down
ENSOARG00000020622	-1.8400301528052	4.08714556601031	18.0424126858629	2.1603789774962E-05	0.000523448455832	Down
ENSOARG00000020647	-1.24858350187888	4.10805101173811	13.892902329676	0.000193527922712	0.002275089747185	Down
ENSOARG00000020654	-1.16482153545986	3.67076092381892	12.9709445956314	0.000316362369099	0.003145800228128	Down
ENSOARG00000020672	-1.35640509050577	9.17524610482153	14.0360206057156	0.00017934204731	0.002170525904337	Down
ENSOARG00000020697	-2.05146252092872	3.78286935786618	14.2562601088098	0.000159529301221	0.002010977796002	Down
ENSOARG00000020706	1.20653943774562	4.10294876199348	15.6936398024061	7.44741782546285E-05	0.001202136490228	Up
ENSOARG00000020711	-1.28847686268367	6.98407454257328	15.2240472555597	9.54798300526199E-05	0.001425371433461	Down
ENSOARG00000020736	-1.23308270510369	3.93512899964571	14.0666939288052	0.000176440676606	0.002144303851172	Down
ENSOARG00000020748	-3.30039905699895	7.62348488703479	24.9648797105296	5.83841888703733E-07	4.5401596601968E-05	Down
ENSOARG00000020755	1.44596315244681	7.46018670031621	25.0392960473834	5.61737271897705E-07	4.45864431880737E-05	Up
ENSOARG00000020756	-2.72552275915992	4.90413601462152	26.0902188436925	3.25830434740098E-07	3.07375612575721E-05	Down
ENSOARG00000020758	-1.02361714962479	5.10510852884037	13.5524453479156	0.000231988975324	0.00258216742457	Down
ENSOARG00000020775	-1.11204162853871	8.76319475533329	8.74413313274206	0.003105997181619	0.015309174117026	Down
ENSOARG00000020787	-1.60313201559666	7.68678096093389	16.7837750486859	4.18899452957384E-05	0.000810271227578	Down
ENSOARG00000020788	-1.42758437299935	5.6185186985104	11.1839116587069	0.000825096393431	0.006029228185394	Down
ENSOARG00000020793	-2.00329682470339	4.81498909805052	30.6488836140365	3.09204457342648E-08	6.13557603371817E-06	Down
ENSOARG00000020813	-1.20976100328975	8.52677577120166	12.127879157372	0.000496735800189	0.00426318592422	Down
ENSOARG00000020819	-1.04615841259099	4.09110908331918	9.09798258426453	0.002558915850326	0.013411002969674	Down
ENSOARG00000020827	-1.22556289189329	3.42358133104587	6.87176769432344	0.008756799180143	0.032004446416091	Down
ENSOARG00000020832	1.39964101969205	5.90667371472903	27.7662201642546	1.36895613444419E-07	1.77026024172114E-05	Up
ENSOARG00000020834	-1.26074519956045	8.71121947551395	12.7448569608134	0.000356989442498	0.003449698987159	Down
ENSOARG00000020842	-1.27205689812965	4.23613879441116	16.5818092766925	4.65958139735265E-05	0.000858156202085	Down
ENSOARG00000020847	-1.27606858793683	4.67122263716107	12.9804163131529	0.00031476597175	0.003136486206816	Down
ENSOARG00000020851	-1.34161028937427	7.13559960854462	12.6630526591593	0.00037295277659	0.003542903330318	Down
ENSOARG00000020856	-1.32423730067486	4.77639004859096	8.71057601811421	0.003163692272566	0.015458759935434	Down
ENSOARG00000020861	-1.39558138030078	7.67933115165135	11.7466943364973	0.000609513963069	0.004885025209585	Down
ENSOARG00000020875	-1.40019386104087	4.36787997082514	13.7246003732441	0.000211663796162	0.002419104895761	Down
ENSOARG00000020890	-1.02465229363048	5.0964635133839	11.6298851671965	0.000649005613729	0.005088504179482	Down
ENSOARG00000020903	-2.070987034911	6.9239833343738	26.1568483611202	3.1477873093938E-07	3.02574315372115E-05	Down
ENSOARG00000020908	-1.22996920720783	5.00129013268683	11.0403799104443	0.00089148591042	0.006338454308193	Down
ENSOARG00000020954	-1.50154728291646	7.3739260338846	14.8298785035539	0.000117656615831	0.001637376047883	Down
ENSOARG00000020959	-1.02266398055604	6.89385279689861	9.47545646874097	0.002082390646596	0.011611547457204	Down
ENSOARG00000020971	-2.73957608320494	6.01912136431728	27.2947204669674	1.74687731055692E-07	2.01048109671996E-05	Down
ENSOARG00000020978	1.19449190621816	6.42976629609174	15.4532082958352	8.4573253776308E-05	0.001317122567945	Up
ENSOARG00000020988	-1.21068189756931	5.56757697785912	13.3158145214178	0.000263176977911	0.002804540591456	Down
ENSOARG00000020998	-1.50961721170404	2.94891970620655	13.8179034964977	0.000201407846089	0.002343784530473	Down
ENSOARG00000021005	-1.19657021996113	3.40039096670533	11.0042221139904	0.000909045759048	0.006442246084287	Down
ENSOARG00000021026	-2.29298371146838	4.54537685148595	32.3231667310934	1.30547568790601E-08	3.33882659824673E-06	Down
ENSOARG00000021049	-1.76983557526753	3.28569621690955	16.4085284477333	5.10549999462823E-05	0.000913828918168	Down
ENSOARG00000021068	-1.89765595564943	2.45182895232689	18.2695610106627	1.91746726998122E-05	0.000478701319094	Down
ENSOARG00000021096	-1.32570375138321	6.92706554868252	17.3008551621013	3.19043240359428E-05	0.000672103349378	Down
ENSOARG00000021097	-1.90939649715806	3.39680404152508	22.6823155452632	1.91118734456368E-06	0.000104492652958	Down
ENSOARG00000021098	-1.24992295382338	6.00324026301756	14.3779005910095	0.000149547159382	0.001929527194311	Down
ENSOARG00000021110	-1.49883534595139	7.57422759870644	16.123148965354	5.93540889036821E-05	0.001009019511363	Down
ENSOARG00000021136	-1.61787551584555	8.636501422309	13.1256223166694	0.000291284587657	0.002974617852124	Down
ENSOARG00000021162	-1.19225818076503	5.54702192268029	12.794256451921	0.00034768514485	0.003388237368395	Down
ENSOARG00000021164	-1.07794453521314	4.72792981586638	12.2706375041191	0.000460141054027	0.004052992735127	Down
ENSOARG00000021253	2.17453323181278	3.48717377034357	48.907553092597	2.68315499973895E-12	7.7201077229989E-09	Up
ENSOARG00000021426	1.98060482574671	2.36107890775885	22.0129309016708	2.70819748246168E-06	0.000127442865313	Up
ENSOARG00000021458	1.73933424221269	2.72412464214393	14.4121352234298	0.000146852912904	0.001901158801594	Up
ENSOARG00000021604	-1.68434497142031	4.92860179990121	10.9848410449053	0.000918601608136	0.006492154270505	Down
ENSOARG00000022175	-1.39492078592202	3.20723897668862	15.8889880694011	6.71683946600383E-05	0.001112289286536	Down
ENSOARG00000022244	2.0070928709272	2.95919785315565	33.6369394529661	6.64193411230384E-09	2.24829469701485E-06	Up
ENSOARG00000022353	1.27941360788776	4.10112179431572	11.3669981278436	0.000747606071443	0.005642097230319	Up
ENSOARG00000022409	1.86946807278657	4.29624303018993	18.9294968085713	1.35639161208975E-05	0.000378169134908	Up
ENSOARG00000022417	1.6005761089896	2.64450919715613	24.1530392732193	8.89756368138494E-07	5.88517588557812E-05	Up
ENSOARG00000022521	-1.73949659171893	5.59115467926788	8.74627836298916	0.003102345426149	0.015297726439396	Down
ENSOARG00000022831	2.07604480394629	6.01079409563834	9.98501659225514	0.001578191330462	0.009509635613764	Up
ENSOARG00000022887	2.04917060461216	9.01583974646022	32.6059112703467	1.12870937542494E-08	3.07341926355437E-06	Up
ENSOARG00000023005	-1.10815256682805	1.95239059712159	9.36326346872998	0.002213776334377	0.0120865046643	Down
ENSOARG00000023121	1.96104345598609	8.5480067370214	32.10491379531	1.46067402703894E-08	3.65454290808504E-06	Up
ENSOARG00000023190	2.08683865603993	6.58068311840387	37.5740852739519	8.8005978120393E-10	5.06430401093802E-07	Up
ENSOARG00000023279	2.45560272449907	3.60064353623438	44.3609267426419	2.73083521261761E-11	3.92864780775201E-08	Up
ENSOARG00000023485	2.39071264947081	2.26531455416874	35.8076561312193	2.17790359771588E-09	1.00261970024448E-06	Up
ENSOARG00000023588	2.11303762641195	4.43408359115494	39.7196835349828	2.93156006586112E-10	2.5953326767689E-07	Up
ENSOARG00000023649	1.68661015791002	3.17495676169056	25.3138075084485	4.87208630168109E-07	4.12300303279762E-05	Up
ENSOARG00000023651	1.73111603649674	5.45272594826813	16.5034483158787	4.8561674923929E-05	0.000882850528054	Up
ENSOARG00000023677	1.86878267559275	4.35860236611722	10.9775849767144	0.000922205289992	0.006499486027264	Up
ENSOARG00000023693	1.50000748659277	6.8079673766085	12.9997251647634	0.000311536699145	0.003117805104747	Up
ENSOARG00000023771	2.1963083215359	7.97738118600038	35.444921344172	2.62365586171994E-09	1.11835760416796E-06	Up
ENSOARG00000023941	2.80530267158232	10.9109920986899	51.2133363245224	8.28538253569855E-13	4.76782338016773E-09	Up
ENSOARG00000023942	1.81284262003891	10.4461275552346	14.6535768557764	0.00012918924619	0.001747166902942	Up
ENSOARG00000024067	-1.42308335058474	4.21489888769091	20.1835927049013	7.03537883855724E-06	0.000242425673811	Down
ENSOARG00000024085	1.92541051754575	9.36916122705169	19.2781011680649	1.12994937138031E-05	0.000336124193825	Up
ENSOARG00000024090	1.62220304105788	2.97109353930827	18.526914668577	1.67521909700492E-05	0.000434236409627	Up
ENSOARG00000024133	-1.93117363927847	5.25530548920281	9.52258062325297	0.002029589774509	0.011366690372179	Down
ENSOARG00000024158	1.35799287248656	3.72293030390941	16.8915655720265	3.95770532958126E-05	0.000781290405457	Up
ENSOARG00000024159	1.33830408007874	4.80111879553399	18.8908831055849	1.38412580371506E-05	0.000381098178827	Up
ENSOARG00000024331	-1.03517258333204	2.23887913232384	8.86450867443416	0.002907685008408	0.014606960611857	Down
ENSOARG00000024438	1.90535740833519	4.67506382608435	18.355609961924	1.83278531880375E-05	0.000459553948456	Up
ENSOARG00000024453	1.29505949481365	3.01263814189517	14.7661584497898	0.000121700108268	0.001675414528773	Up
ENSOARG00000024487	1.09648109363876	2.63660775778224	9.17683457249397	0.002450975599126	0.013059388041824	Up
ENSOARG00000024494	-3.87513051634793	8.23018983465663	25.3623691783088	4.75096170596234E-07	4.05028283510523E-05	Down
ENSOARG00000024776	1.86055341850463	8.28864565424642	16.5901918192943	4.6390314317317E-05	0.000856992178937	Up
ENSOARG00000024795	1.63969817817864	6.3682832658834	22.2557989637894	2.38636993658256E-06	0.000117370647864	Up
ENSOARG00000024829	2.07841078192601	2.30237291984757	26.8532300026926	2.19507175109248E-07	2.40600769364985E-05	Up
ENSOARG00000024917	1.53749553824098	6.89254449731991	14.8740589809596	0.000114932694496	0.001613122415792	Up
ENSOARG00000024966	2.26898514947685	4.70870325430016	42.6149019274415	6.66496785844982E-11	6.97337409844536E-08	Up
ENSOARG00000025085	2.64862908769623	3.57959635391254	43.8697289720874	3.50975375862913E-11	4.48819511200697E-08	Up
ENSOARG00000025373	-1.85432523351183	2.48150505053257	23.6002940008353	1.18569398882194E-06	7.2585915517828E-05	Down
ENSOARG00000025404	-2.49150204717872	2.87116519597161	36.5788824531979	1.46611443233957E-09	7.3363091312157E-07	Down
ENSOARG00000025700	1.4398609053494	2.25880237731639	13.9531505733718	0.000187423285113	0.002228965346084	Up
ENSOARG00000025779	2.72333559321804	10.4035256316105	24.4095659826571	7.78810155589497E-07	5.43231883677547E-05	Up
ENSOARG00000025816	-1.2696936909614	3.25149628627581	12.7393470177692	0.000358042675618	0.003454076407112	Down
ENSOARG00000025821	-1.29090574878232	7.42023401089048	12.9745758060435	0.000315749389147	0.003143563771364	Down
ENSOARG00000025897	1.20136626013651	2.7719993130253	12.6243635074116	0.000380751503051	0.00359185987591	Up
ENSOARG00000025902	1.40242563844326	2.6416912474005	15.9493873698775	6.50588311568237E-05	0.001088316988058	Up
ENSOARG00000025907	1.15690999485267	4.75114578217289	14.2190934891138	0.000162711142777	0.002033270947032	Up
ENSOARG00000025924	1.18963293252287	1.86221675125831	12.2935073894954	0.00045453673461	0.00402714648085	Up
ENSOARG00000025928	1.18477035434619	2.37534628719423	13.886987660875	0.000194137918989	0.002277607858969	Up
ENSOARG00000026034	-1.39920889143203	2.26525509374824	14.9092198227788	0.000112810300126	0.001591095274698	Down
ENSOARG00000026120	1.32790864991687	4.047459570283	18.7047041591512	1.52605540541671E-05	0.000408450503743	Up
ENSOARG00000026290	-1.18976680493451	3.04230646236677	9.40232557702922	0.00216710391555	0.011910792246452	Down
ENSOARG00000026548	-1.2605109234524	3.35924253804345	9.17723727545448	0.002450436367144	0.013059388041824	Down
ENSOARG00000026669	1.53637427537873	3.00331660565452	11.1299814922002	0.00084943438953	0.006144651407357	Up
ENSOARG00000026739	-1.35097104065091	6.46841707182832	11.7305035859757	0.000614839531269	0.004910609413859	Down
ENSOARG00000026817	1.74291222118197	5.27069895378099	29.4922120664507	5.61418423071401E-08	9.95250375927769E-06	Up
ENSOARG00000026818	1.31838576972117	4.57050821157265	12.1321058761199	0.00049561122412	0.004256708640596	Up
MSTRG.1002	-1.13768629324075	4.37338653848139	7.95507317758378	0.004795277003019	0.02073988839825	Down
MSTRG.10119	-1.26276937946367	2.54522847270947	9.05341511089241	0.002622045934701	0.013642462324809	Down
MSTRG.10323	-3.41817721205262	5.3329265764345	14.5992282332667	0.000132968989139	0.001775336538287	Down
MSTRG.10408	2.07824676137202	6.03692438632853	7.14013750873023	0.007537737885986	0.028658573017022	Up
MSTRG.10433	1.64733688704602	3.57953064829737	20.1744421138691	7.06911468939008E-06	0.000242861017792	Up
MSTRG.10673	-2.11921251937119	4.13763018163034	26.6321650282037	2.46112154974639E-07	2.62268962185474E-05	Down
MSTRG.10688	-2.1198325105691	6.0124057626826	13.897153918114	0.000193090637649	0.002272270090699	Down
MSTRG.1069	-1.7277461298706	4.3348950932096	12.3816567743485	0.000433572261221	0.003909838543347	Down
MSTRG.10788	1.38553097817173	2.63683143469402	12.9805086282829	0.00031475045266	0.003136486206816	Up
MSTRG.10880	1.21089215715987	1.70589991706366	11.6653862731404	0.000636737214359	0.005029655868263	Up
MSTRG.11062	-1.40491552894263	3.33024622744728	10.303617915628	0.001327696522508	0.008475019011397	Down
MSTRG.11091	-1.33945721498502	4.41221792105504	6.3047186172043	0.012041702534452	0.040019623005776	Down
MSTRG.11126	-1.67664875337871	4.50376092606597	13.7495506615703	0.000208870778286	0.002411127168803	Down
MSTRG.11452	-1.4706983740898	2.9487796070406	6.55620306460709	0.010451914855999	0.036221345401291	Down
MSTRG.11499	-1.24368705788723	3.20682461757657	11.616574110262	0.000653666922886	0.005103109499541	Down
MSTRG.11661	-1.4612913479209	5.56275108374273	19.1325014948258	1.21950406925596E-05	0.000350187719313	Down
MSTRG.11827	-1.27987328155679	3.51760804257157	8.01702531427346	0.00463396215941	0.020193968380405	Down
MSTRG.11905	-1.91586190904208	3.76352894298655	6.61372959413686	0.010119550268648	0.035443062702944	Down
MSTRG.11981	-1.15977631473301	1.99814051488716	8.37566013262985	0.003802794050757	0.017583911904444	Down
MSTRG.12	1.13232333505155	3.43295641294221	10.7789155657746	0.001026628107263	0.007028829795648	Up
MSTRG.12172	1.74902397516211	5.1241441772107	32.5396562333468	1.16785043163666E-08	3.07341926355437E-06	Up
MSTRG.1231	-2.15778627829871	3.49909985993017	16.4976433254104	4.87105817459603E-05	0.000882850528054	Down
MSTRG.12327	1.75225590939408	4.49082372217565	37.0188045377014	1.16995466473058E-09	6.12045828926558E-07	Up
MSTRG.1238	-1.89430991637371	3.7832260997078	30.2111882687219	3.87467814103206E-08	7.43227845418967E-06	Down
MSTRG.12463	1.52841347984293	3.04134720240154	17.3666366312009	3.08188627106381E-05	0.000655627155151	Up
MSTRG.12501	-1.7224071087714	3.34203803398887	20.0302453992837	7.62269127959492E-06	0.000253553624095	Down
MSTRG.12659	-1.32743164989146	3.20969605101439	11.5445427956109	0.000679484078326	0.005248444468093	Down
MSTRG.12759	-1.97848134051547	3.80170941206605	14.2158949132275	0.000162987942473	0.002034520856747	Down
MSTRG.12761	-1.47077302311867	3.14653719744747	12.8465784873148	0.000338096883269	0.003308806997915	Down
MSTRG.13341	-2.66711824208351	4.86250904602671	17.7976682638368	2.45684146168819E-05	0.000563262716784	Down
MSTRG.13796	1.81765063272678	3.892762605786	17.7398283183763	2.53268032901679E-05	0.00057212953251	Up
MSTRG.1392	-1.58196821158172	3.64448778989021	22.0095557850403	2.71296394141887E-06	0.000127442865313	Down
MSTRG.14220	-1.39727765914968	4.10260039922983	11.7775467373023	0.000599494387456	0.004828258156213	Down
MSTRG.14227	-1.70935066929525	2.87738544113554	8.5594618208673	0.003437310191954	0.016333609826257	Down
MSTRG.14403	1.56553207130566	3.18146706930801	20.6832596388234	5.41876830402438E-06	0.000205823776934	Up
MSTRG.14416	-1.05066875468447	2.70333537224748	8.9107005549175	0.002835044861083	0.014385827781867	Down
MSTRG.14597	-2.01907422684918	5.4835560177097	13.4204191576832	0.000248900077462	0.002712680863172	Down
MSTRG.1493	-1.53112755285076	3.21944645850422	22.1185016632669	2.56327338842988E-06	0.000121903774494	Down
MSTRG.1496	-1.38934541839393	3.86924220442779	8.26961439338994	0.004031406769862	0.01831918433083	Down
MSTRG.14997	-2.45402482936155	4.27980952489551	22.6007609493948	1.99405611643056E-06	0.000106742287647	Down
MSTRG.15615	-2.41713862926377	2.58497952940418	32.531979657583	1.17247247405098E-08	3.07341926355437E-06	Down
MSTRG.1566	-1.33259652471757	3.10875703807987	7.55876669835168	0.005971884620344	0.024253370267971	Down
MSTRG.15807	-1.43723420351187	4.45632800843801	15.3504310115278	8.93005535011509E-05	0.00136488721148	Down
MSTRG.15809	-1.5627308715854	4.48556290870227	13.0888665836847	0.000297056033654	0.003014830591992	Down
MSTRG.15816	-2.90371206685263	5.76972767518841	16.6974328920226	4.38402817932109E-05	0.000835322037198	Down
MSTRG.15819	-3.57057049293457	3.09169438833117	21.4785825296808	3.5780267500088E-06	0.000155394376852	Down
MSTRG.15822	-2.95425193022717	4.0342105484555	18.9305231655433	1.35566209806337E-05	0.000378169134908	Down
MSTRG.1594	-1.73661641188325	5.50004568351877	16.5815391028212	4.66024525417485E-05	0.000858156202085	Down
MSTRG.1595	-1.56253211548239	2.74231317239924	14.0299861679674	0.000179918473607	0.002170525904337	Down
MSTRG.15988	-1.46211336596814	4.60426520756872	9.82319401713681	0.001723248236673	0.010108493351618	Down
MSTRG.16043	-4.57428711145238	6.9981822249751	23.8844472365994	1.02294875662688E-06	6.61411080899931E-05	Down
MSTRG.16343	1.77623948650763	3.44418531751029	22.4233056011339	2.18704035109734E-06	0.000111117199255	Up
MSTRG.16765	-1.16213970059824	6.00989405833718	11.5710789898201	0.000669855371308	0.005202000990814	Down
MSTRG.1690	-2.29726456728397	4.42497367500246	17.5895123884268	2.74095796639643E-05	0.000599727856184	Down
MSTRG.16932	-1.31753531860306	1.9886384818829	8.59445041846206	0.003371889564446	0.016138579401055	Down
MSTRG.16981	-2.15005983311912	4.07493178346326	24.2666935391661	8.38769600751707E-07	5.78047864374335E-05	Down
MSTRG.17112	-1.39508364220032	5.08020762963023	10.1791334990517	0.001420389156397	0.008850708609082	Down
MSTRG.17276	-1.31571891629736	2.28356510720304	12.22372710892	0.000471855749377	0.004123453165972	Down
MSTRG.17370	-2.3497338262759	3.7399148260492	26.5183428680129	2.61047607053996E-07	2.68249724070039E-05	Down
MSTRG.17381	-1.36126383561378	6.7015430254029	13.1070239079563	0.000294190672272	0.002996318979806	Down
MSTRG.17442	-1.40027420328354	6.52633227464491	8.27594803566844	0.004017368084364	0.01828951316572	Down
MSTRG.17514	1.1702188573828	2.91513551992441	16.2179535144476	5.64565291629355E-05	0.000984482112328	Up
MSTRG.1766	-1.19384751775184	4.21779612557486	9.66405207152134	0.001879086943008	0.010780863223867	Down
MSTRG.17751	-3.13740203090909	3.33268581775667	10.6797160407001	0.001083166869367	0.007311535190347	Down
MSTRG.17947	-1.90595909642755	2.55618185901827	22.3463339675593	2.27647204779085E-06	0.000113912681731	Down
MSTRG.1819	-1.28207766229761	5.10187957717166	11.5074421370582	0.000693180985217	0.005310147216544	Down
MSTRG.18269	-1.30652294913492	3.38950305056405	15.4346684775969	8.54069919248132E-05	0.001326092515116	Down
MSTRG.18342	1.64060449215934	1.90672177559317	24.2380949229271	8.51316641444502E-07	5.79751670200283E-05	Up
MSTRG.18387	1.64589076529731	1.82852201989203	18.7642643189052	1.47912855742207E-05	0.000399607759797	Up
MSTRG.18779	1.19315189637908	2.15234607641425	10.5225414647276	0.001179271932138	0.007782248088861	Up
MSTRG.18833	-1.4829599508301	4.93821287991289	19.527976887596	9.91370621556811E-06	0.000303449055412	Down
MSTRG.18835	-2.17196587227408	4.92218241938398	35.1574198988059	3.04100516053772E-09	1.24996172830817E-06	Down
MSTRG.18837	-1.55173724133349	5.84007580317251	25.5350872140343	4.34410659385598E-07	3.78760021126428E-05	Down
MSTRG.19168	1.4984519156882	3.12606948505763	14.809135696397	0.000118957827271	0.001650766525769	Up
MSTRG.19298	-1.0978232359342	3.25564958016973	8.20825164521904	0.004170031185913	0.018747222233857	Down
MSTRG.19694	1.15927086919757	3.56824957818672	10.5044359564017	0.001190883051804	0.007827454622053	Up
MSTRG.1988	-1.46605565607898	5.74717473218782	15.1932689189441	9.70487346121717E-05	0.001439347792077	Down
MSTRG.1990	-3.91471427328995	4.72915115225529	22.2380659775512	2.4085109975618E-06	0.00011762451856	Down
MSTRG.1992	-3.70137338570391	5.26407768829003	22.445615596947	2.16178386177108E-06	0.000111065397379	Down
MSTRG.1993	-2.68456803657874	4.00989337474222	18.1755859408096	2.01444700913301E-05	0.00049741279314	Down
MSTRG.19989	1.32813569898666	2.80805947074087	15.3581704266329	8.89354975293062E-05	0.001361115214182	Up
MSTRG.20357	2.76424375646748	10.4065514001873	45.0548762493692	1.91589594103999E-11	3.1500066264899E-08	Up
MSTRG.20474	1.12673485073646	3.33030179479634	9.28367117185951	0.002312055840909	0.012488754404358	Up
MSTRG.20707	-1.61500766114116	4.86111144566485	23.6463902254181	1.15762856085404E-06	7.16298231552107E-05	Down
MSTRG.20756	-1.68225902350391	3.96383709709111	12.1821310994403	0.00048249489055	0.004172076405216	Down
MSTRG.20757	-2.68027321370299	5.47239212082331	26.4239290060888	2.741234275533E-07	2.7450723718142E-05	Down
MSTRG.20981	-1.47205343519179	7.78866322530121	15.068336814023	0.00010368802869	0.001502954058171	Down
MSTRG.20988	-1.30208619366471	8.32141405333548	13.9765115529896	0.000185108761596	0.002210495522101	Down
MSTRG.20989	-1.14384678740421	3.82945481815386	12.3959350651267	0.000430269478719	0.003896122289994	Down
MSTRG.20991	-1.08320731578518	3.39751075884325	8.5273532374294	0.003498481000967	0.016550377333968	Down
MSTRG.20995	-1.3958165062467	7.19472529154268	15.9264347527015	6.58525302361615E-05	0.00109364613346	Down
MSTRG.20996	-1.60356819634768	6.15397072954237	19.5446845585957	9.82737943031144E-06	0.000302415267015	Down
MSTRG.21161	-3.1181149930342	5.83973756057653	24.9760296798506	5.80475178147273E-07	4.5401596601968E-05	Down
MSTRG.21284	-1.25293803665522	5.48276943330515	17.6895201702425	2.60055410750394E-05	0.000576681642067	Down
MSTRG.2139	-1.24579998128065	9.36308199338417	10.0259632651301	0.001543489346792	0.00937910184384	Down
MSTRG.21448	-3.5529330286254	3.69562001117899	20.8856002455054	4.87545949742114E-06	0.000191463454378	Down
MSTRG.21513	-1.74407551574089	2.99881471019703	14.1968562665774	0.000164645356938	0.002041347963316	Down
MSTRG.2162	-1.96570605261178	4.4974210281001	12.649374518302	0.000375691349919	0.003555241412718	Down
MSTRG.2182	-1.60674297777816	2.88291145413589	13.0689951860431	0.000300224146861	0.003036273907053	Down
MSTRG.22555	1.11573607904073	1.87152737012697	8.26941744337299	0.004031844114171	0.01831918433083	Up
MSTRG.22620	1.75764372123848	2.96339616640327	19.7595642114703	8.78211118147456E-06	0.000278438891426	Up
MSTRG.2309	-2.0979953709863	4.42079378835048	9.79682347068186	0.001748135781251	0.010196977433678	Down
MSTRG.23285	-1.41017970560835	4.12843163030533	11.1221553711258	0.000853026014944	0.006159019075275	Down
MSTRG.24028	-1.60503955481395	3.57775706431375	13.1509725400366	0.000287370048204	0.002960583305733	Down
MSTRG.24076	-2.57038731690099	4.31728504176187	13.8889089905483	0.000193939554802	0.002277602383891	Down
MSTRG.24121	-1.30168006409809	3.27100953992704	10.898072857959	0.000962643600708	0.006710517989428	Down
MSTRG.24174	-1.77188017412959	4.5128502302736	24.3021357469946	8.23477063198632E-07	5.70927561467051E-05	Down
MSTRG.24210	-1.83346949498717	2.54255114060972	13.5236465828636	0.000235576219811	0.002606967994045	Down
MSTRG.24645	-1.11609399890658	2.29305219067807	10.9818179915438	0.00092010125575	0.006492154270505	Down
MSTRG.24735	-1.38867115175179	5.57181513146787	18.51965695478	1.68161012542374E-05	0.000434632542106	Down
MSTRG.24743	1.40464822188483	5.13724136776547	15.1398483351731	9.98336601748861E-05	0.001466653632391	Up
MSTRG.24792	1.19975821810678	5.15683329627546	20.7085938951017	5.34754606968877E-06	0.000204468131947	Up
MSTRG.25914	-1.82551934013584	8.42159104128427	12.3236881457083	0.000447246143864	0.003989085188394	Down
MSTRG.26018	2.40706625421286	4.86652264665143	6.63829052292896	0.00998096638018	0.035134901201833	Up
MSTRG.2652	-1.71416516533046	5.79505692020983	15.7672959541523	7.1630054217388E-05	0.001168003510099	Down
MSTRG.26548	-1.3870832109639	3.39855457827582	15.5701039158345	7.9501753530067E-05	0.001260359880843	Down
MSTRG.26569	-1.55810010098667	4.3697592159403	16.5200088009858	4.81393837983807E-05	0.000878028792608	Down
MSTRG.2747	-1.21549830934727	3.96806314915177	9.08771236204058	0.002573325512921	0.013455885201366	Down
MSTRG.3625	2.20132018571919	3.53535209790544	21.057392612244	4.45729825633034E-06	0.000180730580426	Up
MSTRG.3650	2.1202283600315	2.68694868590762	47.7500024467585	4.8418363106172E-12	1.11449388197787E-08	Up
MSTRG.3680	-1.23640561301684	5.76575405248349	10.7010509878191	0.001070746909074	0.007244694989143	Down
MSTRG.374	1.8060489664757	7.5520985850454	15.5543990993894	8.01648977839573E-05	0.001267332154664	Up
MSTRG.4013	1.12007418092073	5.75306721657985	15.4327245928757	8.54948862817278E-05	0.001326092515116	Up
MSTRG.4382	2.08863356669093	4.02118388310577	28.834526801141	7.88331768007852E-08	1.2784248129956E-05	Up
MSTRG.4424	-1.4173524482718	3.11048534418253	9.82087116092687	0.001725425968811	0.01011611180593	Down
MSTRG.4460	-1.4396486322801	3.7294973248861	8.91864499704887	0.002822738645141	0.014362024344352	Down
MSTRG.4595	-1.44033066763674	3.17229146568695	9.84781559086367	0.001700335434781	0.010009800776927	Down
MSTRG.4741	-1.35246205589749	4.57567856915416	10.5058487893924	0.001189972850925	0.007825941452166	Down
MSTRG.4980	-2.61554834040898	5.59979775379099	7.18290247978313	0.00736015447073	0.028147052974738	Down
MSTRG.5370	1.13831804539269	1.74646035586149	10.7199851147469	0.001059845249045	0.007187836753838	Up
MSTRG.5493	2.07851118075589	2.53672874847346	34.5200078548845	4.21892312412842E-09	1.61851954118646E-06	Up
MSTRG.5850	1.21332842743211	4.33077472912272	8.95127827854279	0.002772754959522	0.014158791434728	Up
MSTRG.5870	2.74478850680609	1.88285433472059	56.2446659389253	6.39911995067975E-14	7.36474715123732E-10	Up
MSTRG.643	-1.48388436606281	1.64644269127069	16.2871726915365	5.44311752675122E-05	0.000957872165373	Down
MSTRG.656	-1.99692189548121	3.59288817622496	24.4413795111219	7.66055128739856E-07	5.42269213929879E-05	Down
MSTRG.7462	-2.07727691312342	4.32849726844045	7.34694839260806	0.006717668639257	0.026324020554718	Down
MSTRG.7577	-1.44168243731819	4.45234029396052	5.80559034096186	0.015975303699211	0.049029272073126	Down
MSTRG.7761	-2.23811057705461	2.94067503587004	10.1646543828875	0.001431587496789	0.008886807173973	Down
MSTRG.7827	-1.59272398651606	2.62096293984139	7.40237204523402	0.006513792916235	0.025815166209692	Down
MSTRG.8224	-1.41749034829978	6.81399430376756	12.9904836607475	0.000313078088017	0.003125078677354	Down
MSTRG.843	-1.66787061195242	1.90866486405021	13.5027302006132	0.000238216612059	0.002628604974295	Down
MSTRG.8451	-1.68702788662449	5.01547950211769	11.1997318616489	0.000818091526833	0.005996592705283	Down
MSTRG.8541	-2.91652950633263	3.1779562400691	22.5300572608057	2.06881089436314E-06	0.000109219929281	Down
MSTRG.8634	-2.30431215166047	4.13560138029773	10.1295435844391	0.001459115335423	0.009005329641687	Down
MSTRG.9143	1.32331092337209	4.1877804056022	11.1045571379488	0.000861158505249	0.006204948354113	Up
MSTRG.9247	-2.95212993524462	4.26432536116666	15.9540012097743	6.49004502289329E-05	0.001087247862714	Down
MSTRG.9248	-1.52727119031131	1.85967636886896	13.3021726301141	0.000265098749598	0.002817327407855	Down
MSTRG.9271	-1.52300515332719	6.023056782457	18.6381106204052	1.58029687109194E-05	0.000421010108551	Down
MSTRG.9445	-1.3690055777965	3.33608762290528	11.0728957127172	0.000875987742265	0.006267907692387	Down
MSTRG.9524	-1.40930825845393	3.83339492450772	18.5111578343938	1.68912545696983E-05	0.000434902570118	Down
MSTRG.9594	1.30763897192681	2.09006069193803	13.5332266006263	0.000234376747083	0.002598688804353	Up

## Sheet: Vac-Tf vs Vac-T0
GeneID	logFC	logCPM	LR	PValue	FDR	reg
ENSOARG00000000078	-1.36391978996329	4.17427614195215	9.91667065581566	0.001637883944048	0.008710908646971	Down
ENSOARG00000000229	-1.99084501552654	7.56079507718882	14.5825019495914	0.000134154496793	0.001260395186605	Down
ENSOARG00000000258	1.97027630035596	5.1907283127397	61.8528816781283	3.70100375884965E-15	2.02832629812384E-12	Up
ENSOARG00000000299	-1.28440665739578	2.63749366111396	26.1756905891696	3.11722121639298E-07	9.67010754163527E-06	Down
ENSOARG00000000302	1.037155032447	5.86346570920026	28.9207829572812	7.53995567736834E-08	3.2379608168221E-06	Up
ENSOARG00000000322	1.50598868301229	2.90053120041437	26.3331860601406	2.87309233054508E-07	9.18511656451205E-06	Up
ENSOARG00000000329	-1.22427159770789	3.89422472822344	30.5279298948449	3.29094396457993E-08	1.68335440392669E-06	Down
ENSOARG00000000345	1.22268870319228	4.31226176675374	11.3176532163853	0.000767736817582	0.00485221473561	Up
ENSOARG00000000473	1.02506376264218	7.00714034431779	14.6427442738616	0.000129933881217	0.001232818663579	Up
ENSOARG00000000483	1.08542536150223	7.62342731808629	24.0486742315494	9.39309139038284E-07	2.37072563184027E-05	Up
ENSOARG00000000495	1.0316766944954	5.86148439579269	20.6082579026575	5.63525165204138E-06	0.00010219904351	Up
ENSOARG00000000520	-1.78360762640751	4.32044343845737	15.290449064548	9.21814146662525E-05	0.00094033060145	Down
ENSOARG00000000538	-1.56352460917795	4.64741277531755	14.3155783066512	0.000154580336487	0.001413077913126	Down
ENSOARG00000000578	-1.79689364036154	4.80924983521486	63.1112367848362	1.95356451916332E-15	1.21444647900842E-12	Down
ENSOARG00000000583	1.82733209241428	3.50169689801952	64.6825362875405	8.79912807587896E-16	6.32932281408069E-13	Up
ENSOARG00000000615	-1.06854010662105	1.7592079108496	17.9782431340238	2.23444279897791E-05	0.000305418078069	Down
ENSOARG00000000620	1.43439974054043	1.98569174164665	26.4737609403239	2.67142182637855E-07	8.66067430980021E-06	Up
ENSOARG00000000647	-1.8015883829204	3.85057561784128	51.9656925881943	5.64788668440146E-13	1.8055979958549E-10	Down
ENSOARG00000000654	1.34805175624186	3.95081293671037	37.7630434299475	7.98808206754879E-10	8.43438867113936E-08	Up
ENSOARG00000000697	1.87204555100833	4.30055318437395	39.3217305479516	3.59418960876587E-10	4.447906258848E-08	Up
ENSOARG00000000725	-1.55526920347821	6.46898587596459	12.274662374029	0.00045914971831	0.003226101409057	Down
ENSOARG00000001040	-1.01574408088994	3.0547932084106	14.294838815979	0.000156292821311	0.001427598476563	Down
ENSOARG00000001087	1.10439376659431	5.22410594304439	29.9651713296784	4.39876680346833E-08	2.11821787201327E-06	Up
ENSOARG00000001090	1.29925678597066	3.51547960077092	35.7143045553914	2.28480182818288E-09	1.93351354709976E-07	Up
ENSOARG00000001102	-1.49506067885113	2.0118632745704	32.2861067621789	1.33061344711691E-08	7.97605737649404E-07	Down
ENSOARG00000001124	1.65599398001043	5.54961374999123	25.2813195875994	4.95484271955462E-07	1.39086060632571E-05	Up
ENSOARG00000001160	1.88332602403115	4.92658286604445	20.8764909503758	4.89870065161265E-06	9.1822713028355E-05	Up
ENSOARG00000001161	1.99029879529468	5.09068215292095	36.5577285695599	1.48211160565971E-09	1.31212480534905E-07	Up
ENSOARG00000001314	1.55962247302141	3.29298648439236	23.3133083514047	1.37644309590527E-06	3.25956452485057E-05	Up
ENSOARG00000001316	-1.2532447320518	4.67169215826284	20.4750083111934	6.04149683674087E-06	0.000108473614811	Down
ENSOARG00000001322	-1.19574884910823	3.86432616396166	21.4598303413472	3.61318901417897E-06	7.26996370003248E-05	Down
ENSOARG00000001355	-1.14995309463772	3.51709624323429	14.0184077033435	0.000181029711568	0.001595307006459	Down
ENSOARG00000001419	-1.17676203578092	4.79146795125494	26.3033604207421	2.91780545923875E-07	9.29768741536241E-06	Down
ENSOARG00000001476	-1.38915214076958	3.37862275145289	28.8062646886773	7.99919519535192E-08	3.39714898536182E-06	Down
ENSOARG00000001482	-1.48259507327306	2.38470495583985	28.9866062859743	7.28804647424513E-08	3.15331304030403E-06	Down
ENSOARG00000001492	-1.0848173266255	2.19904843745233	12.7820138354123	0.000349967973088	0.002620547431536	Down
ENSOARG00000001497	-1.13840734554733	5.32559383805358	23.6851987657312	1.13451737257771E-06	2.77811924276528E-05	Down
ENSOARG00000001513	1.76469334146988	3.22058279409557	22.4043506725593	2.20873112464667E-06	4.85119971632796E-05	Up
ENSOARG00000001521	1.18497215091737	6.27881252991406	20.2579716121624	6.7670906739023E-06	0.000118904498574	Up
ENSOARG00000001527	-1.60460126389569	5.20202449180496	43.250788294667	4.81543674371239E-11	7.69734187269249E-09	Down
ENSOARG00000001560	-1.22996206013556	4.61841391428721	9.75757913883947	0.001785849212764	0.009355183700364	Down
ENSOARG00000001610	1.10097130178791	5.39853787441287	23.7131328210839	1.11816906095047E-06	2.74392488752216E-05	Up
ENSOARG00000001619	-1.18915372216688	3.56630772155165	22.8713443812592	1.73215047971216E-06	3.93477306434046E-05	Down
ENSOARG00000001639	-1.52182036171985	3.53649152885606	24.5101845166736	7.39180866478508E-07	1.93346195279572E-05	Down
ENSOARG00000001668	-2.08048819261346	4.38236181224441	14.5048797225002	0.000139796949162	0.001302771731097	Down
ENSOARG00000001674	1.60758478811715	2.80489764687302	25.3301270711789	4.83103982964039E-07	1.36275581861106E-05	Up
ENSOARG00000001809	-1.58684326953708	3.7889754985986	29.8407789344715	4.69022284673751E-08	2.22720484257423E-06	Down
ENSOARG00000001917	-1.0703128464213	8.20955964572682	16.9293624136392	3.87968019789901E-05	0.000478064661645	Down
ENSOARG00000001934	1.57191001741223	4.58328317147407	48.1735219395917	3.90120899434116E-12	9.16306414609641E-10	Up
ENSOARG00000001966	-1.39908115105649	4.08508235193251	20.5184832786583	5.90582037101226E-06	0.000106536185972	Down
ENSOARG00000002030	-1.73144370439255	1.77240603227891	29.5553951099097	5.43411840065925E-08	2.54232799484501E-06	Down
ENSOARG00000002060	-1.1569048303859	3.43600065850221	29.9238360593446	4.49354625716146E-08	2.15484266140297E-06	Down
ENSOARG00000002100	3.59504277319016	7.67243333901665	25.6988662516521	3.9906142656644E-07	1.18055947991957E-05	Up
ENSOARG00000002109	-1.01106893822004	4.57144799700362	12.784548514761	0.000349494104721	0.002620547431536	Down
ENSOARG00000002114	1.87182530940599	1.84527807219179	29.8975606571866	4.55485520743978E-08	2.17517960922923E-06	Up
ENSOARG00000002143	-1.22393581967579	5.12272065319337	21.255555048957	4.01943807776039E-06	7.8807006536532E-05	Down
ENSOARG00000002188	-1.78651505551374	3.17451898479747	30.0732360743584	4.1603352225394E-08	2.02030793570489E-06	Down
ENSOARG00000002223	-1.29403579126672	6.25601627663744	11.5936042828709	0.000661790238131	0.00432266960877	Down
ENSOARG00000002241	1.88457559085598	6.85145216377023	81.1674993596773	2.07374532800883E-19	2.98334187250671E-16	Up
ENSOARG00000002342	-1.1055917584098	3.25298909946166	21.3556179607918	3.81501168026748E-06	7.55713759521488E-05	Down
ENSOARG00000002379	1.00597415967918	3.65504712739429	13.7824289238196	0.000205246895224	0.00175496769475	Up
ENSOARG00000002409	-1.17384792257064	4.27564721302095	30.4673254343787	3.39537358082984E-08	1.71120818876034E-06	Down
ENSOARG00000002416	1.03558802661398	4.30470875224152	21.3322289177666	3.86184058803426E-06	7.63675658551312E-05	Up
ENSOARG00000002454	-1.87744458929133	5.14602205965904	46.6312676387774	8.56821299381924E-12	1.70019936803217E-09	Down
ENSOARG00000002461	-1.46168444725555	3.85703257949513	25.5002019008956	4.42336626220491E-07	1.26953920976849E-05	Down
ENSOARG00000002547	-1.52584715832766	3.78803717093276	35.1270327602971	3.08882985149656E-09	2.45167881109475E-07	Down
ENSOARG00000002600	-1.18037067678995	3.14061922342421	8.83749651658986	0.002951036744131	0.013845691760376	Down
ENSOARG00000002672	1.56102648207593	4.35496958869994	10.3707128245167	0.001280301051997	0.007201849857004	Up
ENSOARG00000002683	1.00566538946019	8.38108968049054	19.6970555813616	9.07410701078557E-06	0.000149618764451	Up
ENSOARG00000002693	-1.06762677468559	5.2807031855118	10.8740170927788	0.000975227716718	0.00582152271354	Down
ENSOARG00000002744	-1.34062196471852	1.96290592039085	23.7205587489309	1.1138629524183E-06	2.73919844431244E-05	Down
ENSOARG00000002794	-1.13789424116097	3.29219546811199	18.0655033376006	2.13433570387432E-05	0.000296667507438	Down
ENSOARG00000002815	1.11603975891906	8.55618674964911	14.3743449334545	0.000149829825516	0.001381723927776	Up
ENSOARG00000002828	-1.0663083192094	3.42546778662545	16.4117858418169	5.09673394942312E-05	0.000587066897785	Down
ENSOARG00000002866	-1.28390940218966	5.11175993135976	14.1592344387131	0.000167970618015	0.001505788637173	Down
ENSOARG00000002887	1.75370282388222	4.38290819335293	17.9028737776803	2.32469814295847E-05	0.0003158789956	Up
ENSOARG00000002888	-1.25250056621832	2.81972055407242	24.5833456211646	7.11641294598372E-07	1.8742058717466E-05	Down
ENSOARG00000002912	1.6501755094214	2.41400362909606	30.5438910634509	3.26398011874231E-08	1.67701549940202E-06	Up
ENSOARG00000002931	-1.58809681086528	6.17201469163118	12.0213928586006	0.000525933842148	0.003602959874571	Down
ENSOARG00000002932	-1.06151628003497	5.98263350213028	13.2946390414936	0.000266166083586	0.002150737933582	Down
ENSOARG00000002995	1.31735585190503	1.97268451921773	25.7883265779289	3.80985765796661E-07	1.14186593191505E-05	Up
ENSOARG00000003012	-1.383540397686	3.11155664677705	34.4456893117516	4.38312448584193E-09	3.25454062629386E-07	Down
ENSOARG00000003024	1.41929642746573	3.96971322071508	18.2522561256069	1.93496626857315E-05	0.000274593425216	Up
ENSOARG00000003027	1.37244733698291	4.45143125443244	32.4302326151379	1.23549324669134E-08	7.52343480220667E-07	Up
ENSOARG00000003043	-1.53448246702761	3.09405890938023	32.0097520764358	1.5340055817436E-08	9.05377961040363E-07	Down
ENSOARG00000003052	-1.59911367045707	3.71686333158649	13.9708818003494	0.000185663890972	0.00162124865038	Down
ENSOARG00000003086	1.20676163245985	3.85225960969327	19.435447357279	1.04057682300517E-05	0.000167966320561	Up
ENSOARG00000003145	1.17659634131478	6.03605882691235	32.7632888092485	1.04092247432911E-08	6.44084771884612E-07	Up
ENSOARG00000003154	-1.31591752545372	4.43908904102303	11.6878366548417	0.000629100014811	0.004158708828526	Down
ENSOARG00000003173	-1.20058843283683	2.35486563195104	26.9951406115304	2.03967593032347E-07	7.00735232301279E-06	Down
ENSOARG00000003182	1.2897730647693	7.85992193122892	28.2285958096734	1.0780012330746E-07	4.30788756647763E-06	Up
ENSOARG00000003188	1.18807415383878	5.36750174667564	13.6426449048331	0.000221105749918	0.001859652403296	Up
ENSOARG00000003291	-2.115835245216	5.85311411224207	25.8507161318787	3.6886781791584E-07	1.10843334631681E-05	Down
ENSOARG00000003322	-1.07968857334057	2.90052749037337	19.5533691748432	9.78280546628352E-06	0.000159372312789	Down
ENSOARG00000003327	-1.50187752716684	2.81191999444354	39.6670335071222	3.01166507177434E-10	3.8945228439383E-08	Down
ENSOARG00000003352	1.25935620254611	6.08544286118096	10.7972742212404	0.001016496569584	0.00601793159431	Up
ENSOARG00000003457	-1.18280150480223	2.15981516616546	29.1932016306907	6.55086553575733E-08	2.92993989210512E-06	Down
ENSOARG00000003547	1.06082954534957	5.67912259752149	16.8933062691808	3.95407754653031E-05	0.000484637683525	Up
ENSOARG00000003560	-1.07589326841141	2.32701077683183	21.9793691943878	2.75597054360707E-06	5.8306001813187E-05	Down
ENSOARG00000003574	1.33865922609171	5.82625221739844	39.5341957291061	3.22364781607234E-10	4.06821635440347E-08	Up
ENSOARG00000003623	-1.46771523964803	1.65543229390651	37.6918954993728	8.28480544250326E-10	8.51337730694376E-08	Down
ENSOARG00000003634	-1.49900425305205	2.52158014057668	39.0826403868976	4.06240155079386E-10	4.87022702584235E-08	Down
ENSOARG00000003659	-1.07775261171938	2.27024534356319	20.7085622768311	5.34763437004235E-06	9.87896050799637E-05	Down
ENSOARG00000003733	1.385480497046	6.92491264319971	17.8865104780586	2.3447722930884E-05	0.000318019543333	Up
ENSOARG00000003763	1.09287799091694	6.39255302273575	25.9799077192894	3.44989195706748E-07	1.05597889717791E-05	Up
ENSOARG00000003780	-1.64300293690699	2.76102936609597	35.6650100790443	2.34335334524272E-09	1.96858785769331E-07	Down
ENSOARG00000003795	1.37062523722818	5.82950600528062	41.0234903777419	1.50410518861313E-10	2.19123374882893E-08	Up
ENSOARG00000003810	-1.12522113919121	3.00850735581966	17.1822355236046	3.39597235273392E-05	0.000432347851854	Down
ENSOARG00000003826	1.10825928839836	7.14812473213837	23.483764104747	1.2597236572979E-06	3.03562619736969E-05	Up
ENSOARG00000003955	1.10738795333645	4.9169377608794	20.8426527441703	4.9860122505783E-06	9.30048865346932E-05	Up
ENSOARG00000004031	1.29237323132848	6.54141717038073	38.3919556822772	5.78704506076876E-10	6.52971584356742E-08	Up
ENSOARG00000004039	-1.11457605852407	3.62539995291727	18.7473041104505	1.4923417661297E-05	0.000221331976629	Down
ENSOARG00000004043	1.39834053599253	5.02187595645241	42.8969410101455	5.77008114571445E-11	8.9740356629767E-09	Up
ENSOARG00000004073	-1.80562990246467	5.23963910006422	20.9416483757987	4.73487533598888E-06	8.9700576625016E-05	Down
ENSOARG00000004110	-1.13591718784387	2.69762350083519	19.1035140561106	1.23816701448704E-05	0.000191790904034	Down
ENSOARG00000004112	1.34270776185993	4.24816935308448	29.2231558354071	6.45037051440033E-08	2.89989508789974E-06	Up
ENSOARG00000004194	2.71158362797225	4.71786109544922	15.1356225299581	0.000100057363116	0.001005729425418	Up
ENSOARG00000004216	-1.20966908265477	3.22558266192611	20.1080400796253	7.31883592634403E-06	0.000126475199214	Down
ENSOARG00000004278	-1.27851035718485	3.15222155561892	8.24582498367306	0.004084584024167	0.017813367765874	Down
ENSOARG00000004342	1.0020120176618	7.71672759023569	19.7526255136052	8.81405275021623E-06	0.000146379412846	Up
ENSOARG00000004365	-1.36858962241413	3.89084601096468	31.3408384767558	2.16477804634012E-08	1.19985574675554E-06	Down
ENSOARG00000004367	-1.9942862971127	3.02453521859035	46.4498099004455	9.39954753315103E-12	1.80298987598392E-09	Down
ENSOARG00000004410	1.63773231160683	3.35391324449628	35.0660702185068	3.18705877804647E-09	2.51231914222855E-07	Up
ENSOARG00000004435	1.71788695971016	1.76524589341604	42.9056671479628	5.74440100294654E-11	8.9740356629767E-09	Up
ENSOARG00000004507	-1.96073603523818	2.50015489345189	19.6935506019826	9.09076542030644E-06	0.000149678997457	Down
ENSOARG00000004576	1.95252812431111	2.89713925327146	46.8703683787962	7.58407669755728E-12	1.53131822302082E-09	Up
ENSOARG00000004591	-1.04661647365959	1.89945783896764	15.6323470503928	7.69273354038071E-05	0.00081150935212	Down
ENSOARG00000004677	1.23204664095968	2.32375805203068	17.5998275381469	2.72613068458009E-05	0.000361880484992	Up
ENSOARG00000004716	-1.24278038245108	2.40343633796586	24.1420982408574	8.94825741993569E-07	2.27844014703628E-05	Down
ENSOARG00000004763	-1.22674736016307	5.11704608546294	16.3504774026541	5.26428999808913E-05	0.000601058666548	Down
ENSOARG00000004774	2.24305369348856	7.81746127884499	48.5123224263463	3.28220027644215E-12	8.03720063437717E-10	Up
ENSOARG00000004780	-1.36559270870587	3.08614114740136	41.1942898021044	1.3782459353691E-10	2.03361954745679E-08	Down
ENSOARG00000004807	2.48303660229668	4.11825628260748	28.5926971101452	8.93184096228148E-08	3.69771790053588E-06	Up
ENSOARG00000004835	-1.56391180847323	3.47645234501865	37.0995424421325	1.12250058627699E-09	1.04184348769853E-07	Down
ENSOARG00000004861	-1.97388114611062	3.75899429147547	24.64056810562	6.90820309859392E-07	1.83194722262022E-05	Down
ENSOARG00000004887	1.41091597604308	4.44404158447024	30.1918994018429	3.91340587565294E-08	1.92476018046537E-06	Up
ENSOARG00000004902	-1.06764140076343	3.09538933163794	15.4966953594483	8.26496209859182E-05	0.000861607326021	Down
ENSOARG00000004933	-1.16268617749038	3.62045445195156	22.4352866187107	2.17344041420026E-06	4.80117576334564E-05	Down
ENSOARG00000004941	-1.29726433449292	3.76365736199989	22.5592164007743	2.03764628562097E-06	4.53602922653999E-05	Down
ENSOARG00000004971	1.02596180897508	5.77918976763716	26.7838310297998	2.27533176220694E-07	7.5903748554318E-06	Up
ENSOARG00000005117	1.74081473089028	2.83481984499856	21.9848969637226	2.74804433195401E-06	5.82453816141044E-05	Up
ENSOARG00000005126	2.89209487140097	2.79095488854522	49.2665410031139	2.2344127930926E-12	5.98043182225644E-10	Up
ENSOARG00000005154	1.84069993550861	7.55335752513002	48.0074334471944	4.24606330081425E-12	9.63520862752426E-10	Up
ENSOARG00000005232	-1.42977918553312	1.56092187222755	20.0766879410889	7.43980245832774E-06	0.000127989068001	Down
ENSOARG00000005256	1.28263395157073	5.06533747292706	37.7730497513738	7.94721291633952E-10	8.43438867113936E-08	Up
ENSOARG00000005277	1.27270415091098	5.08845783576032	31.1998325487062	2.32786155941324E-08	1.25781026700878E-06	Up
ENSOARG00000005296	-1.18475666105174	1.84783579464265	15.1561329973041	9.89762901447456E-05	0.000997185160769	Down
ENSOARG00000005322	1.0940995396645	8.7703134426818	8.31673000351483	0.003928157263393	0.017281789734092	Up
ENSOARG00000005338	-1.5286626681853	2.63605845780292	29.5985705181543	5.31441171611913E-08	2.50670346068914E-06	Down
ENSOARG00000005342	1.41712178915539	3.48257257855138	33.0006349623586	9.21287786236582E-09	5.85806692364465E-07	Up
ENSOARG00000005362	-1.13845225951847	3.42915782515362	16.2687777564036	5.49621727511159E-05	0.000623211474081	Down
ENSOARG00000005408	-1.51523177849354	3.56636900019206	31.2088889087492	2.31702689014427E-08	1.25781026700878E-06	Down
ENSOARG00000005537	-1.34639221759809	2.67212064337596	28.0570527333165	1.17791051970289E-07	4.54918529236932E-06	Down
ENSOARG00000005578	1.54888785726824	4.44224596908215	11.1837872956217	0.00082515169836	0.005127792060704	Up
ENSOARG00000005790	-1.14365831156287	3.05139341112034	19.0966597780894	1.24262176278709E-05	0.000192222229407	Down
ENSOARG00000005821	1.0103087078572	6.03692927722671	21.7148621710459	3.16331025084322E-06	6.54793843110694E-05	Up
ENSOARG00000005833	1.74317649238716	2.48864307613555	14.3725373568449	0.00014997372967	0.001381943678761	Up
ENSOARG00000005899	1.14113185211339	5.7314581005493	30.1276888823714	4.04514231697226E-08	1.97269249686584E-06	Up
ENSOARG00000005907	-1.11687380265593	4.80930052177064	22.1938225905529	2.46465517759672E-06	5.31629586237497E-05	Down
ENSOARG00000005958	-1.14018938845685	5.89930626991353	21.9732325977581	2.76479661482924E-06	5.83854022753573E-05	Down
ENSOARG00000006042	1.78950442037472	5.28986848558683	69.2227632841684	8.79471115915966E-17	7.78602544082835E-14	Up
ENSOARG00000006059	1.02879184713493	2.15753029140209	17.9998177237384	2.20926123108094E-05	0.000303406319674	Up
ENSOARG00000006140	-1.36771286519945	3.20985137714691	27.4750248848125	1.59136315947482E-07	5.70560704124477E-06	Down
ENSOARG00000006193	-1.48689720574308	3.50699007602315	28.5110168462426	9.31668561644882E-08	3.81586244696475E-06	Down
ENSOARG00000006213	-1.00146761006607	3.50772086849912	17.9746250548076	2.23869391897742E-05	0.000305636160303	Down
ENSOARG00000006289	-1.44726354953385	3.74161798190875	33.7663811864143	6.21435480651205E-09	4.38779199191087E-07	Down
ENSOARG00000006327	1.23280327219692	3.35363379648382	24.8701435423594	6.13248751860308E-07	1.66067762003772E-05	Up
ENSOARG00000006353	3.5153173681036	4.01150296523571	99.3453046587475	2.1210012384067E-23	8.13686775094089E-20	Up
ENSOARG00000006452	-1.29328325092538	3.77962866002116	13.7808645161374	0.000205417882149	0.001755125765144	Down
ENSOARG00000006506	1.04559068802543	4.95736627018733	25.2056561876345	5.1530846707954E-07	1.43253264435228E-05	Up
ENSOARG00000006601	-1.6486861472472	2.62283554817402	34.7844198070103	3.68309154452639E-09	2.8071987143016E-07	Down
ENSOARG00000006609	1.41570373151248	5.29352742658688	38.9575267659971	4.33127112050478E-10	5.08659176794791E-08	Up
ENSOARG00000006633	-1.13024170680757	3.53465141058563	26.8895100949206	2.15424957994416E-07	7.33528355490455E-06	Down
ENSOARG00000006661	1.53427858872518	5.27623231207781	14.193438331379	0.000164944698437	0.001487733961061	Up
ENSOARG00000006709	1.69579423595049	2.05910626585817	39.5170787729492	3.25202801811729E-10	4.06821635440347E-08	Up
ENSOARG00000006735	1.76098865232643	3.65350867852583	24.8857635473051	6.08299880879961E-07	1.65506461679609E-05	Up
ENSOARG00000006809	-1.14793336411041	5.99320565898194	21.8989591349058	2.87389762277954E-06	6.02471543544076E-05	Down
ENSOARG00000006838	1.05993308135487	3.17059229665084	11.5707771442042	0.000669964117921	0.004366147810389	Up
ENSOARG00000006845	-1.11247991854825	2.21326355143044	20.6513615595059	5.50979907533384E-06	0.000100335882212	Down
ENSOARG00000006946	-1.21936890730278	5.34757441213613	18.0540741571183	2.14718668207551E-05	0.000297376311962	Down
ENSOARG00000006960	-1.3170537796787	5.98488924050675	40.8294223446388	1.66113203752123E-10	2.36024303948541E-08	Down
ENSOARG00000006976	-1.1589028264353	3.93596022327523	23.3949070231338	1.31927360390002E-06	3.15665694538157E-05	Down
ENSOARG00000006994	-1.42731402309243	3.44797679101634	33.3596521671248	7.65967125387541E-09	5.06638830234782E-07	Down
ENSOARG00000007093	-1.30672872854643	2.37859825092996	17.4484783384155	2.95200491040776E-05	0.00038519982442	Down
ENSOARG00000007233	2.41605853639462	4.90005547943131	12.980201931862	0.000314802014351	0.002439357953944	Up
ENSOARG00000007266	-1.26493940691616	2.93499420177719	26.6560505906142	2.43088353785207E-07	7.99343961061128E-06	Down
ENSOARG00000007322	-2.02844517405335	4.64031986661224	35.2028579740479	2.97087238858887E-09	2.39103288952932E-07	Down
ENSOARG00000007332	-1.00142595776733	6.8065422504282	9.33860529160097	0.002243762253235	0.011217585475431	Down
ENSOARG00000007338	-1.39143134459085	4.17124105084436	28.9388440242895	7.46997904227876E-08	3.2199246740669E-06	Down
ENSOARG00000007344	1.52315307891924	5.9586703651783	18.896944121593	1.37973510631339E-05	0.000208390699981	Up
ENSOARG00000007348	-1.12933631476922	4.91697199819545	14.353065397011	0.000151532777508	0.001391852143924	Down
ENSOARG00000007382	2.89576617430862	10.6199847141475	33.6166284475804	6.71165091245035E-09	4.67760592005052E-07	Up
ENSOARG00000007437	1.50584323992105	6.46044585060657	52.4663240246669	4.37689682679653E-13	1.48157957587063E-10	Up
ENSOARG00000007534	-1.38131255683143	2.4774741078655	23.1092592903387	1.53051890666614E-06	3.57296999935509E-05	Down
ENSOARG00000007538	-1.08847618245134	2.76642542321132	16.6937429157936	4.39256373886315E-05	0.000525509522563	Down
ENSOARG00000007592	-2.15277568367345	4.45082938846879	15.422354480018	8.59653196567544E-05	0.000888128244102	Down
ENSOARG00000007603	-1.24125159496291	7.77292097864867	28.7547683304132	8.2147414158787E-08	3.47586246159367E-06	Down
ENSOARG00000007619	-1.21559934881721	4.8136901892703	20.2634750548668	6.74765243022256E-06	0.000118744238256	Down
ENSOARG00000007789	-1.09921864977501	5.87458534300539	25.1679402964433	5.25485265876366E-07	1.45730359637858E-05	Down
ENSOARG00000007826	-1.62771805920868	2.37060992298943	36.5775096250327	1.46714733825601E-09	1.31212480534905E-07	Down
ENSOARG00000007839	1.64842460607225	2.20429232062932	41.2571615418626	1.33461971540077E-10	1.99482315643473E-08	Up
ENSOARG00000008016	1.03846848256059	8.1277218085472	19.4584518212116	1.02811884240858E-05	0.0001666566163	Up
ENSOARG00000008029	1.39710453509103	4.29863283143263	37.9854470109433	7.12742919702234E-10	7.92880998745991E-08	Up
ENSOARG00000008066	-1.33910234954063	2.57487843210205	21.6519231054432	3.26882120288899E-06	6.69410377652125E-05	Down
ENSOARG00000008081	-1.28361367805446	5.49865379774802	23.4821546450624	1.26077793235095E-06	3.03562619736969E-05	Down
ENSOARG00000008103	1.37319263576295	3.782609329798	29.1133310180559	6.82656318623125E-08	3.02180445039752E-06	Up
ENSOARG00000008118	-1.35473699532967	3.28760223138289	34.9956111506667	3.30449310740858E-09	2.55249959765496E-07	Down
ENSOARG00000008127	1.79332192139084	6.33443336773133	58.6018113641439	1.93038666301353E-14	9.65948700200987E-12	Up
ENSOARG00000008167	1.57098615171077	2.78604939432704	31.3537142116816	2.15046907487993E-08	1.19985574675554E-06	Up
ENSOARG00000008170	-1.1016059013082	2.11095164441039	15.8264128387182	6.94265648919053E-05	0.000752382613315	Down
ENSOARG00000008264	-1.65648188537707	4.22785156454698	11.8195345403614	0.000586125107325	0.003928779184743	Down
ENSOARG00000008368	-1.79529260464717	4.9055107476398	40.3673474705128	2.10428693711247E-10	2.84920451285029E-08	Down
ENSOARG00000008402	-1.22033762494104	3.34398258059541	19.8385291366515	8.42668855725855E-06	0.000141374283681	Down
ENSOARG00000008432	1.69989917224083	3.92104631825385	13.9709863067731	0.000185653570715	0.00162124865038	Up
ENSOARG00000008445	1.20136180615062	5.11197795652383	11.6783373051439	0.000632320160493	0.004177596284224	Up
ENSOARG00000008447	-1.48813711781489	2.03591834443447	20.9534473737931	4.70580252225498E-06	8.95191425266653E-05	Down
ENSOARG00000008448	-1.4712016784709	3.32834640436264	32.0557632108165	1.4981000714542E-08	8.93348897531938E-07	Down
ENSOARG00000008468	2.2037385963327	5.20994427444967	16.9778364249073	3.78187257064909E-05	0.000468016896942	Up
ENSOARG00000008473	2.43458510026302	4.52837352283502	22.1146747998298	2.56838829756659E-06	5.47399646605442E-05	Up
ENSOARG00000008525	1.67403703106575	4.31127652669828	12.7576190686929	0.000354561932577	0.002642910156755	Up
ENSOARG00000008557	1.19680734094785	4.99012468504412	20.6661800105243	5.46732082153879E-06	9.98784052937936E-05	Up
ENSOARG00000008570	1.50811843518329	3.50170788196797	25.2185228152899	5.11882087154207E-07	1.42991527695577E-05	Up
ENSOARG00000008578	-1.22886434036955	3.00947090388597	21.7423306247276	3.11833978020236E-06	6.48986845033434E-05	Down
ENSOARG00000008631	-1.37341532740695	4.06358504264359	27.7210766622193	1.40127653537557E-07	5.16531544570641E-06	Down
ENSOARG00000008640	-1.10335905581304	4.43484251907256	22.8329088480796	1.76713780373802E-06	3.98784097710213E-05	Down
ENSOARG00000008802	1.10880438296274	9.42326800203973	7.13961857601077	0.007539919464801	0.028293750609844	Up
ENSOARG00000008807	-1.45278197184446	1.49029684939296	37.7827047656779	7.90797708662877E-10	8.43438867113936E-08	Down
ENSOARG00000008862	-1.3686898005102	9.83093324597469	14.9165140531669	0.00011237496738	0.001096966496671	Down
ENSOARG00000008920	1.72878337457884	4.84604065920191	7.56330805697494	0.005956855038779	0.02370589372106	Up
ENSOARG00000009033	-1.5549623800305	4.90017987850037	15.5035716124317	8.23495090859035E-05	0.000859257026355	Down
ENSOARG00000009084	-1.77919919368911	3.22332569342087	49.3058299330196	2.19010646630675E-12	5.98043182225644E-10	Down
ENSOARG00000009195	-1.60669723073455	5.1870957953364	14.5108590384034	0.000139353936515	0.001300749761029	Down
ENSOARG00000009205	1.67361851463095	3.75546738380132	18.0689914885508	2.13042903614558E-05	0.000296482560786	Up
ENSOARG00000009207	-1.01668873919718	3.64348111219237	17.4153228568417	3.00394581502278E-05	0.00039020781473	Down
ENSOARG00000009239	1.38550838799953	4.94931697135622	26.3933965183798	2.78490952056899E-07	8.97801783535811E-06	Up
ENSOARG00000009253	-1.03576449353752	6.78389330363934	21.3159833039877	3.89470616634034E-06	7.68853743883549E-05	Down
ENSOARG00000009298	2.03150496660022	2.54163059460204	56.7318426401473	4.99481605906852E-14	2.21097453937768E-11	Up
ENSOARG00000009349	-1.54080011294562	3.69336512742951	44.9024680389148	2.07096689619471E-11	3.61132697095529E-09	Down
ENSOARG00000009421	-1.14098276763308	1.45025865691975	17.2750543503672	3.23404815310994E-05	0.000415873298259	Down
ENSOARG00000009498	1.26482887170111	6.77124246379515	32.893119430352	9.73672705190664E-09	6.09021693697791E-07	Up
ENSOARG00000009501	-1.60300285676975	2.59230424778629	34.3246205518704	4.66443468387071E-09	3.39765688459924E-07	Down
ENSOARG00000009527	1.96322522415269	4.32061230285215	16.6309528800547	4.54039626310766E-05	0.000538986906938	Up
ENSOARG00000009545	1.20174476669686	6.09278643667432	35.2910999055316	2.83926593010584E-09	2.30120504152029E-07	Up
ENSOARG00000009547	-1.15528130372209	4.89737045732861	27.3048539952839	1.73774631472059E-07	6.15376071880591E-06	Down
ENSOARG00000009626	-1.71608016994453	3.5137808998211	13.0288366658542	0.000306731029925	0.002393333846381	Down
ENSOARG00000009653	1.22048879847767	6.66448148133111	9.89167356863439	0.001660283025925	0.008805620896484	Up
ENSOARG00000009694	-1.33406491855052	2.63659827001592	26.7862106575435	2.27253162219261E-07	7.5903748554318E-06	Down
ENSOARG00000009711	-1.47887031195017	4.49355727303199	33.1364535349887	8.59128321356754E-09	5.61801582414482E-07	Down
ENSOARG00000009724	1.1441175213499	5.93082700029201	29.1692759323286	6.63226098305852E-08	2.94713095189268E-06	Up
ENSOARG00000009736	1.29885754928366	6.46714026596099	40.5433549908434	1.92301410481901E-10	2.66650232920024E-08	Up
ENSOARG00000009748	-1.12832947302942	2.63839889139787	18.3461269617267	1.84193039889967E-05	0.000263338844235	Down
ENSOARG00000009749	1.73733638218771	1.43974901018366	37.2124088590839	1.05937524681937E-09	1.01602914297034E-07	Up
ENSOARG00000009763	1.72673821611918	2.37139357777792	37.5654136920192	8.83981009822517E-10	8.92433108951521E-08	Up
ENSOARG00000009784	1.19996635578104	5.2165254332421	19.0253086838564	1.28996124948214E-05	0.00019723679021	Up
ENSOARG00000009801	-1.32080710048663	4.48719121334953	30.6763240854063	3.04862346254287E-08	1.58047781218044E-06	Down
ENSOARG00000009833	-2.36456924776936	6.61051986169435	18.6002234677356	1.61201652241632E-05	0.000236340103904	Down
ENSOARG00000009846	-1.38550458919878	2.52679257600987	25.5463102863078	4.31891162710069E-07	1.2489033647312E-05	Down
ENSOARG00000009851	-1.63706752267287	2.20955353652247	43.3356084854806	4.61115244174784E-11	7.58139335029656E-09	Down
ENSOARG00000009880	-1.47803185462919	8.11364233493773	25.5936574356242	4.21422331214845E-07	1.22478525503829E-05	Down
ENSOARG00000009886	-1.79988886367423	2.55325388751467	36.6412454830327	1.41995279109611E-09	1.29700291053374E-07	Down
ENSOARG00000009894	1.34755061983366	5.13542103968602	44.4871344789007	2.56034211810642E-11	4.39805633392339E-09	Up
ENSOARG00000009901	-1.05720238356225	5.59308130982152	21.4815327744831	3.57252608512795E-06	7.21336889714694E-05	Down
ENSOARG00000009914	-1.1987204699485	3.20554072417773	16.3827182431813	5.17549653700144E-05	0.000593335474912	Down
ENSOARG00000009938	-1.26564205241865	6.07927285102905	21.9302175100379	2.82746510146193E-06	5.94904860196077E-05	Down
ENSOARG00000009946	-1.10570819773988	6.48256652547145	25.4422008047684	4.55836724780501E-07	1.29857051126208E-05	Down
ENSOARG00000009955	1.05993551025753	3.46704352531667	5.94017648031691	0.014799536730367	0.048142416119218	Up
ENSOARG00000009957	-1.35851612425783	4.60052184352002	28.9951064500912	7.25613677344601E-08	3.1513538915317E-06	Down
ENSOARG00000010005	1.97835907993325	4.90236730025885	29.0867861229202	6.92074133214548E-08	3.05137083860823E-06	Up
ENSOARG00000010099	2.86593030880157	3.524979755929	22.6845554961408	1.90896071110526E-06	4.27436358445728E-05	Up
ENSOARG00000010134	-1.25636272603132	3.63583333049035	16.6445901941848	4.50786910664538E-05	0.000535961420954	Down
ENSOARG00000010166	-1.0584169215174	5.03412820301229	17.8781507690678	2.35509493264464E-05	0.000318253318925	Down
ENSOARG00000010195	-1.45866451178361	4.14250555490942	37.3673506077336	9.78465063297099E-10	9.54335119786976E-08	Down
ENSOARG00000010223	-1.23445504169376	4.25060405667632	26.7432595790315	2.32360837543629E-07	7.70674604982603E-06	Down
ENSOARG00000010271	1.39986472626874	4.15046779768307	27.7264260567146	1.39740705438522E-07	5.16531544570641E-06	Up
ENSOARG00000010272	1.10532108627058	4.64964217515349	19.4025222874731	1.05867146442246E-05	0.000169092750756	Up
ENSOARG00000010332	2.10523317898678	3.37017889166188	11.3858173998352	0.000740069797563	0.004713593414581	Up
ENSOARG00000010353	-1.7605367782375	3.75890237037217	16.7939388689726	4.16661746890237E-05	0.00050583966719	Down
ENSOARG00000010392	-1.6227121373001	2.06894537373599	12.88315192334	0.000331553379959	0.002535447076376	Down
ENSOARG00000010462	1.25077853427407	7.17719812367861	10.2586859827928	0.001360425441972	0.007556533017207	Up
ENSOARG00000010464	-1.17256535403127	4.81255295836659	18.4826017925756	1.71462406895398E-05	0.000249308693913	Down
ENSOARG00000010465	1.21470525412883	3.74925621891	12.8696858084073	0.000333947671148	0.002546683173338	Up
ENSOARG00000010496	-1.32263529299494	4.98109935683159	17.1176221205172	3.51347917334237E-05	0.00044338412068	Down
ENSOARG00000010527	-1.01799224171433	3.92339558362232	16.9184161378534	3.90211649143742E-05	0.000479801909188	Down
ENSOARG00000010597	2.02712249893971	3.64302445400243	12.8506609135833	0.000337360069135	0.002561132609281	Up
ENSOARG00000010625	2.38018661528548	5.92365812461582	71.8068230257756	2.37330192208135E-17	2.27619431843619E-14	Up
ENSOARG00000010682	1.22539164125625	5.04079379709771	16.7827971384146	4.19115389582868E-05	0.000507213356331	Up
ENSOARG00000010697	-1.35542070487525	2.00865573937307	30.7897087960834	2.87558829844133E-08	1.51119386880188E-06	Down
ENSOARG00000010698	-1.14041074197591	2.06330089380739	14.8120393617948	0.000118774809898	0.001144873774805	Down
ENSOARG00000010734	-1.09017193381821	3.5895873877395	19.6883968643507	9.11531580436362E-06	0.000149868813703	Down
ENSOARG00000010760	1.70644008580951	7.59352351981047	45.9680521984835	1.20197219962586E-11	2.26778656483508E-09	Up
ENSOARG00000010784	1.30842201447731	5.08864698099686	19.4203869608301	1.04881471094691E-05	0.0001683515831	Up
ENSOARG00000010821	-1.12712694916041	7.56969908127687	10.7889430331452	0.001021081685844	0.006029568559456	Down
ENSOARG00000010852	-1.24507236774238	3.70228231110775	23.5388407019129	1.22417367909227E-06	2.97236600689302E-05	Down
ENSOARG00000010857	1.11138143944489	6.00214459784608	25.4126675093685	4.62868707725566E-07	1.3134752092092E-05	Up
ENSOARG00000010919	-1.21186979423015	3.9174740146983	23.0520012256919	1.57678298542671E-06	3.66110604979857E-05	Down
ENSOARG00000010935	-1.50917747983547	3.41979312141487	27.5794810712326	1.50769717975307E-07	5.45663108232014E-06	Down
ENSOARG00000010958	1.04634141380873	7.78729357291993	20.8016293000433	5.09396095055729E-06	9.47114645879869E-05	Up
ENSOARG00000010964	2.11870897953484	3.6606453039152	15.6183554795148	7.74986308230362E-05	0.000815294097022	Up
ENSOARG00000011012	1.86256156628815	4.01251985499124	14.3453028362641	0.000152158837638	0.00139648808802	Up
ENSOARG00000011046	1.63537541047377	6.73169289813221	31.2241762466545	2.29885220871619E-08	1.25390948199596E-06	Up
ENSOARG00000011051	3.5612831000461	5.21330067400661	25.0299684745257	5.64461272572782E-07	1.54675828239051E-05	Up
ENSOARG00000011059	-2.19219632047105	3.54881716570438	53.8435089825808	2.1711118644172E-13	7.80853951486798E-11	Down
ENSOARG00000011073	-1.28817343468576	1.52375081642607	24.6491463870296	6.87752101785863E-07	1.82802284975831E-05	Down
ENSOARG00000011098	-1.41053739963681	2.29242412791657	37.6453672307313	8.48479531368622E-10	8.64172648364732E-08	Down
ENSOARG00000011103	-1.37049023310886	2.6050697657101	31.8545174671957	1.66162766717105E-08	9.70744813272672E-07	Down
ENSOARG00000011167	-2.24298057639857	2.75217043160208	50.8847715422637	9.79505928868896E-13	2.89054711162875E-10	Down
ENSOARG00000011211	1.55353654542704	2.0002397980014	18.062051860147	2.13820838207942E-05	0.000296847289136	Up
ENSOARG00000011232	1.65616315203829	5.19941675328336	20.7151846757128	5.32917190236643E-06	9.86068157947512E-05	Up
ENSOARG00000011235	1.30614964122647	6.65704064631326	31.0535655514333	2.51004812864932E-08	1.33125087154954E-06	Up
ENSOARG00000011331	-1.13125723321132	5.96987444726539	28.1447924273032	1.12570150203064E-07	4.43688307769542E-06	Down
ENSOARG00000011347	1.29549805273909	7.89570337750893	27.7762294364322	1.36189180910067E-07	5.08896520485052E-06	Up
ENSOARG00000011381	1.65099824227393	4.67045962859155	31.4541245328005	2.04208369559744E-08	1.15775080062221E-06	Up
ENSOARG00000011412	1.01034600149089	5.0404337395287	19.19789613495	1.17843195745016E-05	0.000185509375233	Up
ENSOARG00000011432	1.0712836370209	3.74986368044602	13.6453655100073	0.00022078560501	0.001859652403296	Up
ENSOARG00000011599	-1.8370641446702	7.51981597700973	39.2252187755498	3.77630992402978E-10	4.57490009638513E-08	Down
ENSOARG00000011601	-1.20335252930147	4.60744979915236	20.4495069182984	6.12253277411522E-06	0.000109255973128	Down
ENSOARG00000011638	-1.70073502086561	4.89256192076092	22.351436099366	2.27043207176796E-06	4.94266007992135E-05	Down
ENSOARG00000011659	-1.58368434053951	2.83571368070726	37.4856707865976	9.20870362244703E-10	9.14507677986022E-08	Down
ENSOARG00000011705	-1.49414064153434	2.30358103455755	31.7922120267026	1.71579355336625E-08	9.97326666954151E-07	Down
ENSOARG00000011738	1.33853975067733	6.43007736800907	34.5850315697509	4.08031842940809E-09	3.08949900026695E-07	Up
ENSOARG00000011756	-1.5934438117519	5.44143954997418	22.8649417555366	1.73793009272665E-06	3.9373695742502E-05	Down
ENSOARG00000011811	1.58057803312977	5.1744112176445	13.6189668784673	0.00022391186745	0.001872820990176	Up
ENSOARG00000011813	1.42924379435304	5.60378230268149	31.5408513277264	1.95288282517363E-08	1.11819544452355E-06	Up
ENSOARG00000011836	-1.97218206259149	2.36234262030906	65.1351278971929	6.99342503086193E-16	5.36582191201266E-13	Down
ENSOARG00000011854	-1.0079915854321	4.84351059338472	20.693929906489	5.38865564007289E-06	9.93878810282033E-05	Down
ENSOARG00000011870	-1.32391379324492	3.45499275459923	30.5093083013046	3.32268435110122E-08	1.69206965472672E-06	Down
ENSOARG00000011880	-1.44009681344015	3.99958895341545	18.4423212551915	1.75125062959202E-05	0.000253843117078	Down
ENSOARG00000011914	-1.07860296451003	2.35569664150622	7.91305408031346	0.004907934292793	0.020498569590978	Down
ENSOARG00000011915	-1.52769808216956	6.65829192620858	13.6417906303159	0.000221206372414	0.001859652403296	Down
ENSOARG00000011941	2.36698805649446	3.98504973963123	26.5874422848214	2.5187559777621E-07	8.25879274873617E-06	Up
ENSOARG00000011988	-1.26832492662516	2.92324721512887	32.6336133889194	1.1127360640592E-08	6.81195710705179E-07	Down
ENSOARG00000011995	-1.12231974162146	1.58861718411073	20.9003554282806	4.83804817318696E-06	9.12804859429652E-05	Down
ENSOARG00000012002	-1.17282681345435	5.52582905324881	28.0347093247471	1.19158912102618E-07	4.58662180397667E-06	Down
ENSOARG00000012028	1.48440190095949	5.39732441891272	47.3371761691997	5.97678524539398E-12	1.27383002572665E-09	Up
ENSOARG00000012126	3.00003134983775	2.81430856512955	77.912427053848	1.07711594212959E-18	1.3773919308855E-15	Up
ENSOARG00000012172	-1.31833695066981	3.51842454309124	25.7631568682176	3.85986739714083E-07	1.15086046304906E-05	Down
ENSOARG00000012176	-1.40529597982967	6.15818550935489	19.1410400252589	1.21406076932529E-05	0.000189183203649	Down
ENSOARG00000012200	1.25296039593306	4.44545493705378	23.050741873402	1.57781614449569E-06	3.66110604979857E-05	Up
ENSOARG00000012247	1.19323424802043	5.20710084710544	27.1473525775509	1.88523187189687E-07	6.61497976026252E-06	Up
ENSOARG00000012281	-1.90951750260533	3.50142301165415	43.8664987069056	3.51555116741882E-11	5.86383744722075E-09	Down
ENSOARG00000012283	1.04163650413184	2.22302938564651	12.612034793924	0.000383271052087	0.00280959652132	Up
ENSOARG00000012342	-1.0553756017618	2.78275491200152	18.7799068934674	1.46704606101728E-05	0.000218943617271	Down
ENSOARG00000012344	1.67775164840645	6.97417478286211	58.2552707855697	2.30219348937988E-14	1.10399770288637E-11	Up
ENSOARG00000012372	-1.12513554926113	3.59526504222682	22.1886539072403	2.47129923222748E-06	5.31629586237497E-05	Down
ENSOARG00000012393	-1.3523024057674	6.89714216774709	9.74201663673259	0.001801031993719	0.009426137887998	Down
ENSOARG00000012409	-1.36964983368482	5.08798401191728	18.4871307857929	1.71055433547372E-05	0.000249199618316	Down
ENSOARG00000012499	1.56293082732189	4.12996929951558	27.8531945341252	1.30877799734876E-07	4.92706092488979E-06	Up
ENSOARG00000012512	-1.61727737046231	3.69289248888722	10.7328227324594	0.001052517690151	0.00617716782047	Down
ENSOARG00000012557	1.14258574098197	2.40747934033124	21.2871469816423	3.95373608995659E-06	7.79170353755315E-05	Up
ENSOARG00000012567	-1.3690347528705	6.17258278292773	35.0191140736634	3.26484680488334E-09	2.55249959765496E-07	Down
ENSOARG00000012627	1.69946830116878	1.99866005205113	36.1246694757411	1.85088804531078E-09	1.60164439950991E-07	Up
ENSOARG00000012634	-1.58220526521054	3.83255049167955	16.7655426238343	4.22943893589966E-05	0.000510237030537	Down
ENSOARG00000012642	-1.25048018090301	3.37353660260931	22.0106194332477	2.71146091227765E-06	5.75760214749142E-05	Down
ENSOARG00000012652	1.03852356875271	2.05621324083854	14.6690140448482	0.000128135506106	0.001219777948535	Up
ENSOARG00000012658	-1.36017462640765	6.44341445636449	28.5988128086831	8.90367554167117E-08	3.69771790053588E-06	Down
ENSOARG00000012732	-1.14140297656856	4.45337038192644	20.1294759443635	7.23726789186465E-06	0.00012589187708	Down
ENSOARG00000012761	-1.27102064725212	4.05306821233071	19.8601607833183	8.33186889366628E-06	0.000140397480377	Down
ENSOARG00000012768	1.45090119523718	3.40032363195546	11.1194957726396	0.000854250070352	0.005254962161505	Up
ENSOARG00000012781	-1.31658379794097	3.43203776107585	25.5182605589164	4.3821575282736E-07	1.26401631561155E-05	Down
ENSOARG00000012853	-1.18512892561052	4.36355276229856	15.1026314768015	0.000101821254396	0.001019009405949	Down
ENSOARG00000012857	-1.16329165880531	7.06149266147636	23.8066453698213	1.06514090901006E-06	2.63628101544018E-05	Down
ENSOARG00000012860	1.68674187907025	4.96261285982358	12.672632848599	0.000371046674241	0.002737420624258	Up
ENSOARG00000012864	-1.52492302040956	5.79153716008166	37.483832787258	9.21738558053511E-10	9.14507677986022E-08	Down
ENSOARG00000012903	-1.01605439268831	4.73608775887446	9.81312299480519	0.001732710240972	0.009130843481386	Down
ENSOARG00000012936	1.02583186503198	8.38729211802612	11.6328698242285	0.000647965052979	0.004256523855444	Up
ENSOARG00000012940	-1.48471449693358	1.61455788652636	25.908309910062	3.58024580462704E-07	1.08494844357614E-05	Down
ENSOARG00000012961	-4.08745529637572	3.59469070327375	239.310735339431	5.55900248663467E-54	6.39785596186784E-50	Down
ENSOARG00000012988	-1.30198074255476	4.84809745567132	15.7751107391782	7.13347825970909E-05	0.000765691142292	Down
ENSOARG00000012992	-1.22030587245009	4.66367415806438	34.1309058938272	5.15263610945883E-09	3.7063555614851E-07	Down
ENSOARG00000013006	2.20623012705148	3.4949880620501	28.0046387360811	1.21024990764076E-07	4.62749707210547E-06	Up
ENSOARG00000013015	-1.09864633418006	1.71105769264269	15.488392538624	8.30134619095429E-05	0.000864617134042	Down
ENSOARG00000013027	1.22516937332117	2.77426802596684	15.7590326933027	7.19436083558041E-05	0.000770231617272	Up
ENSOARG00000013043	1.63308162841273	3.00762524128896	27.2591466706562	1.77931409603381E-07	6.28163372124327E-06	Up
ENSOARG00000013049	-1.2502034442544	3.96753174015132	25.9826484284764	3.44499777690415E-07	1.05597889717791E-05	Down
ENSOARG00000013079	2.4189464538031	3.87584309179051	8.53991434909112	0.003474419815644	0.015761567858984	Up
ENSOARG00000013080	-1.51612985500648	3.117968788618	20.8436925596958	4.98330613076044E-06	9.30048865346932E-05	Down
ENSOARG00000013082	1.58938627607477	6.18439724375892	11.4416180418598	0.000718172260784	0.004604704484324	Up
ENSOARG00000013113	1.48103448619167	3.80737536065767	32.8972980038625	9.71582119083383E-09	6.09021693697791E-07	Up
ENSOARG00000013178	-1.38580441332539	3.25949628769182	21.6057776877219	3.34841648498702E-06	6.83278817831837E-05	Down
ENSOARG00000013183	-1.26412393153709	3.43940900509513	15.1168333949976	0.000101058134071	0.001012252449973	Down
ENSOARG00000013203	-1.31683993628672	4.71681783192727	13.4764585755486	0.000241575325804	0.00199161205206	Down
ENSOARG00000013212	-1.05743099525655	5.34896686055876	15.8006137596627	7.0379674242803E-05	0.000757817945886	Down
ENSOARG00000013318	1.3848890532679	1.52020823198518	22.1915341236381	2.46759466088752E-06	5.31629586237497E-05	Up
ENSOARG00000013341	-1.20308577182098	3.78056772037265	27.1238299105942	1.90831054888652E-07	6.65661097128169E-06	Down
ENSOARG00000013380	1.38326628840895	5.63235463311349	37.3867385245636	9.6878633212761E-10	9.52971102261253E-08	Up
ENSOARG00000013401	-1.09080618673279	2.41815270519751	18.1404122612462	2.05199967143282E-05	0.000286955822825	Down
ENSOARG00000013418	-1.27006931968695	1.96400739619289	28.0946981806803	1.15521898476326E-07	4.49169435663524E-06	Down
ENSOARG00000013445	-1.40820793233474	7.1595231644802	27.0030957531989	2.03129871880367E-07	6.99946615410523E-06	Down
ENSOARG00000013499	1.76421410345072	6.47980349584908	33.053812379966	8.96431034109177E-09	5.7960813323385E-07	Up
ENSOARG00000013508	1.85362342794154	2.28768890910663	36.9527186508323	1.21028819997489E-09	1.11433655148088E-07	Up
ENSOARG00000013515	1.46307876003164	4.04784536330558	39.5462354314518	3.20383444971901E-10	4.06821635440347E-08	Up
ENSOARG00000013524	-1.11303750961203	6.40719806093289	27.1234716844923	1.90866419369446E-07	6.65661097128169E-06	Down
ENSOARG00000013625	-1.46387369219482	3.86923225902634	12.7627496668675	0.00035359072759	0.002638298796452	Down
ENSOARG00000013627	1.29149951862617	4.2899308570059	35.7291828998735	2.26741896476401E-09	1.93301665670141E-07	Up
ENSOARG00000013636	1.44964542152213	3.40819754101084	7.60113512110799	0.005833156523929	0.023294170171374	Up
ENSOARG00000013671	1.30986842731764	4.66601233001875	29.1881061259456	6.568116188749E-08	2.92993989210512E-06	Up
ENSOARG00000013784	1.43301856295937	8.79539692568149	29.0229256808557	7.15267864037122E-08	3.11818857848607E-06	Up
ENSOARG00000013860	1.11548354442846	6.88408019976904	26.2498044337168	2.99985200424663E-07	9.48497162551496E-06	Up
ENSOARG00000013874	1.54859572447778	7.84377551063673	31.3037042355237	2.20658223958316E-08	1.21509832513697E-06	Up
ENSOARG00000013877	-1.26065447779017	2.65425059756579	15.0143962489962	0.000106694144826	0.001055840853657	Down
ENSOARG00000013883	1.56254277468986	6.46438782568463	61.0465217689652	5.57419136534075E-15	2.91606220107758E-12	Up
ENSOARG00000013919	1.02022349037019	2.28003513803483	10.185652408493	0.001415376340133	0.007775449307201	Up
ENSOARG00000013954	1.43190400875554	6.39259978753373	21.9034691693349	2.86715129090835E-06	6.02154091369785E-05	Up
ENSOARG00000013964	1.37410467910999	5.56933497398061	11.5521737602233	0.000676700935089	0.00440008534573	Up
ENSOARG00000013987	1.04782220153829	2.3503317499995	16.6140650029724	4.58100377149096E-05	0.000542973969167	Up
ENSOARG00000014026	-1.37958368401258	3.56905317240384	29.9733995921339	4.38014024225126E-08	2.11811067428865E-06	Down
ENSOARG00000014087	1.91906179674402	3.25116643280474	46.5205120811166	9.06643968195435E-12	1.76857041185784E-09	Up
ENSOARG00000014097	1.7262752275815	2.02428223251462	25.9072330899726	3.58224353600603E-07	1.08494844357614E-05	Up
ENSOARG00000014106	1.72224849057173	4.44680221366035	44.955079345106	2.01606583755104E-11	3.56967718836537E-09	Up
ENSOARG00000014166	-1.14953589403058	2.22545815450634	22.2054623679354	2.44975843521466E-06	5.29967478024164E-05	Down
ENSOARG00000014168	1.12971399265849	1.90733855225213	15.1900478502817	9.72144187016919E-05	0.000981439249858	Up
ENSOARG00000014178	-1.34016664848772	2.85123575416233	12.9779971498228	0.000315172932272	0.002439357953944	Down
ENSOARG00000014263	-1.97183039402765	3.16341463412513	63.5539927074441	1.56031038329526E-15	1.05633012949089E-12	Down
ENSOARG00000014350	-1.72765575019549	4.05324045615353	39.9580033584214	2.59482198810834E-10	3.39361434785669E-08	Down
ENSOARG00000014385	-1.90862778060876	5.10677127802204	18.0998912385575	2.09613403883076E-05	0.000292417050338	Down
ENSOARG00000014425	-1.95762877513972	3.23362013745004	33.6064848429858	6.74674239923874E-09	4.67760592005052E-07	Down
ENSOARG00000014485	-1.01853031522487	4.392390898196	17.7742759529621	2.48723437949642E-05	0.000334802110803	Down
ENSOARG00000014496	1.0980584322207	4.83057643735176	7.12494362535406	0.007601880495278	0.028470563820421	Up
ENSOARG00000014509	1.98213657410925	3.77596940634606	11.5866989526482	0.000664252196875	0.004333831368385	Up
ENSOARG00000014532	1.74090021956244	5.29560691186241	9.59722257074251	0.001948719044047	0.010084445808425	Up
ENSOARG00000014600	-1.9711855760588	4.39205371109967	19.4259739627605	1.04575106324001E-05	0.0001683515831	Down
ENSOARG00000014607	-1.48423737777131	1.54897361955257	33.3926828824292	7.53067640606173E-09	5.00985865649506E-07	Down
ENSOARG00000014648	1.87724553574663	5.36738391052801	13.9177704865833	0.000190984252978	0.001652842325315	Up
ENSOARG00000014674	-1.19672640575453	2.9894504689262	30.601199296111	3.16897799238335E-08	1.63550527866995E-06	Down
ENSOARG00000014699	-1.10181752429262	5.04155823578226	23.2663387820431	1.41047086740053E-06	3.31965423576947E-05	Down
ENSOARG00000014705	1.37559140732613	3.85550467967004	33.4243199630893	7.40916448894095E-09	4.99880625801926E-07	Up
ENSOARG00000014713	-1.687687391615	3.753265849902	47.5916390658759	5.24918814178066E-12	1.16178666007218E-09	Down
ENSOARG00000014744	1.8368757009144	6.80446962826118	13.9481412637293	0.000187923373358	0.001633542374608	Up
ENSOARG00000014777	1.40931195931076	6.39745612338788	27.6254871100098	1.47226010492018E-07	5.37912430080201E-06	Up
ENSOARG00000014800	1.69886217723807	5.39831005878421	11.3467071966588	0.000755818584262	0.004790041897727	Up
ENSOARG00000014841	-1.21205614405414	5.28356361009128	9.24183596007181	0.002365476655533	0.011664212008795	Down
ENSOARG00000014860	-1.6729734050523	4.76909762772678	17.8198304890845	2.42839105885848E-05	0.000327647745562	Down
ENSOARG00000014907	-1.19456307859956	5.61319520473476	15.2434835316019	9.45022522679544E-05	0.000956575568471	Down
ENSOARG00000015052	2.18048246016545	3.75411351713399	17.885532251367	2.34597786332038E-05	0.000318019543333	Up
ENSOARG00000015053	-1.16791918505007	4.29578349896368	28.5812542732123	8.98478016617507E-08	3.70630232733007E-06	Down
ENSOARG00000015094	-1.10742027517405	5.54786318231965	28.469426706196	9.51898189064723E-08	3.87116475545791E-06	Down
ENSOARG00000015106	1.39507849901976	3.5649992831559	16.9050919048011	3.92960290905016E-05	0.000482151384651	Up
ENSOARG00000015153	-1.23004669903605	2.80591120201315	24.1495140471069	8.91386579692036E-07	2.27471577509438E-05	Down
ENSOARG00000015169	2.73943205997307	7.22994977878045	20.8373748513404	4.99977072477148E-06	9.31106169440048E-05	Up
ENSOARG00000015185	2.14887465466607	6.6339117115727	16.6796230310256	4.42538007278886E-05	0.000528266593091	Up
ENSOARG00000015211	-1.55121429239928	3.25043552772521	37.975245398931	7.16479484486776E-10	7.92880998745991E-08	Down
ENSOARG00000015262	1.68974311758624	5.64770658433277	37.7683276481584	7.96647340741955E-10	8.43438867113936E-08	Up
ENSOARG00000015285	-1.26242372652229	3.53116346347556	15.4720296755563	8.37352291625834E-05	0.000871346069107	Down
ENSOARG00000015333	-1.71841465099079	3.48497856785336	37.1132171041398	1.11465626670855E-09	1.04184348769853E-07	Down
ENSOARG00000015347	-1.42340236225419	4.40708804597211	34.2308778549701	4.8946132447187E-09	3.54289961216777E-07	Down
ENSOARG00000015375	2.53150707916021	6.85859545614948	98.7613981219446	2.84832829038621E-23	8.19535257351373E-20	Up
ENSOARG00000015416	-1.23153783480549	5.25244858449036	25.05999026455	5.55740748956538E-07	1.52649648681165E-05	Down
ENSOARG00000015453	1.72724143873504	2.2918333070571	26.1822185610486	3.10670100074331E-07	9.66351941014994E-06	Up
ENSOARG00000015471	-1.04843231715127	2.06373082526074	18.1613822531933	2.02952754101081E-05	0.000285199419652	Down
ENSOARG00000015491	-1.26752264126879	3.15494099846326	32.3876857532232	1.26284201089083E-08	7.64949931754871E-07	Down
ENSOARG00000015518	-1.11382263869417	5.34957754133749	20.1998805085488	6.97572928624595E-06	0.000122263262109	Down
ENSOARG00000015532	-1.26693279045165	4.71062477765434	20.1367049695118	7.20996618520664E-06	0.00012589187708	Down
ENSOARG00000015533	-1.09307462787763	3.97684060042553	18.9006234257823	1.37707658499557E-05	0.00020826247591	Down
ENSOARG00000015603	-1.15699475996097	4.26990431336149	20.0130843387221	7.69140702876147E-06	0.000131712627974	Down
ENSOARG00000015629	2.56678489157532	3.30328494272196	81.8128699457229	1.49601199758831E-19	2.45965744003483E-16	Up
ENSOARG00000015632	-1.24504333558462	10.40408190465	9.3587473121288	0.002219237702275	0.011135582629225	Down
ENSOARG00000015660	1.23798042890104	4.85807713874648	22.1172459789919	2.56495058345369E-06	5.47399646605442E-05	Up
ENSOARG00000015664	1.29360690993899	4.98284025577324	27.5997861963384	1.49195256806431E-07	5.43220277056879E-06	Up
ENSOARG00000015712	-1.33249868696674	3.65659645640595	29.8357103985236	4.70250044960933E-08	2.22720484257423E-06	Down
ENSOARG00000015743	1.15067773990193	6.2547900218822	32.9314750578639	9.54650861959671E-09	6.03685536829332E-07	Up
ENSOARG00000015828	-1.51598498639399	3.02609573982709	32.2981718564263	1.32237692020675E-08	7.96818637416726E-07	Down
ENSOARG00000015871	-1.16817795688449	5.39836431159777	13.1299883214523	0.000290606584673	0.002289247900754	Down
ENSOARG00000015887	1.21906936176397	4.84529778507723	25.2977663290543	4.91277332240537E-07	1.38242318258101E-05	Up
ENSOARG00000015970	1.41060233730567	5.91987438877768	36.6123190718262	1.44118056835901E-09	1.30602733553101E-07	Up
ENSOARG00000015988	-1.67128047534999	3.80866878222437	23.6360740871933	1.16385105295284E-06	2.83787325602421E-05	Down
ENSOARG00000016047	-1.22230170354772	5.32759297040928	21.1392773955604	4.27084183012128E-06	8.27493579509525E-05	Down
ENSOARG00000016081	2.7132761142444	4.27144223047655	27.9064757069	1.27322933365546E-07	4.83617042938635E-06	Up
ENSOARG00000016138	1.17875258872483	6.64624695498725	24.6974077902051	6.70743289416544E-07	1.79108689510325E-05	Up
ENSOARG00000016164	-1.32898031233532	2.58194793720518	25.6940887195594	4.00050566659685E-07	1.18055947991957E-05	Down
ENSOARG00000016178	-2.41285310514759	2.83187262056645	104.825419519125	1.3338517104981E-24	7.67564966806132E-21	Down
ENSOARG00000016200	1.46023590504614	5.83102161775853	42.1904196720627	8.28046748885189E-11	1.25394605696311E-08	Up
ENSOARG00000016207	2.60909514376107	3.04095888067825	19.8301777133028	8.46358519301496E-06	0.000141580526143	Up
ENSOARG00000016247	-1.70078908622493	3.49748171059811	48.6983702054406	2.98514388147046E-12	7.46870020257469E-10	Down
ENSOARG00000016265	-1.05466727536219	1.38009168411889	16.1879290821624	5.73584503119287E-05	0.000644037467941	Down
ENSOARG00000016359	-2.13503208358121	5.61926677705002	20.6872252073736	5.40755736532493E-06	9.95115660521112E-05	Down
ENSOARG00000016369	-1.31904063840122	5.50996817071934	30.6803751965356	3.04226504089409E-08	1.58047781218044E-06	Down
ENSOARG00000016399	-1.27645330600178	2.71436941519116	19.984008838774	7.8092525443011E-06	0.000132953679782	Down
ENSOARG00000016547	-1.76982186996805	4.83478558723824	20.090631547795	7.38575771795718E-06	0.00012744030821	Down
ENSOARG00000016552	-1.22510264949991	1.81160182980191	20.7336106550621	5.27813837245477E-06	9.7819797952628E-05	Down
ENSOARG00000016585	1.00453443457118	4.45079206136167	22.9666170704043	1.64839132426797E-06	3.78669376267467E-05	Up
ENSOARG00000016602	1.07169409295588	2.46041711916996	16.1357865886294	5.89593618919119E-05	0.000657886023141	Up
ENSOARG00000016659	2.00598913722503	3.52658053004207	40.4931794275574	1.97303586042815E-10	2.70329401400804E-08	Up
ENSOARG00000016665	-1.47754421948693	4.42733361563292	28.9029881410081	7.60954309579925E-08	3.24735565611147E-06	Down
ENSOARG00000016702	-1.20367632738443	4.13391544301034	25.8714367017571	3.64929333131801E-07	1.09946903010835E-05	Down
ENSOARG00000016745	1.74223172164009	5.63222602705921	48.411242253321	3.45581326440934E-12	8.28603226251815E-10	Up
ENSOARG00000016837	-2.1722547476909	2.552288107649	47.28655795957	6.13313690726103E-12	1.2833867757394E-09	Down
ENSOARG00000016854	1.81508723052286	5.96929407346668	73.2012492713541	1.17081633529284E-17	1.2249932002623E-14	Up
ENSOARG00000016867	-1.30516137690761	9.05889866351682	21.2595822263776	4.01100217168333E-06	7.8801463002544E-05	Down
ENSOARG00000016887	-1.13075744773934	2.1000831739734	21.0131216520444	4.56148604378948E-06	8.74969047966219E-05	Down
ENSOARG00000016894	-1.77597160371718	4.91095614339429	12.3820947091657	0.000433470581074	0.003092878436197	Down
ENSOARG00000017020	-1.48577619053779	4.44409769898683	10.4836212623327	0.001204374606672	0.006871520942338	Down
ENSOARG00000017076	1.19343334261346	3.05669646664801	13.3383697238622	0.000260030313003	0.002110499909979	Up
ENSOARG00000017159	-1.44566907210814	7.19296289310227	36.5694990334175	1.4731889960116E-09	1.31212480534905E-07	Down
ENSOARG00000017196	1.04729870480633	2.66572478380487	15.7657050675617	7.16903142774356E-05	0.000768234475809	Up
ENSOARG00000017218	-1.24057920529097	3.9297726872231	25.0645347904431	5.54432508871199E-07	1.52649648681165E-05	Down
ENSOARG00000017242	-1.00338962978583	4.07727749594544	6.88153888329548	0.008709054695442	0.031769416953991	Down
ENSOARG00000017247	-1.16655082026451	4.34447927271652	26.3977077060876	2.77870053859317E-07	8.97801783535811E-06	Down
ENSOARG00000017269	1.01954653318664	2.93020885293445	16.2433235924531	5.57055480959308E-05	0.00062815932315	Up
ENSOARG00000017270	1.25366654452855	1.88559855323203	19.1927011764497	1.18164331531663E-05	0.000185532509086	Up
ENSOARG00000017362	1.39222163560565	5.48365522433386	47.508121917133	5.47765256310101E-12	1.18947742167414E-09	Up
ENSOARG00000017430	-1.22900312598304	2.01024617089262	19.7817746409884	8.68064706157278E-06	0.000144581138975	Down
ENSOARG00000017431	-1.03469896416196	4.49294697630537	12.3151279491029	0.00044930191048	0.003174349716218	Down
ENSOARG00000017452	-1.24241024531909	4.71617698322257	24.5943912146639	7.07573813765409E-07	1.86776766573993E-05	Down
ENSOARG00000017455	-1.27034052846243	3.20971667738138	20.880762233315	4.88778922904687E-06	9.17676447587282E-05	Down
ENSOARG00000017465	-1.08306952499391	4.16975978407761	20.0208321906804	7.66030667141378E-06	0.000131389671358	Down
ENSOARG00000017480	1.75797922824606	6.56830628770523	12.4905994486061	0.000409004931019	0.002962390025866	Up
ENSOARG00000017502	-1.48117334480268	4.77217115037341	29.2403144631067	6.39350144634473E-08	2.89676993613836E-06	Down
ENSOARG00000017515	1.06792257576342	4.22393306836903	16.9822108327793	3.77316904906873E-05	0.000467442439028	Up
ENSOARG00000017521	2.18583278608253	4.49391571276191	21.876956662791	2.9070390844651E-06	6.08311142238342E-05	Up
ENSOARG00000017530	-1.36878670824063	2.51701349133529	38.9896508680144	4.26058185022992E-10	5.05515840353568E-08	Down
ENSOARG00000017542	-1.25015462442273	4.37105041340808	25.776376553298	3.83351967673741E-07	1.14597345349535E-05	Down
ENSOARG00000017549	-1.75466966407238	6.66025849747509	19.0840276141431	1.25087389707511E-05	0.000193122600756	Down
ENSOARG00000017648	-1.44003275842273	3.2167775717197	19.5492117210732	9.80411829475612E-06	0.000159372312789	Down
ENSOARG00000017673	1.34788853580778	3.3296255979448	14.1596479752874	0.000167933701784	0.001505788637173	Up
ENSOARG00000017735	-1.31180910928418	1.83109992211049	31.096119713833	2.45561791392402E-08	1.31449798006286E-06	Down
ENSOARG00000017747	-1.55548890104466	3.12221459981148	35.6010233109404	2.42160297449219E-09	2.00505241967127E-07	Down
ENSOARG00000017755	-1.35629759776358	2.50813334463326	22.9044510407376	1.70257144093643E-06	3.89560531088219E-05	Down
ENSOARG00000017782	1.26910208306996	5.92562986181845	29.3290015869596	6.1074751239889E-08	2.78932266674557E-06	Up
ENSOARG00000017851	-1.39158614424686	5.31576562653393	36.2649726520546	1.722317053319E-09	1.51314098982049E-07	Down
ENSOARG00000017892	1.34154366800912	4.7371753780258	38.4089716302736	5.73680563950493E-10	6.52971584356742E-08	Up
ENSOARG00000017894	-1.25287834764775	2.49446936495908	29.0796216249361	6.94638248080072E-08	3.05137083860823E-06	Down
ENSOARG00000017913	1.18557421264355	3.83703801547204	23.1602997056825	1.4904275349746E-06	3.49355000000462E-05	Up
ENSOARG00000017980	-1.20099311725244	3.49573227785992	27.6440528066904	1.45819700646311E-07	5.34470998324329E-06	Down
ENSOARG00000018166	1.28955636494224	6.06214793631162	34.5087600047649	4.24337301285767E-09	3.1919594774496E-07	Up
ENSOARG00000018184	-1.17203190145088	2.34895183407177	25.6577454886766	4.07655974819974E-07	1.19382000361401E-05	Down
ENSOARG00000018205	-1.09699785403134	5.02548960333291	19.1515151943045	1.20741618029166E-05	0.000188706405986	Down
ENSOARG00000018401	1.38692348242035	5.56620040553854	18.3291728192166	1.85839478080366E-05	0.000265363095934	Up
ENSOARG00000018427	2.49675550252357	3.44374589505404	83.0834543418877	7.86613464413803E-20	1.50885572698974E-16	Up
ENSOARG00000018454	1.54090517376597	7.36285453819074	25.2312291010527	5.08520822268272E-07	1.42398203004514E-05	Up
ENSOARG00000018464	1.42068713109306	1.58961413488	21.825667212376	2.98579085362319E-06	6.22526574897632E-05	Up
ENSOARG00000018480	2.04547331207161	4.81405631992713	26.5111261520802	2.62024630185747E-07	8.56398233604245E-06	Up
ENSOARG00000018563	-1.54830442866956	5.0506851138281	39.9582781315639	2.59445699749614E-10	3.39361434785669E-08	Down
ENSOARG00000018670	1.62938449503694	5.04329562561831	28.2107816080598	1.08796845937447E-07	4.32125359610685E-06	Up
ENSOARG00000018691	-1.13895826871643	3.95705134372896	16.9849629611969	3.767703610034E-05	0.000467268328102	Down
ENSOARG00000018694	-1.16468704788727	2.1603084839908	19.7296810754186	8.9205079559428E-06	0.000147933899229	Down
ENSOARG00000018773	-1.12495808741213	7.12778287692592	23.3197184963668	1.3718634726069E-06	3.25541787757377E-05	Down
ENSOARG00000018783	-1.30891671955109	2.38738093607248	33.4450389909139	7.33065276379935E-09	4.99221790879093E-07	Down
ENSOARG00000018801	1.30639737845003	4.27609841346821	30.2397902315192	3.81795743940262E-08	1.88587434206372E-06	Up
ENSOARG00000018840	1.1486798829099	5.88462014706261	26.8394215387447	2.21081188301221E-07	7.48359822399632E-06	Up
ENSOARG00000018842	1.45882348318756	3.76245173641591	28.0203041607843	1.20049222178057E-07	4.6054883268242E-06	Up
ENSOARG00000018865	2.39761637620006	5.67057760671089	57.1541146422731	4.02963899894263E-14	1.85508460955323E-11	Up
ENSOARG00000018891	-1.65263905069503	2.41065513920709	26.8306923674698	2.22082048948709E-07	7.49543196877035E-06	Down
ENSOARG00000018911	1.56138277675983	5.4845147507551	52.7077058800255	3.87069456321554E-13	1.34993405236508E-10	Up
ENSOARG00000018928	-1.07782408225083	3.90885547127694	18.4814779389074	1.71563546423808E-05	0.000249308693913	Down
ENSOARG00000018952	-1.14168357790476	4.11745452567507	13.3853660896215	0.000253595148413	0.002068480909347	Down
ENSOARG00000018980	-1.31404529418507	4.36601771858596	22.3855808885995	2.23042268798788E-06	4.87550156672915E-05	Down
ENSOARG00000019003	1.46632690700552	4.21295617684215	36.1299180786398	1.84590959666644E-09	1.60164439950991E-07	Up
ENSOARG00000019022	-2.3925233819458	4.45334628790065	21.954233502031	2.79230262995722E-06	5.88582618464791E-05	Down
ENSOARG00000019146	2.79116543457515	4.43767849211976	18.9407032022286	1.34844763380977E-05	0.000204953477452	Up
ENSOARG00000019252	-1.20341255906107	6.73951802951191	22.7822641038854	1.81432378535953E-06	4.07833055580133E-05	Down
ENSOARG00000019308	-2.32906600307005	6.69252713578477	63.0601381628189	2.00490773317925E-15	1.21444647900842E-12	Down
ENSOARG00000019365	-1.07593376058841	3.6643233545557	15.379980365794	8.79148147433379E-05	0.000902597326388	Down
ENSOARG00000019370	1.02169527859847	5.48331501488626	14.127328600938	0.000170843619768	0.001526583245269	Up
ENSOARG00000019379	-1.73733586916669	1.7539847285698	55.3124040877058	1.028177131602E-13	4.22617521700265E-11	Down
ENSOARG00000019391	-1.39698811856947	7.96741713664494	16.2511256322413	5.54766253487249E-05	0.000627191042376	Down
ENSOARG00000019416	-1.72555898559987	2.47635883456036	33.6586655266011	6.56816275854764E-09	4.60932836512956E-07	Down
ENSOARG00000019451	-1.39730619101196	3.9126065133084	27.7285656334167	1.39586239259878E-07	5.16531544570641E-06	Down
ENSOARG00000019454	-1.06992499997755	4.38561600628815	10.0942180824525	0.001487352581601	0.008074500406435	Down
ENSOARG00000019477	3.67945926482527	5.35995537973941	35.4916207748413	2.56150103126184E-09	2.1057368120566E-07	Up
ENSOARG00000019490	-1.31276585423382	5.3234124693374	45.493721065271	1.5312893256934E-11	2.75368888271958E-09	Down
ENSOARG00000019492	4.23215899757345	5.38279390347153	32.8513275456802	9.94831126065568E-09	6.18892509723709E-07	Up
ENSOARG00000019515	-1.29272781474344	3.7576744001312	34.0830343573068	5.2809703085322E-09	3.7750737441551E-07	Down
ENSOARG00000019517	-1.86658603972647	3.69602358545184	23.8550794643578	1.03867438499047E-06	2.58746828936263E-05	Down
ENSOARG00000019520	1.00054912982961	6.59634841037487	22.7526216298693	1.8425260725708E-06	4.13365157294685E-05	Up
ENSOARG00000019610	2.71201382066245	4.07779194066761	28.5014617660627	9.36277741621158E-08	3.82114203131841E-06	Up
ENSOARG00000019618	-1.06761226646018	4.55741593415357	17.0079080570705	3.72244568621721E-05	0.000464069504726	Down
ENSOARG00000019698	-1.06148487718537	6.26050079836069	12.0410870111483	0.000520406151947	0.003573600478971	Down
ENSOARG00000019729	2.07427016713836	9.24763120620072	37.7232749621558	8.15260046283002E-10	8.45299808348745E-08	Up
ENSOARG00000019760	1.56536610033639	7.13046554513456	45.7836018865266	1.32064441972459E-11	2.41258676612861E-09	Up
ENSOARG00000019785	-1.2738775632106	3.70919482350205	31.0583864653743	2.5038215789289E-08	1.33125087154954E-06	Down
ENSOARG00000019804	-1.1299917742919	2.92935132053274	20.7470834356452	5.24113416883833E-06	9.72906663696135E-05	Down
ENSOARG00000019829	-1.29840752444798	4.88965819052281	20.6708910581109	5.45388521277351E-06	9.97913591634505E-05	Down
ENSOARG00000019840	1.79658407543947	5.07922721381551	28.129996982519	1.13434002687638E-07	4.45203699826485E-06	Up
ENSOARG00000019938	-1.25158878220643	2.32422200361578	21.4461547968896	3.63905050366022E-06	7.30922028736919E-05	Down
ENSOARG00000019952	1.34728286578724	3.827482118831	21.4199988061701	3.68903195832779E-06	7.35824416090027E-05	Up
ENSOARG00000019965	-1.49314691352711	2.301135119867	20.3945803058973	6.30079853571838E-06	0.000111734807932	Down
ENSOARG00000019982	-1.48884216556606	2.51893963196905	26.2257582698688	3.03743862750178E-07	9.49942422932553E-06	Down
ENSOARG00000020057	-1.53699553286044	6.13061705289812	40.2684437839096	2.21355678782866E-10	2.96230524082791E-08	Down
ENSOARG00000020126	-1.90879879525248	2.69131430950759	51.7715625689643	6.23483282829402E-13	1.93937002759016E-10	Down
ENSOARG00000020131	-1.05574427556491	3.9138522889466	10.9448293107463	0.000938651933499	0.005626533907623	Down
ENSOARG00000020164	-1.11318904223662	3.86598695207785	16.3697710716938	5.21097153030128E-05	0.000595561780956	Down
ENSOARG00000020167	-1.06024429047918	4.96614822818456	15.4321189869978	8.55222878420948E-05	0.000884345023158	Down
ENSOARG00000020177	-1.08298419351944	5.57875612422799	24.1708766909534	8.81553324144401E-07	2.25964303064096E-05	Down
ENSOARG00000020247	-1.61189775658277	3.84137153243281	28.1249824313359	1.13728288946899E-07	4.45203699826485E-06	Down
ENSOARG00000020254	-1.36934552910714	2.13250876983189	31.0256918331826	2.54635432353072E-08	1.34431155548234E-06	Down
ENSOARG00000020284	-1.11428431443358	2.76781770230527	16.3787525163379	5.18633667356976E-05	0.000593335474912	Down
ENSOARG00000020325	-1.53893580454802	5.09128449583958	54.0171644432564	1.98745814083853E-13	7.37859862674537E-11	Down
ENSOARG00000020329	-1.36171920356879	5.15659192903885	38.5784828251497	5.25955798163447E-10	6.11436897077082E-08	Down
ENSOARG00000020350	1.17989388060191	5.91521506356148	26.9589984717788	2.07817379954244E-07	7.11836376753987E-06	Up
ENSOARG00000020458	-1.15268147842363	6.10597101916352	16.605408736456	4.60195942255266E-05	0.000544896615166	Down
ENSOARG00000020524	-1.77338636994547	4.23702844453568	34.4954986805231	4.27238200631697E-09	3.19291198121442E-07	Down
ENSOARG00000020529	1.19578690341282	2.63399893570101	16.4741998996782	4.93166268507277E-05	0.000571761301503	Up
ENSOARG00000020535	-1.46277443645111	4.69330120654977	22.7853343609256	1.81142755811813E-06	4.07833055580133E-05	Down
ENSOARG00000020542	-1.06918471315816	2.56573559793664	13.9093190394462	0.000191844919217	0.001653890018931	Down
ENSOARG00000020569	-1.47600787948022	3.08919877959725	28.6643181235325	8.60752028159735E-08	3.58927358409072E-06	Down
ENSOARG00000020593	-2.26687766998934	6.80835922502226	25.1570624182177	5.28457685967229E-07	1.46202392014347E-05	Down
ENSOARG00000020598	-1.11811720908293	5.1121181792065	15.523230982551	8.14975164175486E-05	0.000852686287681	Down
ENSOARG00000020622	-1.1180932764675	4.08714556601031	12.8638770505834	0.000334985850689	0.00255152359734	Down
ENSOARG00000020696	-1.14429513626442	3.78730161220918	26.4842374444611	2.65697293288341E-07	8.63816426117376E-06	Down
ENSOARG00000020697	-1.42530757448724	3.78286935786618	13.9764085338517	0.000185118904905	0.001618946410752	Down
ENSOARG00000020756	-1.40927641517693	4.90413601462152	13.9157768378117	0.000191186928103	0.001652842325315	Down
ENSOARG00000020786	1.30163671878907	2.74925571116198	12.2381129129885	0.000468231607281	0.003269949980703	Up
ENSOARG00000020789	-1.16664825897807	5.18275969802725	16.030498934465	6.23302857791717E-05	0.000685156885418	Down
ENSOARG00000020832	1.15674594811015	5.90667371472903	31.3375240663744	2.16847680358983E-08	1.19985574675554E-06	Up
ENSOARG00000020842	-1.24547281629065	4.23613879441116	29.3507922454474	6.03918219095073E-08	2.78019791342608E-06	Down
ENSOARG00000020856	-1.65444383636607	4.77639004859096	24.9048222881989	6.0231571994394E-07	1.64266626086133E-05	Down
ENSOARG00000020857	1.34281797249445	4.9234157584637	21.4903427006988	3.55615062666948E-06	7.19292400041108E-05	Up
ENSOARG00000020866	1.53853260605896	3.42930067159124	24.8745177002636	6.11858836338184E-07	1.66067762003772E-05	Up
ENSOARG00000020961	1.79977682273877	2.94654765447298	22.8699970062458	1.73336514347086E-06	3.93477306434046E-05	Up
ENSOARG00000020971	-1.34270037211379	6.01912136431728	13.224231360402	0.000276353029837	0.002210248103124	Down
ENSOARG00000021004	-1.27219302517921	5.42857610879209	29.5700169160378	5.39327894122541E-08	2.53352029936993E-06	Down
ENSOARG00000021009	1.48462476243167	4.87994795935624	50.231776928522	1.36617507119687E-12	3.83495338887921E-10	Up
ENSOARG00000021049	-1.13400544216235	3.28569621690955	13.7958366678162	0.000203787321286	0.001747681282173	Down
ENSOARG00000021150	-1.06176817336484	5.11069674900471	26.84660241044	2.20261241128359E-07	7.47783664939907E-06	Down
ENSOARG00000021159	1.07223366747212	6.44693717190969	15.4181211377539	8.61581102812659E-05	0.000889321696168	Up
ENSOARG00000021169	1.29076956542099	2.62800338797181	33.0977236645808	8.76412662564918E-09	5.69866290025968E-07	Up
ENSOARG00000023485	1.45577974633614	2.26531455416874	22.4706397870848	2.13380268594824E-06	4.72267982934198E-05	Up
ENSOARG00000025177	1.3052781090925	5.4402367595195	31.573929356603	1.9198987599218E-08	1.104805741397E-06	Up
ENSOARG00000025414	-1.04754427768249	5.53750185834067	12.3974415950676	0.000429922479629	0.003073278147859	Down
ENSOARG00000025751	-1.25529139726029	2.76844788732393	16.4102231298301	5.10093750790913E-05	0.000587066897785	Down
ENSOARG00000025897	1.38253596936342	2.7719993130253	26.7682466885297	2.29375574733766E-07	7.62972106823964E-06	Up
ENSOARG00000026030	1.43295570185588	1.76267291705897	21.5580280577725	3.43282687030491E-06	6.98028347179139E-05	Up
ENSOARG00000026125	2.85609488026075	2.67609429071616	66.0852608642146	4.31832953466513E-16	3.54997532960436E-13	Up
ENSOARG00000026362	1.29372034149266	2.81739703430673	17.0477776628782	3.64510087130562E-05	0.000456490380064	Up
ENSOARG00000026477	2.06284487989868	2.78368520335314	33.403271149239	7.48978831473029E-09	5.00985865649506E-07	Up
ENSOARG00000026669	1.55088742128806	3.00331660565452	17.2356985246464	3.30173548263689E-05	0.000423158949551	Up
ENSOARG00000026926	1.30830910216692	1.88510605065272	23.0537102187601	1.57538203102781E-06	3.66110604979857E-05	Up
ENSOARG00000026928	1.62464010307106	2.25458563508074	30.1727178332711	3.95230274921552E-08	1.93561924854134E-06	Up
ENSOARG00000026937	1.61057560029332	4.49142953216598	14.8420098984508	0.000116902254141	0.001128018117699	Up
MSTRG.10119	-1.61154113173824	2.54522847270947	31.9990252486697	1.5424995857902E-08	9.0574631290099E-07	Down
MSTRG.10135	1.59816034067497	3.1906582480722	14.4219370747932	0.000146090551216	0.001355932382211	Up
MSTRG.10255	1.61276057924891	3.61467683457292	37.7374311897503	8.09365219426541E-10	8.45299808348745E-08	Up
MSTRG.10432	1.0002947580675	1.44852506349429	13.0586345763391	0.000301889435739	0.002360357008095	Up
MSTRG.10500	1.20648472163056	4.19489611960097	17.0873797191576	3.56987413466442E-05	0.000448044508352	Up
MSTRG.10673	-1.06121730629146	4.13763018163034	12.0361754200521	0.000521779208073	0.003580567828381	Down
MSTRG.1069	-1.08309686983197	4.3348950932096	9.49784418583102	0.002057134545572	0.010505936943473	Down
MSTRG.11062	-1.18667026940095	3.33024622744728	13.5444106846519	0.000232984220013	0.001937438864256	Down
MSTRG.11139	1.87936787676596	3.07495154801334	48.9994953675496	2.56028369774463E-12	6.54806779496511E-10	Up
MSTRG.11140	2.00009624432194	2.26246069001701	62.4005445205819	2.8024573277409E-15	1.6126740692485E-12	Up
MSTRG.11191	1.37163075703052	3.72958714442833	30.4079039015443	3.50098761639265E-08	1.75186375987231E-06	Up
MSTRG.11268	1.03440206066571	4.3784787168809	14.1945906303362	0.000164843719328	0.001487733961061	Up
MSTRG.11388	1.56504546633917	3.45572585333255	29.2464502340129	6.37328774755686E-08	2.89676993613836E-06	Up
MSTRG.11602	1.17686683183883	3.6807818172519	24.2425403851558	8.49354005104627E-07	2.18196768856008E-05	Up
MSTRG.11660	1.07032442687957	2.65459303494335	13.6227807806777	0.000223457463561	0.001870379598638	Up
MSTRG.11797	1.27677099128545	4.3015006803492	12.5913560356113	0.000387534872666	0.002831834190169	Up
MSTRG.11799	1.49427271889365	6.25697800376114	40.8485149806579	1.64498209650508E-10	2.36024303948541E-08	Up
MSTRG.11809	1.17947360072015	3.30220621999673	15.5340819892851	8.10310623831624E-05	0.000849350179388	Up
MSTRG.11821	1.67338087589601	2.50544356529767	30.267925018046	3.76297481965172E-08	1.86672746549016E-06	Up
MSTRG.12073	1.50992417104652	3.21742536010459	25.6792721531899	4.03133846435077E-07	1.18623931288661E-05	Up
MSTRG.12131	1.16885415215681	3.85473928588593	15.1550318721889	9.90340289129278E-05	0.000997185160769	Up
MSTRG.12327	1.12128322812198	4.49082372217565	26.1411672002178	3.17345441981391E-07	9.79176592966174E-06	Up
MSTRG.12449	1.56328960711177	2.4277869272023	16.165808743848	5.80321939208476E-05	0.000649069504213	Up
MSTRG.12463	1.00213575873395	3.04134720240154	11.8555261253103	0.000574904912198	0.003867083947684	Up
MSTRG.12771	1.13189261337274	1.89593537118787	11.9252778738872	0.000553773667108	0.003762326525821	Up
MSTRG.12801	1.50658127873778	4.43616013984238	38.3974414788531	5.77080037132334E-10	6.52971584356742E-08	Up
MSTRG.13076	2.77875169307567	5.0446777494375	13.4834624530322	0.000240675272312	0.001989893469139	Up
MSTRG.13635	2.76913330627428	2.86597200777229	11.224923822319	0.000807060865838	0.005037127714168	Up
MSTRG.13796	2.76661548984325	3.892762605786	56.0856080358481	6.93831513254637E-14	2.95752106890652E-11	Up
MSTRG.1392	2.3584009502479	3.64448778989021	85.6840654126189	2.11107221152047E-20	4.85926601647782E-17	Up
MSTRG.14219	-1.19089535117614	3.95778047194778	13.6906565090166	0.000215524109395	0.001823872775759	Down
MSTRG.14220	-1.31468743931681	4.10260039922983	19.0024088486707	1.30553534956565E-05	0.000199012004479	Down
MSTRG.14346	-1.22272649492134	3.45639671222107	17.0988401718922	3.54839680402855E-05	0.000446322391449	Down
MSTRG.14403	2.4924328851848	3.18146706930801	76.9684076117928	1.73714654869911E-18	1.9992819628978E-15	Up
MSTRG.14561	-1.82296454199016	2.5564689225041	26.9357540651105	2.10331722913933E-07	7.18310919589453E-06	Down
MSTRG.14972	1.00878134395352	2.15408621872461	18.9387139713004	1.34985433928688E-05	0.000204953477452	Up
MSTRG.14997	1.28317782290496	4.27980952489551	10.5288425677586	0.001175257939646	0.006732724553205	Up
MSTRG.15005	2.55585394990496	3.24520486085655	19.2951097102336	1.11992822154945E-05	0.00017802836881	Up
MSTRG.15694	1.02134002377785	4.53907271812909	12.9266544712482	0.000323936216023	0.002487112681925	Up
MSTRG.15754	1.74653093565814	5.35451979785387	34.9955685111643	3.30456547094091E-09	2.55249959765496E-07	Up
MSTRG.15816	-1.44489809197187	5.76972767518841	8.49713936572889	0.003557052835684	0.016064621479542	Down
MSTRG.15819	-1.85569655174171	3.09169438833117	12.4422534387481	0.000419729061272	0.003022214672432	Down
MSTRG.15822	-1.78571716732694	4.0342105484555	13.9173577724282	0.00019102619189	0.001652842325315	Down
MSTRG.16043	-2.2860918764334	6.9981822249751	13.0935178360336	0.000296319361568	0.002329466893634	Down
MSTRG.16343	1.14509074800997	3.44418531751029	15.8280816824511	6.93653608668562E-05	0.000752382613315	Up
MSTRG.16345	2.28764747468417	4.25614556722464	27.1122442600767	1.91978138528868E-07	6.67515527591763E-06	Up
MSTRG.16349	1.64116528806123	2.77789806444467	37.1273677548476	1.10659668217655E-09	1.04184348769853E-07	Up
MSTRG.1650	-1.86813597804968	3.20980930062676	45.8934179755776	1.2486478433486E-11	2.3178529079192E-09	Down
MSTRG.16533	1.29084459064608	5.09640156726116	23.2853986630666	1.39656210713748E-06	3.29365436291911E-05	Up
MSTRG.16733	1.17047446593233	4.92809976039417	23.9113100034988	1.00877365171821E-06	2.52940652671567E-05	Up
MSTRG.16737	1.21299280203486	4.54838816882479	17.173293515963	3.41199587603896E-05	0.000433907851241	Up
MSTRG.16932	-1.19317911233034	1.9886384818829	13.8585991433552	0.000197092774417	0.001694055818345	Down
MSTRG.17055	-1.21429455216797	3.58059006784254	23.7211407510572	1.11352616765023E-06	2.73919844431244E-05	Down
MSTRG.17056	-1.27998046264821	4.79948395875226	31.2558066298456	2.26169988795969E-08	1.23951923859658E-06	Down
MSTRG.17337	1.04583366388945	6.03259200129984	10.030102614948	0.001540024574239	0.00828230973127	Up
MSTRG.17514	1.38564437980195	2.91513551992441	37.9118785831291	7.40132268331517E-10	8.11255454878803E-08	Up
MSTRG.17734	-1.88769652846661	7.59410404382392	23.6098792289197	1.17980242291363E-06	2.87068627596468E-05	Down
MSTRG.1800	1.35320015853262	5.18100466307065	35.416143071443	2.6627082505329E-09	2.17341200392788E-07	Up
MSTRG.18055	1.07788139436259	2.37874892581437	6.13841935031233	0.013227550238716	0.044098661786219	Up
MSTRG.18119	1.61386678333366	2.12113747821077	44.0365324390729	3.22303840302478E-11	5.45499249711944E-09	Up
MSTRG.18475	-1.13291698458789	3.68338298301087	24.5322472267273	7.30765249824293E-07	1.91580347613389E-05	Down
MSTRG.1866	-1.08569551066423	4.64889133060387	14.3969302747191	0.00014804344772	0.001370741785848	Down
MSTRG.18710	-2.29268084507367	6.93912464913905	6.36458399218106	0.011642038648562	0.039770918019087	Down
MSTRG.18833	-1.04212303811763	4.93821287991289	17.3947287161796	3.03666972844228E-05	0.00039401388844	Down
MSTRG.18984	1.20119066014101	2.40185650740447	27.864226946	1.3013365323314E-07	4.92667176006648E-06	Up
MSTRG.19045	-1.09890873655943	3.17385493800475	14.4886165471981	0.000141009088737	0.001313004532586	Down
MSTRG.19351	1.51278740985109	4.76379051258954	32.7447704507584	1.05088649616182E-08	6.46772870819594E-07	Up
MSTRG.19537	1.05739304193596	1.8820200847274	21.4268209960274	3.67592941971262E-06	7.34483883532508E-05	Up
MSTRG.1966	1.51158307669409	2.24101707860927	27.4398350020111	1.62058441155266E-07	5.79233105358994E-06	Up
MSTRG.19694	1.37693755912996	3.56824957818672	24.251780480798	8.4528908025952E-07	2.17638300329012E-05	Up
MSTRG.19763	1.61528821446341	2.94974707044135	20.1109024587669	7.30789080108193E-06	0.000126475199214	Up
MSTRG.20168	1.09705165713088	4.30449373399491	16.518541105771	4.81766603290382E-05	0.000561768169936	Up
MSTRG.20750	1.1816031406673	2.4402504020311	22.3837892072195	2.2325044101714E-06	4.87550156672915E-05	Up
MSTRG.20757	1.89302542393615	5.47239212082331	24.1517852677004	8.90335929705369E-07	2.27471577509438E-05	Up
MSTRG.20894	-1.32496689207775	3.96642181057459	23.8288008582042	1.05295127036438E-06	2.61736850337444E-05	Down
MSTRG.20895	-1.24175382020802	2.20550678429047	13.1589525046596	0.000286148803356	0.002274369183583	Down
MSTRG.20898	-1.13026829251758	4.58430570116845	19.8499031732627	8.37669758595748E-06	0.0001407407482	Down
MSTRG.20920	1.04779588837594	3.07359413061185	8.18198757634364	0.004230837801932	0.018267390987224	Up
MSTRG.21393	-1.27589287241816	4.30632753581187	21.1802380312546	4.18052955973019E-06	8.16871217367314E-05	Down
MSTRG.22230	-1.35190039819038	2.93689291797208	20.4493474084796	6.12304306783865E-06	0.000109255973128	Down
MSTRG.22530	1.4506954165363	2.79341974961189	27.546244739537	1.53382882386735E-07	5.5338043679904E-06	Up
MSTRG.22555	1.54244678020638	1.87152737012697	25.442952067037	4.55659250335695E-07	1.29857051126208E-05	Up
MSTRG.22620	1.32119508058955	2.96339616640327	19.1767262157199	1.19157369469642E-05	0.000186836807252	Up
MSTRG.22671	2.16551303194427	2.36673728427464	28.0635031362511	1.1739909427577E-07	4.54918529236932E-06	Up
MSTRG.22727	1.39987997856453	3.27494831118757	22.9508743954084	1.66194594748734E-06	3.81022627681909E-05	Up
MSTRG.23600	1.00399198712952	5.50624339682815	17.2827729951053	3.22093748651182E-05	0.000414650665909	Up
MSTRG.23646	1.15519292474936	2.39721500442364	12.9101136086446	0.000326811456172	0.002504176464104	Up
MSTRG.23712	1.55466963007449	4.19072009776804	40.6887046689338	1.78516084536271E-10	2.50553855722919E-08	Up
MSTRG.23817	1.12611766688882	4.40643109751121	12.1349284576058	0.000494861669187	0.003422694080933	Up
MSTRG.23856	1.20580745343623	5.6490922573003	31.483829820012	2.0110805902394E-08	1.14581814421115E-06	Up
MSTRG.24076	1.47338894641366	4.31728504176187	8.57550178800798	0.003407160464391	0.015529904865216	Up
MSTRG.24180	1.25040559703286	2.241159857686	21.6834016928559	3.21561636940204E-06	6.60866585633002E-05	Up
MSTRG.24196	1.51603539376389	3.71554233582077	9.33260057232119	0.00225112655156	0.011234388670991	Up
MSTRG.24210	-1.48175154777522	2.54255114060972	15.6914166997826	7.45617641007072E-05	0.000788723660878	Down
MSTRG.24290	2.50618985389334	3.48188226860433	27.7195039761116	1.40241617798891E-07	5.16531544570641E-06	Up
MSTRG.24322	-1.29059330246254	3.87299063982732	26.2290737552237	3.03222825879825E-07	9.49942422932553E-06	Down
MSTRG.24759	1.72556002741824	4.66341967296631	29.5166312602236	5.54389367715204E-08	2.57276904557834E-06	Up
MSTRG.2482	1.33443004310063	3.22117276752988	9.9737597855044	0.001587869147599	0.008507814720536	Up
MSTRG.24823	-1.24292470451661	5.55320781096035	11.8857369995912	0.000565654385371	0.003820490798845	Down
MSTRG.24956	2.02356994725753	3.52382893045232	21.0654476608554	4.438599812851E-06	8.55675799767206E-05	Up
MSTRG.25416	1.17988423461433	2.24595267365861	19.8320318296326	8.45537971433654E-06	0.000141580526143	Up
MSTRG.26143	1.40210625506966	3.89851886328274	24.7193462868997	6.63151550174779E-07	1.77493283510733E-05	Up
MSTRG.2644	1.01603859244213	4.87528385840243	16.3190602667112	5.35228849189641E-05	0.000609292663237	Up
MSTRG.2652	-1.27172876296336	5.79505692020983	15.4400063318928	8.51661037368577E-05	0.000881453856032	Down
MSTRG.2747	-1.46779880234487	3.96806314915177	23.799643083101	1.0690228232655E-06	2.64021108861859E-05	Down
MSTRG.2748	-1.28750437792554	4.6873020780523	17.367799890535	3.08000054779851E-05	0.000399186107034	Down
MSTRG.2911	1.41640548551584	4.94934724620823	10.1614526984064	0.001434075766831	0.007849707524894	Up
MSTRG.340	1.61880610526309	2.86638058132536	28.331209901912	1.02234338401648E-07	4.12847368654232E-06	Up
MSTRG.3510	1.40185783194373	3.30248380717949	26.7985058872534	2.25811859180851E-07	7.57687663939479E-06	Up
MSTRG.3596	1.08850134727694	5.87587284505858	20.9369445170066	4.74651587146014E-06	8.9700576625016E-05	Up
MSTRG.3625	1.27330396410462	3.53535209790544	11.3629355507086	0.000749243100907	0.004758049916184	Up
MSTRG.3650	1.66463569096075	2.68694868590762	50.3407585185017	1.29237272988827E-12	3.71847943707104E-10	Up
MSTRG.3815	1.11864821513059	2.8578934059871	9.7056584757206	0.001837014882795	0.00957961227281	Up
MSTRG.3989	1.37406663937305	2.38225391474691	28.1970262169532	1.0957278818247E-07	4.33358494567714E-06	Up
MSTRG.4000	1.2297518879604	2.18041376229437	18.8435023532224	1.41893635072638E-05	0.000213471090987	Up
MSTRG.4016	1.08399944942999	2.33205654988752	13.4786666758856	0.000241291201963	0.00199161205206	Up
MSTRG.4078	1.88424515806464	2.33094692977074	18.826121699887	1.43192516706793E-05	0.000214958110235	Up
MSTRG.4424	-1.1261413085572	3.11048534418253	10.9997568871602	0.000911238394451	0.005516803094024	Down
MSTRG.4493	-1.33698506071311	2.83095411391971	15.1237069108926	0.000100690864853	0.001010819393279	Down
MSTRG.4716	1.45900368614042	4.03124183717353	11.4336685161397	0.000721251409553	0.004614164798522	Up
MSTRG.4883	1.1645802386343	5.02291556846888	27.7162670442167	1.4047647358642E-07	5.16531544570641E-06	Up
MSTRG.5370	1.36993818696063	1.74646035586149	25.0668304910077	5.53772816083044E-07	1.52649648681165E-05	Up
MSTRG.5493	1.7518522076826	2.53672874847346	43.2845296577481	4.73310949205177E-11	7.67230382310194E-09	Up
MSTRG.5832	2.28289861685614	2.47094199673516	12.8064309353633	0.000345429912643	0.002606919911216	Up
MSTRG.5850	2.31964003344704	4.33077472912272	46.9183244827237	7.4007496125468E-12	1.52098620162145E-09	Up
MSTRG.656	-1.93939962271683	3.59288817622496	47.9965655056308	4.26966408900632E-12	9.63520862752426E-10	Down
MSTRG.6626	2.3117638639339	2.37668281046112	55.147852613171	1.11795739445625E-13	4.43674884579206E-11	Up
MSTRG.6663	1.76287550443616	3.17528564601481	42.7417418787401	6.24650306503538E-11	9.58546717006562E-09	Up
MSTRG.6702	1.44684923153479	4.63399886717757	29.3361785408254	6.08489718675686E-08	2.78932266674557E-06	Up
MSTRG.6704	2.03638887995304	2.12338929824199	21.7222792006422	3.15110358575693E-06	6.53964205117408E-05	Up
MSTRG.7225	1.32043149632326	3.08662161108032	29.2328287254832	6.41824948922827E-08	2.89676993613836E-06	Up
MSTRG.7226	1.177304712809	2.42941473091433	16.1097715593675	5.97748186146802E-05	0.000664042845016	Up
MSTRG.7346	2.15997193551228	4.54659510181121	26.8230136066258	2.22966226574832E-07	7.50326988786474E-06	Up
MSTRG.7523	1.09606319438567	5.00875254691082	6.13049537328324	0.013286963734476	0.044247588431737	Up
MSTRG.7577	1.18913526294667	4.45234029396052	7.28236231488937	0.006963490160781	0.026511018279996	Up
MSTRG.7632	1.67451285811215	2.50349342904709	21.1392998253091	4.2707918438096E-06	8.27493579509525E-05	Up
MSTRG.7827	-1.31053003008796	2.62096293984139	9.28484178476479	0.002310578777505	0.011477104510276	Down
MSTRG.783	1.87165607157309	3.23665442389715	34.3746844996495	4.54597959072578E-09	3.34109177769536E-07	Up
MSTRG.8073	1.56694271731771	4.06731494964543	49.1538687744899	2.36651162587605E-12	6.19004143231987E-10	Up
MSTRG.8541	-1.31034307892761	3.1779562400691	8.55650999915364	0.003442888100984	0.015643189559506	Down
MSTRG.876	1.33919258166893	2.27771278219421	27.0138872046556	2.01998980420533E-07	6.98140019717693E-06	Up
MSTRG.8793	1.89663173153022	3.76182048997139	54.8608428163568	1.29373050436764E-13	4.96318145825573E-11	Up
MSTRG.8934	1.42834515200862	3.64480146665721	25.884615832691	3.62446256580957E-07	1.09485405957749E-05	Up
MSTRG.9006	2.05548373474446	3.55445458529159	23.3540853386897	1.34756997408285E-06	3.21101093824421E-05	Up
MSTRG.9143	1.8219606000794	4.1877804056022	30.4870347830942	3.36105247643363E-08	1.70406841195043E-06	Up
MSTRG.9344	1.60752620537148	2.18315145468465	33.0224352151221	9.11015260053985E-09	5.8249303488674E-07	Up
MSTRG.9512	1.21281747368346	3.97939116582592	17.3155270280375	3.16589408905789E-05	0.000408478420078	Up
MSTRG.9594	1.17944542811938	2.09006069193803	20.1306195401403	7.23294199774625E-06	0.00012589187708	Up

## Sheet: Adj-Tf vs Vac-Tf
GeneID	logFC	logCPM	LR	PValue	FDR	reg
ENSOARG00000000033	-2.28733120073948	4.1868067009374	10.1210741517971	0.001465835466712	0.032380614945073	Down
ENSOARG00000000101	1.3568932470076	4.74577801858919	9.83112255672208	0.001715835999082	0.035454660371121	Up
ENSOARG00000000269	-1.64219678447431	7.49143801992214	11.1158881884344	0.000855913265293	0.022136417461251	Down
ENSOARG00000000380	1.46869037358384	2.83209700610435	10.0205916518732	0.001547997337806	0.033425706117846	Up
ENSOARG00000000450	-2.9014571342256	6.23018472136946	43.0689754548133	5.28436016455583E-11	7.60221264173413E-08	Down
ENSOARG00000000498	-2.00538706078222	5.83088232894874	14.2019540473225	0.000164199911387	0.007104423985556	Down
ENSOARG00000000500	-3.95398671541598	4.30303523548736	20.5974950113791	5.66702170144892E-06	0.000621159550114	Down
ENSOARG00000000510	-2.30483602265831	6.50969047786983	18.7654387406546	1.47821796117645E-05	0.001206582306041	Down
ENSOARG00000000578	1.59217509857592	4.80924983521486	17.1349821528539	3.48151223269097E-05	0.002343200250646	Up
ENSOARG00000000671	1.81621150297309	6.16278440277773	22.6677683419841	1.92571159654045E-06	0.000290733537927	Up
ENSOARG00000000676	1.37200607662258	4.00516428621568	10.9470264900529	0.000937539507174	0.023714598215531	Up
ENSOARG00000000697	-1.46251193117108	4.30055318437395	9.76438396036209	0.001779251246276	0.036436659418836	Down
ENSOARG00000000736	2.01694927580721	2.38556178443874	21.6882413913199	3.2075137725542E-06	0.000405662373718	Up
ENSOARG00000000971	-1.46514381294627	8.97614509004385	12.6854746189945	0.000368507041679	0.012499786232193	Down
ENSOARG00000001015	1.21024539522278	3.84202620802603	9.00544208865951	0.002691768700031	0.048367415113354	Up
ENSOARG00000001160	-3.51817466420793	4.92658286604445	27.7597580439146	1.37353645332536E-07	3.51289578696034E-05	Down
ENSOARG00000001243	-2.62122860009399	6.50699837785354	16.0978524742902	6.0152209164697E-05	0.003393587133708	Down
ENSOARG00000001311	-1.5475836682442	8.00201874439482	15.6656266907673	7.55854452483854E-05	0.003972204974263	Down
ENSOARG00000001325	-1.63017859588083	5.24386186061356	14.8786513335301	0.000114653222915	0.005548855221753	Down
ENSOARG00000001371	1.49873751063729	2.81142488973045	14.4982330978603	0.000140291067733	0.006265398094159	Up
ENSOARG00000001457	-1.97011898467374	8.84078298854222	20.392057742316	6.30910957437948E-06	0.000662295144992	Down
ENSOARG00000001557	-2.01373222355676	5.58027010599253	22.4328403513299	2.17621032037519E-06	0.000313075057215	Down
ENSOARG00000001674	-2.1387895040771	2.80489764687302	17.4045162172967	3.02107303797888E-05	0.002094549975548	Down
ENSOARG00000001917	1.6636335644099	8.20955964572682	13.8806402653363	0.000194794698432	0.008093473589352	Up
ENSOARG00000001970	-1.80537436033146	4.03299980560323	9.02463114842743	0.002663656697591	0.048050195819086	Down
ENSOARG00000001983	-2.94081629944978	3.06905182519674	33.4180514012081	7.43308381754959E-09	4.75263120312101E-06	Down
ENSOARG00000002079	1.12928962321747	5.84963049401842	9.3032457865752	0.00228748229063	0.042986726667038	Up
ENSOARG00000002100	-5.46220416016408	7.67243333901665	24.5873639670576	7.10158854132829E-07	0.000128886531445	Down
ENSOARG00000002109	1.85338086059998	4.57144799700362	14.6442334711255	0.000129831257717	0.005953099382739	Up
ENSOARG00000002177	-2.12543658216761	5.63826173093221	24.2646877242919	8.39643531127052E-07	0.000144230707459	Down
ENSOARG00000002200	-1.44644535646948	7.92692186848486	9.59230332657705	0.001953946798183	0.038936073575408	Down
ENSOARG00000002410	-2.0253614436104	7.86985905545301	20.4758973710363	6.03869116915479E-06	0.000648861614479	Down
ENSOARG00000002516	-2.42719249598336	4.59270533750123	16.227578271791	5.61704349813045E-05	0.003219685352704	Down
ENSOARG00000002625	-2.18726383207778	3.59101514388499	11.5209991687186	0.000688143924911	0.018714112279616	Down
ENSOARG00000002639	1.34553967047576	6.757205565634	13.0594607662869	0.000301756298958	0.010990231787048	Up
ENSOARG00000002754	-5.08516709110341	3.46233605878627	16.8326977022166	4.08238179722979E-05	0.002684807548818	Down
ENSOARG00000002795	1.40255201850061	3.51975151306348	12.8429118865603	0.000338760030616	0.011850423077071	Up
ENSOARG00000002811	-1.57023412767102	10.0589498177087	13.865222006096	0.000196399398316	0.008130793795759	Down
ENSOARG00000002845	-3.56696787428699	6.79512189037663	13.472245568475	0.00024211836356	0.009510376266936	Down
ENSOARG00000002923	-1.45693223786773	7.29853437907498	9.36704705080284	0.00220921136163	0.042264587930519	Down
ENSOARG00000003244	-2.20656038734607	4.76573295383483	21.4866037366562	3.5630912099949E-06	0.000440942115439	Down
ENSOARG00000003263	-2.41053542787588	7.11002219991064	15.1416047563249	9.97408280295677E-05	0.005005140038543	Down
ENSOARG00000003352	-3.41656896317058	6.08544286118096	29.1425716729416	6.72430641666901E-08	2.21114407284125E-05	Down
ENSOARG00000003403	1.12439117960585	4.43797742197559	9.982397017896	0.001580438110406	0.033564345312297	Up
ENSOARG00000003459	-1.44363222748718	5.83907931438928	13.1155573541599	0.000292853671684	0.010837469155676	Down
ENSOARG00000003463	1.29527851972068	2.28618026404575	10.0927800627629	0.001488513705491	0.032755839840342	Up
ENSOARG00000003468	-2.87608755139151	7.73613515440107	17.9404459110914	2.27925640043727E-05	0.001703374150171	Down
ENSOARG00000003560	1.35549453355732	2.32701077683183	11.9204238316783	0.000555218473047	0.016426759399236	Up
ENSOARG00000003733	-2.15299522623528	6.92491264319971	16.3676511599675	5.21680329734431E-05	0.003160009955218	Down
ENSOARG00000003915	-1.78027288620615	1.32166090799357	10.4500602824846	0.001226454527026	0.028865572907048	Down
ENSOARG00000003991	-1.5962292580209	5.92400407661159	11.8386669386303	0.000580133422006	0.016860493822887	Down
ENSOARG00000004016	1.5637387664291	4.47951635883059	19.9066351392832	8.13176111852795E-06	0.000773458171183	Up
ENSOARG00000004194	-4.9978546178091	4.71786109544922	19.6008812627343	9.54251732913185E-06	0.000858006499539	Down
ENSOARG00000004392	1.28749478241307	4.07563199533604	10.2406831561925	0.001373767001042	0.031123394517698	Up
ENSOARG00000004451	-1.85697566428374	6.41952643166785	11.9105969393522	0.000558155109959	0.016471300411572	Down
ENSOARG00000004456	1.39848653888963	4.25681119467254	12.9455289335721	0.000320686477792	0.011391298373173	Up
ENSOARG00000004500	-1.86978165228984	6.48441641575141	15.8527321610779	6.84676122900659E-05	0.003714060656834	Down
ENSOARG00000004523	-2.90060885445076	6.61916751630301	20.2127249556773	6.92904830341973E-06	0.000687469111414	Down
ENSOARG00000004601	-1.74931959648285	10.2259925368577	12.1776838193305	0.000483646617056	0.014843437108527	Down
ENSOARG00000004639	-3.05173988606894	5.90486806951514	21.5925614112774	3.37156917446761E-06	0.000421775974228	Down
ENSOARG00000004654	-1.84485271230488	9.92942691632312	8.99193562591848	0.002711736152282	0.048612728000957	Down
ENSOARG00000004774	-3.7676038052799	7.81746127884499	55.4199587092022	9.73430475671549E-14	2.80080283612596E-10	Down
ENSOARG00000004777	-2.37087304708768	2.54702111478049	16.4323216098572	5.04181707826332E-05	0.003103009238168	Down
ENSOARG00000004807	-3.79082206266748	4.11825628260748	26.9072554087268	2.13456062791706E-07	4.91333165333949E-05	Down
ENSOARG00000004885	-1.51905612944612	5.29279338792056	12.3728820591204	0.000435614663008	0.013926358768208	Down
ENSOARG00000004933	1.44163713057091	3.62045445195156	11.7778073577485	0.000599410461044	0.017246537490399	Up
ENSOARG00000005004	-1.88161148655147	5.94133943190132	12.0571827864656	0.000515932017554	0.015544140288022	Down
ENSOARG00000005126	-4.08288140342876	2.79095488854522	39.4921461974973	3.29381477426853E-10	3.79085142370565E-07	Down
ENSOARG00000005138	-2.22102504740142	3.64286040947133	13.1897576389155	0.000281483298419	0.010656550268124	Down
ENSOARG00000005151	-1.7098557229555	5.0506961111352	12.8008765377322	0.000346456987632	0.01204644553067	Down
ENSOARG00000005322	-3.27299916708198	8.7703134426818	26.6180312751508	2.47919147382231E-07	5.48711820619633E-05	Down
ENSOARG00000005337	-1.86994591461934	5.13730245864232	11.8602081014803	0.000573461358426	0.01678836496038	Down
ENSOARG00000005531	1.21982068243079	5.83866728385189	12.310201378317	0.000450489367055	0.014204608562851	Up
ENSOARG00000005591	1.59693810932041	3.68399298184448	14.7961457771361	0.000119780060833	0.005673040000545	Up
ENSOARG00000005792	-2.59343296783755	6.3284388908336	18.0206006524744	2.18527332219479E-05	0.001643811154584	Down
ENSOARG00000005821	-1.18328022493602	6.03692927722671	11.1216375527895	0.000853264196944	0.022117607303211	Down
ENSOARG00000005833	-2.47397721571545	2.48864307613555	11.6530444178833	0.000640975500083	0.017999805765449	Down
ENSOARG00000006024	-2.34746036789364	3.35538155254989	21.961544883157	2.78168520000091E-06	0.000370515301062	Down
ENSOARG00000006092	1.12127689936682	4.67547913965035	10.267954366179	0.0013536080395	0.030910069298828	Up
ENSOARG00000006114	1.52070308768918	2.80271437525177	15.788016705381	7.0849825398182E-05	0.00377504926161	Up
ENSOARG00000006142	-1.86265446678041	7.49340259620975	13.0387657557426	0.000305109105881	0.011007839183661	Down
ENSOARG00000006340	-2.65890905655526	6.93665933701607	22.151605344518	2.51945204288832E-06	0.000346337431967	Down
ENSOARG00000006353	-2.77028690951265	4.01150296523571	28.5218667032271	9.26462367839223E-08	2.80596194512148E-05	Down
ENSOARG00000006376	-2.61257575107465	4.54486076664636	20.6537539648437	5.50291870209932E-06	0.000608972032139	Down
ENSOARG00000006500	-1.4070910305658	5.18865221044554	17.2374662420854	3.29866489822803E-05	0.002242044894612	Down
ENSOARG00000006519	-1.47644219830482	5.02978085427096	10.1740164964634	0.001424336544663	0.031725559627993	Down
ENSOARG00000006627	1.10884540106095	7.51490466804394	9.16152944199327	0.002471559162462	0.045721949656344	Up
ENSOARG00000006716	-3.2938355285877	4.39009433253225	14.9879556683919	0.000108199566127	0.005299016198104	Down
ENSOARG00000006791	-1.80842613982585	7.05262896714192	14.2510155064515	0.000159974467021	0.006947721286592	Down
ENSOARG00000006813	-1.88670433118021	1.99300088236981	12.6788952344659	0.00036980600551	0.012499786232193	Down
ENSOARG00000006826	1.69902345786361	1.94281413764161	10.8739992340082	0.000975237120573	0.024400008740595	Up
ENSOARG00000006991	1.38454615146169	4.31410590191588	10.9884392232146	0.000916819878616	0.023344424741131	Up
ENSOARG00000007144	1.15708364393499	6.07758755554569	10.2426959068003	0.00137226883611	0.031123394517698	Up
ENSOARG00000007234	-1.80414794631477	3.76807972939374	12.4292095964454	0.000422670745534	0.013602851227881	Down
ENSOARG00000007382	-3.5436124830741	10.6199847141475	20.54571278949	5.82240453505592E-06	0.000632170318811	Down
ENSOARG00000007405	-1.80608054691928	2.91828440838011	9.18823877849139	0.002435751485491	0.045214619107284	Down
ENSOARG00000007600	-2.33743083819806	2.60316708839536	10.7475507837195	0.001044174181819	0.025496786555227	Down
ENSOARG00000007606	-2.78410968610129	3.77216364182049	24.0344968403998	9.46250775360021E-07	0.00016015294373	Down
ENSOARG00000007758	-2.80535685551351	4.22848056694091	9.01915646137719	0.00267164659737	0.048118905616803	Down
ENSOARG00000007774	-2.72562491116004	7.98865112025096	9.4395533892317	0.002123551999145	0.041214097737201	Down
ENSOARG00000007777	-1.29967243544983	6.50452253187412	9.99133688766958	0.001572783793015	0.033564345312297	Down
ENSOARG00000007792	-1.96197151084655	6.97134120552334	13.9936076658191	0.00018343320268	0.007761517388386	Down
ENSOARG00000007805	-1.50476210042739	7.59370064609744	9.90394094166542	0.001649252113325	0.034574212335622	Down
ENSOARG00000007826	1.66908043100047	2.37060992298943	12.6761165208763	0.000370355991413	0.012499786232193	Up
ENSOARG00000008143	-2.42710855389529	4.57679605185374	19.2904680976992	1.12265409488539E-05	0.000964225819256	Down
ENSOARG00000008146	1.19261250518656	4.49529880228275	11.6902463101602	0.000628285812249	0.017766440818617	Up
ENSOARG00000008163	1.06941378289884	5.92254728676745	8.9781091624185	0.002732332483254	0.048829836257404	Up
ENSOARG00000008167	-2.54041941425982	2.78604939432704	31.4825816210872	2.01237378264456E-08	8.32219610406808E-06	Down
ENSOARG00000008223	-2.02402494995432	3.63452076403113	11.8629790553071	0.000572608738343	0.01678836496038	Down
ENSOARG00000008468	-4.38161116299953	5.20994427444967	26.0311926466973	3.35945494977127E-07	7.02981218489411E-05	Down
ENSOARG00000008473	-3.47126229627637	4.52837352283502	17.3314574267769	3.13946563615539E-05	0.002150720833721	Down
ENSOARG00000008716	-1.39264660440399	5.68528250284794	9.39713130218755	0.002173252177941	0.041896079256143	Down
ENSOARG00000008790	-1.40302244768553	4.76706731831772	9.78050960633053	0.00176371424765	0.036247477278938	Down
ENSOARG00000008802	-2.4202603241286	9.42326800203973	12.6482438959468	0.000375918623418	0.01259739928746	Down
ENSOARG00000008856	-1.23790144164155	7.14009047190582	12.7625052001746	0.00035363694338	0.012222244989076	Down
ENSOARG00000008867	-2.49273446536768	5.26488309568003	25.8502255781103	3.68961574986717E-07	7.44978730968793E-05	Down
ENSOARG00000008906	-1.14681125729286	4.85984253746701	11.0312251876861	0.000895899172145	0.023015409759403	Down
ENSOARG00000008920	-4.79047467666692	4.84604065920191	20.3684008492882	6.38758893857696E-06	0.000662295144992	Down
ENSOARG00000009084	2.08981061161785	3.22332569342087	20.8869628076379	4.87199262852006E-06	0.000565935682381	Up
ENSOARG00000009205	-2.79317823856747	3.75546738380132	19.7051982985295	9.03552464488846E-06	0.000838627847887	Down
ENSOARG00000009214	2.10554890117872	5.58834429659592	32.0167950312138	1.52845413553712E-08	7.32957443579032E-06	Up
ENSOARG00000009253	1.98259049776443	6.78389330363934	26.8104240585731	2.24423502042843E-07	5.06449036276682E-05	Up
ENSOARG00000009269	1.37321226018512	6.85451186353932	10.2996964971369	0.001330520903997	0.030564800567078	Up
ENSOARG00000009374	-2.01815956773025	7.59756101986163	13.7118673582018	0.000213103643455	0.008728148870196	Down
ENSOARG00000009456	-1.85056873686506	5.59409119738715	13.9984221846659	0.000182964103304	0.007761517388386	Down
ENSOARG00000009527	-2.95465683919842	4.32061230285215	14.4019683978233	0.000147647894124	0.006485800051436	Down
ENSOARG00000009602	-1.61681079179225	7.51150551536392	12.1540820726509	0.000489805436378	0.014946656074237	Down
ENSOARG00000009653	-2.54176554695121	6.66448148133111	16.7525682738302	4.25845838177198E-05	0.002784693040671	Down
ENSOARG00000009872	-1.51467957309551	4.86145285212093	10.1707111001091	0.001426892316002	0.031725559627993	Down
ENSOARG00000009901	1.31227806050868	5.59308130982152	11.414561361781	0.000728706994715	0.019672273742977	Up
ENSOARG00000009948	1.3948840311276	4.30249431290018	11.5925522210055	0.000662164733982	0.018319360392787	Up
ENSOARG00000009949	-2.7236822711119	6.95857336153029	17.48287307648	2.89907610378664E-05	0.002022149507787	Down
ENSOARG00000010005	-3.10708713235937	4.90236730025885	28.0850323516438	1.16100311496191E-07	3.21985899567009E-05	Down
ENSOARG00000010083	-2.96247504199687	6.12771826832284	20.0817474974622	7.42014612489306E-06	0.000729901382491	Down
ENSOARG00000010099	-4.3805175660481	3.524979755929	21.975814403687	2.76107983521871E-06	0.000370515301062	Down
ENSOARG00000010135	-1.87428035049216	6.92599237494193	16.5939305798084	4.62989519586466E-05	0.002943948276752	Down
ENSOARG00000010206	-3.70858112738229	8.05864645822535	17.361257938025	3.09062059932209E-05	0.002129937274108	Down
ENSOARG00000010235	-1.68476925819118	7.51711428875835	16.0625810884594	6.12830938562203E-05	0.003440522571665	Down
ENSOARG00000010271	-1.4364517939339	4.15046779768307	10.432619624479	0.001238090114856	0.029079957411985	Down
ENSOARG00000010332	-3.50276669956186	3.37017889166188	11.8508207378237	0.000576359380804	0.016793215477648	Down
ENSOARG00000010451	-2.93848085347372	5.69842410875042	25.794656480402	3.79738331081413E-07	7.53518698692411E-05	Down
ENSOARG00000010492	-2.03410355775127	8.14001063276161	17.2299530376469	3.31173544255789E-05	0.002242044894612	Down
ENSOARG00000010507	-2.22392750466699	7.16520393803213	22.1452617756216	2.527790797221E-06	0.000346337431967	Down
ENSOARG00000010589	-1.62136973196968	8.45781839736283	13.509426270384	0.000237368100004	0.009420239527413	Down
ENSOARG00000010597	-4.91067296500823	3.64302445400243	27.9490607293158	1.24551401738688E-07	3.33363275025711E-05	Down
ENSOARG00000010615	-2.72459891777217	6.90954964818916	20.8137205527112	5.0619026044055E-06	0.000576806307664	Down
ENSOARG00000010629	1.18664546382995	4.59561986697858	10.7961457525088	0.001017116407444	0.025043402679413	Up
ENSOARG00000010726	-2.31483446652754	3.04352613677674	16.3413477261217	5.28971093096713E-05	0.003169961556506	Down
ENSOARG00000010750	1.52444328293074	1.93942304908099	13.2990282639064	0.000265543707501	0.010187141765412	Up
ENSOARG00000010837	-1.51242780139504	3.52872672290765	10.0976069335779	0.001484619892121	0.032732740111917	Down
ENSOARG00000010903	-1.60832972359567	8.11680266671135	12.0248381105549	0.000524962580471	0.015774919944245	Down
ENSOARG00000010926	1.33372948380405	4.06419979498728	11.5037416911204	0.000694562330283	0.018808747904068	Up
ENSOARG00000010939	-3.40619896544327	4.18567445685459	28.7069196944151	8.42023252879473E-08	2.69190156038607E-05	Down
ENSOARG00000010964	-2.53985300013011	3.6606453039152	9.31550859991153	0.002272222971803	0.042940909987649	Down
ENSOARG00000011012	-3.26624972144054	4.01251985499124	16.4729926475423	4.93480404621392E-05	0.003069981609074	Down
ENSOARG00000011051	-5.47233363281482	5.21330067400661	24.4430234556851	7.65401741765097E-07	0.000135523209938	Down
ENSOARG00000011098	1.26199684660221	2.29242412791657	10.0042927440634	0.001561757572381	0.033558058816348	Up
ENSOARG00000011191	-2.07858415140881	4.38475649443807	13.9709607040242	0.000185656098993	0.007826798693464	Down
ENSOARG00000011207	-1.30425277880027	5.40362855501064	9.33983683925432	0.00224225488319	0.04251418690384	Down
ENSOARG00000011221	1.29861992354364	2.03725044098342	9.9199641233748	0.001634955686581	0.034448421589014	Up
ENSOARG00000011272	-2.36810279467671	5.42831849707745	15.1216286962741	0.000100801767187	0.005005140038543	Down
ENSOARG00000011336	-3.19574303677826	3.37911072552025	12.4873824568421	0.000409709861788	0.013320199998069	Down
ENSOARG00000011383	-2.7294615452709	5.5998152887111	22.5355639038389	2.06288912063996E-06	0.00030438193448	Down
ENSOARG00000011626	1.32858370201218	8.29530474867338	9.91400432823266	0.001640258496027	0.034448421589014	Up
ENSOARG00000011661	1.48189124891483	3.25854748123762	10.6765013815517	0.001085050848289	0.026179979482092	Up
ENSOARG00000011672	1.27721331494063	4.90273805542767	11.8203554933869	0.000585866731307	0.016901942438936	Up
ENSOARG00000011716	1.39568081605124	7.33906852891209	13.0750180865455	0.000299260329728	0.010933927412206	Up
ENSOARG00000011800	-1.53129362384219	6.05380229725569	12.7268729427267	0.000360438705884	0.012361714469663	Down
ENSOARG00000011811	-4.15571814923708	5.1744112176445	34.4548169941582	4.36261771137363E-09	3.34729114934661E-06	Down
ENSOARG00000011836	1.89791782906431	2.36234262030906	17.5523688212349	2.79502367629581E-05	0.001973492484079	Up
ENSOARG00000011927	-1.93718830953357	4.52185048763002	11.5353335092151	0.000682858264431	0.018667263336715	Down
ENSOARG00000011941	-2.88604600772062	3.98504973963123	16.2798342526778	5.46423890454537E-05	0.003217593860017	Down
ENSOARG00000012126	-2.30625869316148	2.81430856512955	19.3297823825746	1.09977518882299E-05	0.000951677642719	Down
ENSOARG00000012132	-1.37794903766798	8.38646763456669	9.63095842939159	0.001913247434795	0.038495742529813	Down
ENSOARG00000012236	-2.03712825400635	7.99146047258896	10.2540052400866	0.001363881583203	0.03102548638937	Down
ENSOARG00000012344	-1.28734660376351	6.97417478286211	13.6102444260241	0.00022495459894	0.009020914561664	Down
ENSOARG00000012445	-1.81048227896654	5.0030726039956	14.6500778032551	0.000129429301223	0.005953099382739	Down
ENSOARG00000012509	1.40292882017758	3.69335267356878	9.30971496744042	0.002279419408223	0.042986726667038	Up
ENSOARG00000012552	-1.27381400308594	7.29579473167373	9.61014915537489	0.001935049251094	0.038664030956327	Down
ENSOARG00000012567	2.41350901427221	6.17258278292773	37.7407026893527	8.08009008785752E-10	7.74947973509601E-07	Up
ENSOARG00000012602	-1.1664289317323	4.96205030000371	9.48422239514234	0.002072464359081	0.040495742459524	Down
ENSOARG00000012646	1.56238297599485	3.5972877350134	13.9437185308886	0.000188366019758	0.007883289168699	Up
ENSOARG00000012675	1.31249793224222	3.10983372613575	12.0834908515535	0.00050870261088	0.015366557345466	Up
ENSOARG00000012711	-3.25505631153157	6.88881949010331	18.2785234965514	1.90846682900205E-05	0.001484090860472	Down
ENSOARG00000012768	-3.66586695062295	3.40032363195546	25.880800775115	3.63163303671828E-07	7.44978730968793E-05	Down
ENSOARG00000012798	-1.56454911354961	7.04099790683392	19.9613340896815	7.90241191586971E-06	0.000757907156165	Down
ENSOARG00000012839	-1.46344267061789	2.535702602143	11.396055300278	0.000736002261394	0.019745104956607	Down
ENSOARG00000012860	-2.38727775412772	4.96261285982358	9.49696152601429	0.002058124388237	0.040421422498676	Down
ENSOARG00000012882	-3.91344120414349	6.33115287568317	13.9547473741826	0.000187264155598	0.007865777980956	Down
ENSOARG00000012961	3.65317046011348	3.59469070327375	59.4868070111951	1.23116727835275E-14	4.72316806885395E-11	Up
ENSOARG00000012967	-2.47404642929028	7.64603597747479	19.9968062719788	7.75716173707779E-06	0.000750228356572	Down
ENSOARG00000012999	-2.83225202028272	5.13374424059991	16.2316997641076	5.60483706200034E-05	0.003219685352704	Down
ENSOARG00000013006	-3.74480992408938	3.4949880620501	31.8154423581302	1.69539426323634E-08	7.80491703023481E-06	Down
ENSOARG00000013007	2.1325227983614	5.52683241231467	32.5823877860585	1.14245343128158E-08	5.97658933664532E-06	Up
ENSOARG00000013010	1.39938505192272	4.91704714102938	13.9016583111737	0.000192628436903	0.008032466233038	Up
ENSOARG00000013015	1.52479453053221	1.71105769264269	10.1404504504691	0.001450507137328	0.032103628160583	Up
ENSOARG00000013064	-1.28568725367537	5.21613812139462	10.0767726475308	0.001501500985463	0.032915761603217	Down
ENSOARG00000013079	-4.70901762245991	3.87584309179051	12.5284178838706	0.000400809046476	0.013182647600237	Down
ENSOARG00000013144	-1.65136563544717	3.43203176522094	11.0110059290199	0.000905724790946	0.023216005832969	Down
ENSOARG00000013231	-2.70367101061739	6.94782502122605	12.5216139949976	0.000402271242931	0.013182647600237	Down
ENSOARG00000013240	-2.24804219556136	5.19028755136642	9.57662540119036	0.001970703020865	0.039172402533907	Down
ENSOARG00000013489	-1.02262403169213	7.05794561614946	8.95044707715669	0.002774016870582	0.049117169482352	Down
ENSOARG00000013512	1.63394896471501	2.90994600998546	12.3205510262682	0.000447998431964	0.014164873498551	Up
ENSOARG00000013565	-1.75324094983641	8.83614118567081	16.2689515288042	5.49571322562879E-05	0.003217593860017	Down
ENSOARG00000013581	-1.80650873992863	7.52708929102706	9.0529858033581	0.002622661678445	0.047459454806954	Down
ENSOARG00000013736	1.35410033252774	3.0576647469592	12.4271747288746	0.000423131526595	0.013602851227881	Up
ENSOARG00000013852	-1.44977505717573	6.16114097321785	10.8291904451301	0.000999123129794	0.024782129527578	Down
ENSOARG00000013921	-1.93578237818688	7.75116157064524	18.6620672549096	1.56056433253074E-05	0.001247259368271	Down
ENSOARG00000014084	-1.63572906136013	3.1412378406488	10.8968652718322	0.000963271384394	0.024153138045726	Down
ENSOARG00000014103	-1.81729797262984	4.8442839994343	15.9848374760137	6.38518333814111E-05	0.003533032453782	Down
ENSOARG00000014106	-1.51099830697519	4.44680221366035	13.611388917307	0.000224817501551	0.009020914561664	Down
ENSOARG00000014146	-1.63012148231724	8.32386208503304	9.00402989364718	0.002693849429808	0.048367415113354	Down
ENSOARG00000014170	-2.15396784030192	6.24527975661588	12.8919744953886	0.000329994109342	0.011631152736309	Down
ENSOARG00000014270	-1.91821214434542	4.44430010653562	16.9136497933059	3.91192665994702E-05	0.002602448782042	Down
ENSOARG00000014319	-1.73912389614501	1.56867260406457	10.9283136734138	0.000947056590046	0.023889781408933	Down
ENSOARG00000014393	-1.90424719648084	6.04984794632284	16.7023388189975	4.37270573016279E-05	0.002843246906692	Down
ENSOARG00000014486	-2.6725324674953	6.54076604025471	34.5342755869662	4.18811167591813E-09	3.34729114934661E-06	Down
ENSOARG00000014496	-3.91403092955883	4.83057643735176	32.1167485544606	1.45180316149109E-08	7.26469677634822E-06	Down
ENSOARG00000014509	-3.64888533048296	3.77596940634606	15.2953363473689	9.19432247437151E-05	0.00466156199813	Down
ENSOARG00000014532	-3.70819430210415	5.29560691186241	16.2255536879374	5.62304940388825E-05	0.003219685352704	Down
ENSOARG00000014589	-1.4060835104016	7.68614263566942	11.662994379308	0.000637556391735	0.017984403216872	Down
ENSOARG00000014636	-1.49132570364184	5.28041738075557	11.2264125090438	0.000806413746432	0.021151834314495	Down
ENSOARG00000014648	-3.11053849061163	5.36738391052801	14.7866815335017	0.000120382727174	0.005678216422335	Down
ENSOARG00000014674	1.35360138899318	2.9894504689262	13.1191414546584	0.000292293951411	0.010837469155676	Up
ENSOARG00000014792	-1.56813161333568	2.30728104881265	12.4523619383834	0.000417463576869	0.013534051566704	Down
ENSOARG00000014800	-3.47601912559293	5.39831005878421	17.8043738534843	2.44819810966729E-05	0.001772095097117	Down
ENSOARG00000014824	1.21838526677387	3.13368647507177	9.8193663895959	0.001726838215348	0.035616811864595	Up
ENSOARG00000014836	-2.98392492295327	2.73030483553974	13.1665525936148	0.000284990558743	0.010712392053358	Down
ENSOARG00000014866	-2.39371974310201	5.86303516562926	12.2746947133796	0.00045914176178	0.014320494678398	Down
ENSOARG00000015044	-1.69415416234132	5.88541204175128	12.6451965745391	0.000376531875479	0.01259739928746	Down
ENSOARG00000015052	-4.88535647397504	3.75411351713399	33.8418337916059	5.97794894503614E-09	4.30001340052631E-06	Down
ENSOARG00000015169	-4.77248829861324	7.22994977878045	24.5696407285139	7.16720654487597E-07	0.000128886531445	Down
ENSOARG00000015183	-1.49033889637266	4.90017870028166	9.2082920577047	0.002409213569175	0.044866729721099	Down
ENSOARG00000015185	-3.25484257749033	6.6339117115727	15.1198964867209	0.000100894299152	0.005005140038543	Down
ENSOARG00000015209	-2.88569176447041	5.63466533186497	16.62074878963	4.564888887365E-05	0.002935045039368	Down
ENSOARG00000015375	-2.14523895986324	6.85859545614948	30.5066352103294	3.32726572015999E-08	1.18946594084542E-05	Down
ENSOARG00000015406	-2.91532011389593	5.54198352116456	9.06896375796659	0.002599843573871	0.047162419761166	Down
ENSOARG00000015453	-2.4318579399986	2.2918333070571	20.232434430746	6.85802654766165E-06	0.000686339369887	Down
ENSOARG00000015467	-1.6191455821955	4.71930049277041	12.9967756281484	0.000312027818719	0.011187315157739	Down
ENSOARG00000015497	-1.86466934532234	2.95775291461788	18.8088226259764	1.44497159519912E-05	0.00118786986351	Down
ENSOARG00000015505	-1.52025842591699	2.56900826493832	12.7245089159564	0.000360894609593	0.012361714469663	Down
ENSOARG00000015568	-1.3771661510108	7.88129074616792	11.7468997360225	0.000609446701778	0.01740476945598	Down
ENSOARG00000015630	-1.34386677024773	8.31458260905356	9.37056556729536	0.002204974764619	0.042264587930519	Down
ENSOARG00000015643	-1.58656707678853	7.89284454148087	10.5952153241523	0.00113380693726	0.027185383418596	Down
ENSOARG00000015735	-2.55972897629839	5.69356891002783	19.1129238323973	1.23207749979915E-05	0.00102824719826	Down
ENSOARG00000015743	-1.53722413734037	6.2547900218822	22.3233657716257	2.3038623623389E-06	0.000323355511319	Down
ENSOARG00000015747	1.21284174676792	4.61141319812554	10.0258521853369	0.001543582432944	0.033425706117846	Up
ENSOARG00000015761	-2.2446296153075	4.05761819999772	11.6311839451431	0.000648552604914	0.018104435691149	Down
ENSOARG00000015776	-2.42075183416947	6.65490097878435	16.1411680004462	5.87920798399255E-05	0.003333192349151	Down
ENSOARG00000015949	-1.48097035770471	6.88506163498654	19.1378117698227	1.2161159027797E-05	0.00102824719826	Down
ENSOARG00000015971	-3.46150443967099	4.32083999964757	26.4059284079318	2.76689949461007E-07	6.00834835537118E-05	Down
ENSOARG00000016003	-2.16430698770846	5.14188541165263	17.8907128737132	2.33960032179177E-05	0.00172605513484	Down
ENSOARG00000016027	-1.69975861441303	7.67820675670658	10.4280464351275	0.001241159576688	0.02909267936478	Down
ENSOARG00000016081	-3.35778081192039	4.27144223047655	17.5930965889425	2.73579677253945E-05	0.001943597842911	Down
ENSOARG00000016111	1.20741795212723	3.77309426537145	9.40375209638036	0.002165418489548	0.041885380497834	Up
ENSOARG00000016178	2.37713309257768	2.83187262056645	33.148876287419	8.53656943831259E-09	5.17091461397577E-06	Up
ENSOARG00000016184	-2.54660132828831	8.61550710513556	9.61308196269117	0.001931961376534	0.038664030956327	Down
ENSOARG00000016187	-1.78865146448047	7.02164473056899	12.1707241071247	0.000485454567484	0.014859299513768	Down
ENSOARG00000016207	-3.53562031990014	3.04095888067825	14.5447122565449	0.00013687224546	0.006236339074467	Down
ENSOARG00000016377	-1.4356003828978	7.01708900106306	10.6863926482243	0.001079264551311	0.026150012044281	Down
ENSOARG00000016390	-2.76201207690867	7.64437558581509	20.9335214374973	4.75500494180154E-06	0.00055842195791	Down
ENSOARG00000016500	-1.37272834442617	8.12911558836363	10.8473675507984	0.000989363034406	0.024593043548538	Down
ENSOARG00000016549	-2.2432500216779	5.01041706291758	16.6713787286721	4.44465469493165E-05	0.002873793869886	Down
ENSOARG00000016570	-2.10909685009412	6.25994875811968	13.2436373622419	0.000273506660169	0.01042313957579	Down
ENSOARG00000016587	1.36998764037532	3.97089843254386	10.3998515787486	0.001260254429773	0.029480219984263	Up
ENSOARG00000016593	-1.6670338678214	6.54817784685217	10.7614394764459	0.001036367463057	0.025377772621966	Down
ENSOARG00000016678	-2.20635974194229	7.21676294304618	21.0804867168944	4.40389959179565E-06	0.000522520416515	Down
ENSOARG00000016727	-3.39862087084408	5.0898086018271	27.8812039744583	1.28996810881617E-07	3.37414612826483E-05	Down
ENSOARG00000016751	-1.49991466091157	2.54278508481655	9.50194747294838	0.002052539323788	0.040413300348055	Down
ENSOARG00000016798	-2.04459507841325	8.32982859826498	18.1655860651611	2.02505243439431E-05	0.00156418311862	Down
ENSOARG00000016828	1.44440028429684	2.32900328315558	15.0368416469189	0.000105432746924	0.005207834696793	Up
ENSOARG00000016842	-1.70736476350828	5.1821524717491	9.96759804981309	0.001593192013922	0.033705968544528	Down
ENSOARG00000016844	-1.46949019999414	7.84906382406751	9.2501428839206	0.002354770516062	0.043923912268004	Down
ENSOARG00000016854	-1.21422327091113	5.96929407346668	12.9692617825572	0.000316646849348	0.011282627210995	Down
ENSOARG00000016948	1.15369077256459	6.19057462526952	10.2052292020191	0.001400429860823	0.031541188391803	Up
ENSOARG00000017079	-1.46151619167835	4.1631604982153	12.5691894744377	0.000392158623899	0.013006782716013	Down
ENSOARG00000017115	-1.26333871077707	6.74538014914891	11.1933052179672	0.000820929837316	0.021375749994716	Down
ENSOARG00000017480	-3.77760958563534	6.56830628770523	21.8237356537316	2.98879810772801E-06	0.000382200860243	Down
ENSOARG00000017521	-2.09451663567959	4.49391571276191	8.90120390318774	0.00284982702307	0.049836395265164	Down
ENSOARG00000017627	-2.03467398514207	9.17847201561457	11.2931893859483	0.000777919292636	0.020629200780975	Down
ENSOARG00000017636	-2.39640482024029	7.41329267584514	9.34483094786529	0.002236152795164	0.04251418690384	Down
ENSOARG00000017641	-1.71290457868678	4.3377667557867	10.5639907315877	0.001153119767129	0.027419949173331	Down
ENSOARG00000017673	-3.06545347903723	3.3296255979448	27.1861859079044	1.84774199004891E-07	4.33993113540264E-05	Down
ENSOARG00000017799	1.25981913768928	5.33169397698233	10.0009676776543	0.001564579915375	0.033558058816348	Up
ENSOARG00000017814	-1.69704117333979	5.4732721163635	13.3568597687009	0.000257479079041	0.009977531046066	Down
ENSOARG00000018091	-2.81622397178315	5.63056698449649	21.3762664765215	3.77414356601574E-06	0.000457227561066	Down
ENSOARG00000018192	1.88832732300952	5.06609019958832	19.2181980981113	1.16596575620512E-05	0.000994007399123	Up
ENSOARG00000018220	-1.80855025723514	2.26063805488381	9.86850768480981	0.001681318245496	0.03499148587236	Down
ENSOARG00000018233	1.88263911217981	4.88902387692707	23.8911506509655	1.01939286388722E-06	0.000170031774934	Up
ENSOARG00000018255	-1.27429105722679	4.29398450353257	9.59090954075446	0.001955430578381	0.038936073575408	Down
ENSOARG00000018280	-3.15195787912301	5.20938871866761	13.8569504507392	0.000197265766194	0.008137389616946	Down
ENSOARG00000018342	-1.15236451939046	5.3202794310544	10.6788454616082	0.001083676752857	0.026179979482092	Down
ENSOARG00000018368	1.74822161204192	3.66482026625391	16.2648688338189	5.50756790705826E-05	0.003217593860017	Up
ENSOARG00000018424	1.38974195617064	2.84937359141783	9.9236268303342	0.001631705362497	0.034448421589014	Up
ENSOARG00000018448	1.2191450388999	4.42149017020826	10.15862374658	0.00143627800215	0.031849948991792	Up
ENSOARG00000018500	1.41978118505946	7.12621180714159	12.6237430115997	0.000380877910066	0.012705866281025	Up
ENSOARG00000018513	1.83255900874031	4.76316506832087	21.8990002463205	2.87383605442765E-06	0.0003758520358	Up
ENSOARG00000018527	1.3077793010606	5.828039399535	12.4452005264434	0.000419067291459	0.013547880498307	Up
ENSOARG00000018670	-3.95883598425879	5.04329562561831	62.9652692870274	2.10383751283055E-15	1.21065329675834E-11	Down
ENSOARG00000018710	-1.6233721235774	5.32098714198183	14.6524393989911	0.000129267233025	0.005953099382739	Down
ENSOARG00000018840	-1.30280696685156	5.88462014706261	13.1577439645536	0.00028633342025	0.010712392053358	Down
ENSOARG00000019081	1.48051995946872	2.43486086053565	11.8847677686602	0.000565948816259	0.016658580374225	Up
ENSOARG00000019150	1.44423522099139	5.71467997923104	15.8934270337158	6.7011039316385E-05	0.003655118727452	Up
ENSOARG00000019356	-1.75266461382887	6.11344089188612	10.0890631782633	0.001491519145084	0.032759339390783	Down
ENSOARG00000019392	1.36324698463928	4.5315214460938	10.2682060983418	0.001353423359931	0.030910069298828	Up
ENSOARG00000019477	-4.94829913380241	5.35995537973941	27.3509783317748	1.69678577120496E-07	4.06839738349957E-05	Down
ENSOARG00000019492	-4.88663596014292	5.38279390347153	19.4507762330257	1.0322587910964E-05	0.00091386664821	Down
ENSOARG00000019515	1.51464080759898	3.7576744001312	15.942961904609	6.5280048297425E-05	0.003577657504072	Up
ENSOARG00000019604	1.30670103569356	3.56949887100823	11.0627685817039	0.000880785259651	0.022677757389995	Up
ENSOARG00000019610	-3.50729367403403	4.07779194066761	19.1116010195655	1.23293173481504E-05	0.00102824719826	Down
ENSOARG00000019645	-3.63563441961811	4.3127281743217	9.50760115963532	0.002046224873338	0.040394514695099	Down
ENSOARG00000019691	-2.24571144260402	3.92599782087169	11.0932587759746	0.00086642096613	0.022357934751556	Down
ENSOARG00000019695	-3.04690276214163	4.05962029568356	14.8456511229158	0.000116676784667	0.005548897168306	Down
ENSOARG00000019742	-3.36826227203883	5.93431284265224	20.716785286396	5.32471919643723E-06	0.000599204101608	Down
ENSOARG00000019762	-1.9009090804483	5.55613196628826	10.7087648538825	0.001066291887632	0.025944933054466	Down
ENSOARG00000019902	-2.79518219796304	8.31737284063102	25.1743560392227	5.23740005124202E-07	9.78051159399618E-05	Down
ENSOARG00000020031	2.07080114436252	4.98793027666552	23.2599154354238	1.41518947337646E-06	0.000223115282864	Up
ENSOARG00000020057	2.52237404614116	6.13061705289812	37.7852452318902	7.89768546587447E-10	7.74947973509601E-07	Up
ENSOARG00000020063	1.94133550782629	6.91517650979747	25.1628108847378	5.26884802178958E-07	9.78051159399618E-05	Up
ENSOARG00000020085	1.68652697664254	6.87740179258435	21.4010802662144	3.72561215785927E-06	0.000456149684306	Up
ENSOARG00000020087	1.58598386571167	5.09009845027561	18.1484851302334	2.04331907754074E-05	0.001567770617561	Up
ENSOARG00000020110	-1.60992708660357	8.03838594665524	12.1023355599822	0.000503587050823	0.015252061494536	Down
ENSOARG00000020112	-1.75164951696411	6.69533932939714	9.8600419314491	0.001689072560467	0.035089415340091	Down
ENSOARG00000020114	1.16640935394616	4.40962664483884	9.65659044664009	0.001886734732002	0.038095491281783	Up
ENSOARG00000020383	1.20183135744126	3.76147436758532	10.0575147674769	0.001517277642677	0.033072629525691	Up
ENSOARG00000020389	-1.58987891943735	7.59142614769578	20.703215367048	5.36258775441793E-06	0.000599204101608	Down
ENSOARG00000020529	-2.48836378202857	2.63399893570101	25.298377294145	4.91121744183248E-07	9.420533589675E-05	Down
ENSOARG00000020560	-1.29264447841192	7.54339818901155	10.0418674585618	0.001530219959562	0.033264182451751	Down
ENSOARG00000020575	1.63096978022383	3.35523477151493	14.9251974663326	0.000111858929721	0.005455018737974	Up
ENSOARG00000020669	1.44676249032755	5.02359008353372	11.7317258953795	0.000614435846479	0.017460597918824	Up
ENSOARG00000020748	-3.085310848572	7.62348488703479	14.5181173116385	0.000138818063695	0.006265398094159	Down
ENSOARG00000020786	-2.65252731216448	2.74925571116198	18.8504250211953	1.41379595033576E-05	0.00117060270449	Down
ENSOARG00000020789	1.50192941682427	5.18275969802725	8.93880611462401	0.002791751316986	0.049355247169265	Up
ENSOARG00000020793	-1.88735160907	4.81498909805052	18.0703589771715	2.12889943393995E-05	0.001611941025343	Down
ENSOARG00000020834	-1.42104535579153	8.71121947551395	10.3735803907402	0.001278314013755	0.029781611304257	Down
ENSOARG00000020866	-1.98283172794908	3.42930067159124	15.644604327016	7.6430336111854E-05	0.003998348810506	Down
ENSOARG00000020873	-1.50895393674527	6.49916512961598	10.7700289344702	0.001031568969393	0.025314130636979	Down
ENSOARG00000020903	-2.24779454205861	6.9239833343738	20.3746999490274	6.36659708710886E-06	0.000662295144992	Down
ENSOARG00000020954	-1.5766863692819	7.3739260338846	10.744922029726	0.001045658463295	0.025496786555227	Down
ENSOARG00000021068	-1.68365663863198	2.45182895232689	9.50838974259153	0.002045345692945	0.040394514695099	Down
ENSOARG00000021075	-1.62005210697409	5.67548270223171	9.09877844187334	0.002557802645274	0.047025160773898	Down
ENSOARG00000021097	-1.71714020734235	3.39680404152508	12.007544818569	0.000529856120027	0.015880505430718	Down
ENSOARG00000021136	-2.01657770583145	8.636501422309	13.3247430362068	0.000261926801597	0.010115824025425	Down
ENSOARG00000021170	-1.52424263363166	5.59164198065077	13.5926464338168	0.00022707328172	0.009044328141827	Down
ENSOARG00000021197	1.44476621149636	3.47270515193234	13.2918971144163	0.000266555625002	0.010191988997157	Up
ENSOARG00000021426	2.32721904861337	2.36107890775885	19.6768392256968	9.17061415944852E-06	0.000844356786889	Up
ENSOARG00000021604	-2.23501600757816	4.92860179990121	12.2906309508864	0.000455237808537	0.014276108824109	Down
ENSOARG00000024067	-1.17932169358487	4.21489888769091	8.95820204133807	0.002762266084599	0.04904249972399	Down
ENSOARG00000025373	-2.49878662156273	2.48150505053257	28.0617928589295	1.17502891492001E-07	3.21985899567009E-05	Down
ENSOARG00000026817	1.81667985683488	5.27069895378099	19.5594928202269	9.75149781749518E-06	0.000869999909935	Up
ENSOARG00000026928	-2.6342402066636	2.25458563508074	30.4586561336799	3.41058094082012E-08	1.18946594084542E-05	Down
ENSOARG00000026937	-3.42736334981592	4.49142953216598	25.3168748320855	4.8643448691689E-07	9.420533589675E-05	Down
MSTRG.10197	-1.26052187821871	2.92058614557781	9.50046405480645	0.002054199383405	0.040413300348055	Down
MSTRG.10323	-3.81322718233854	5.3329265764345	12.3839115267553	0.000433049007426	0.013882899795165	Down
MSTRG.10492	-2.84558911819272	2.27653491288935	14.7166229633726	0.0001249399046	0.005869115763426	Down
MSTRG.10881	-1.75108906721566	2.55774943929144	14.8467580868424	0.000116608326786	0.005548897168306	Down
MSTRG.11011	-1.69806433153421	5.04105567029071	10.8148604432965	0.001006886140662	0.024867494834506	Down
MSTRG.11140	-1.61252801297383	2.26246069001701	12.2584600815378	0.000463153557228	0.014350702841257	Down
MSTRG.11590	-1.9806941664166	7.61066482937506	10.3195373012752	0.001316292853964	0.030359147206959	Down
MSTRG.11602	-2.00966335519984	3.6807818172519	23.4326322229186	1.29365370017478E-06	0.000209699442751	Down
MSTRG.11809	-2.0441142995866	3.30220621999673	17.6182331201333	2.6998739164403E-05	0.001929990615175	Down
MSTRG.13076	-6.03305473426349	5.0446777494375	22.6484918656994	1.94512837087072E-06	0.000290733537927	Down
MSTRG.13341	-2.65357101820911	4.86250904602671	12.1859999947974	0.000481495201814	0.014816920528541	Down
MSTRG.13885	-3.11555604240253	2.13597605510428	20.3331720511587	6.50627681850757E-06	0.000662661415081	Down
MSTRG.1392	-3.94036916182962	3.64448778989021	89.5941625652905	2.92385611168758E-21	3.36506599894124E-17	Down
MSTRG.13996	-1.78842820986128	2.72105303969019	17.8958594229847	2.3332819734911E-05	0.00172605513484	Down
MSTRG.14460	-1.2717586331427	2.77384176451006	9.19804160075148	0.002422741860753	0.045045777181587	Down
MSTRG.1493	-1.44561275994242	3.21944645850422	12.3473292627907	0.000441617797251	0.014040274112036	Down
MSTRG.14997	-3.73720265226651	4.27980952489551	32.6964713881453	1.07732620527086E-08	5.90426061736302E-06	Down
MSTRG.15005	-3.32566045664235	3.24520486085655	12.9110803927296	0.000326642697584	0.011567171712291	Down
MSTRG.15075	-1.6556342589564	2.62316595000646	11.4116014957055	0.000729868875511	0.019672273742977	Down
MSTRG.15615	-2.81578562022165	2.58497952940418	28.5271717257614	9.23927428202673E-08	2.80596194512148E-05	Down
MSTRG.15809	-2.04907615950886	4.48556290870227	14.0001264015111	0.000182798343821	0.007761517388386	Down
MSTRG.16765	-1.53587426791032	6.00989405833718	13.0267975117875	0.0003070652017	0.011043791894893	Down
MSTRG.17038	-1.63710911633293	3.66568547052587	8.97166611964749	0.002741984425567	0.048896844271517	Down
MSTRG.17337	-1.96972162528524	6.03259200129984	13.1499618563579	0.000287525096524	0.010712392053358	Down
MSTRG.17381	-1.41609078550549	6.7015430254029	9.04890765802424	0.002628518173005	0.047490762406772	Down
MSTRG.17947	-1.86406543782595	2.55618185901827	14.1480662953778	0.000168970690178	0.007256282362925	Down
MSTRG.18119	-1.35476704501991	2.12113747821077	10.7938826406468	0.001018360626811	0.025043402679413	Down
MSTRG.19014	-1.69308045949193	2.21967278335121	14.8619581963487	0.000115672386479	0.005548855221753	Down
MSTRG.1966	-1.67504042519781	2.24101707860927	12.5935647463211	0.000387077178263	0.012875350418017	Down
MSTRG.1990	-3.41986250071621	4.72915115225529	11.3216529954947	0.000766084862779	0.020362287957779	Down
MSTRG.1992	-3.41411423442574	5.26407768829003	13.1493941232202	0.000287612229081	0.010712392053358	Down
MSTRG.1993	-2.37287217528064	4.00989337474222	9.83105835243883	0.001715895892494	0.035454660371121	Down
MSTRG.20750	-1.37493095323351	2.4402504020311	9.27110676281151	0.002327969891177	0.043565212158626	Down
MSTRG.20756	-2.19261569735676	3.96383709709111	13.0523642079301	0.000302901809581	0.010997151187604	Down
MSTRG.20757	-4.57329863763915	5.47239212082331	50.4546243987364	1.21952101975447E-12	2.80709348327084E-09	Down
MSTRG.20981	-1.81204258317612	7.78866322530121	14.3801583992754	0.00014936794792	0.006536409553674	Down
MSTRG.21161	-3.37100868685665	5.83973756057653	19.8088631260038	8.55849006886834E-06	0.000807244408568	Down
MSTRG.2135	-1.60564158236201	2.011774353426	10.543897516817	0.001165723363048	0.027662495227474	Down
MSTRG.21448	-3.24293221014894	3.69562001117899	12.5173603477828	0.000403188109765	0.013182647600237	Down
MSTRG.21709	-1.30546154952076	3.27911771058484	9.89761201918672	0.001654933824348	0.034630242517123	Down
MSTRG.2182	-2.25931020777196	2.88291145413589	15.8034344350588	7.02748308846398E-05	0.003761828040239	Down
MSTRG.22530	-2.45875371119803	2.79341974961189	31.549483076001	1.94422125253565E-08	8.32219610406808E-06	Down
MSTRG.22639	-1.49626875730123	3.83968424267497	9.61672116860408	0.001928136697445	0.03866014852073	Down
MSTRG.23285	-1.92834068324829	4.12843163030533	13.1037812218818	0.000294700340823	0.010870853277361	Down
MSTRG.24076	-4.04377626331465	4.31728504176187	23.4019710168879	1.31443788886555E-06	0.000210109245319	Down
MSTRG.24196	-3.05245061345715	3.71554233582077	14.186897960085	0.000165519030499	0.007134676112393	Down
MSTRG.24290	-2.77966368635357	3.48188226860433	14.8753572942781	0.000114853615066	0.005548855221753	Down
MSTRG.24743	1.64652414655834	5.13724136776547	12.7314601332191	0.000359555720376	0.012361714469663	Up
MSTRG.3680	-1.41339344577245	5.76575405248349	9.1072757109072	0.002545947695629	0.046957230815699	Down
MSTRG.4741	-2.34148236836827	4.57567856915416	20.312890316081	6.57560867635711E-06	0.000663848072423	Down
MSTRG.5787	-1.96896517982625	4.15331539002967	22.8885422442944	1.7167213305088E-06	0.000263436610571	Down
MSTRG.5870	2.59877759393738	1.88285433472059	30.5431271136225	3.26526563245398E-08	1.18946594084542E-05	Up
MSTRG.6626	-1.525049252416	2.37668281046112	9.36181506166149	0.002215526399934	0.042286058601719	Down
MSTRG.6702	-2.39816622727426	4.63399886717757	31.1119651622737	2.43565378356036E-08	9.66618599827454E-06	Down
MSTRG.6704	-2.76937566824844	2.12338929824199	16.5580371290935	4.71835847951782E-05	0.00295675542502	Down
MSTRG.7577	-2.63081770026486	4.45234029396052	12.5202657692905	0.000402561622907	0.013182647600237	Down
MSTRG.843	-2.01620687027257	1.90866486405021	13.4045191429016	0.000251018799036	0.009793136807132	Down
MSTRG.8468	-1.39238511293331	4.95143003553097	12.5291420997714	0.000400653724207	0.013182647600237	Down
MSTRG.8793	-2.33896206043639	3.76182048997139	31.4707346996252	2.02468929458603E-08	8.32219610406808E-06	Down
MSTRG.9247	-3.49796344956125	4.26432536116666	14.4638507327186	0.000142875313264	0.006324430693653	Down
MSTRG.9248	-2.21593966923243	1.85967636886896	17.7371819044576	2.53620600113478E-05	0.001824324679191	Down
