# Supplementary material for: Identification of sheep lncRNAs related to the immune response to vaccines and aluminium adjuvants
Source: BMC Genomics. 2021 Oct 28;22:770. doi: 10.1186/s12864-021-08086-z (PMC8554944; doi:10.1186/s12864-021-08086-z)
Supplement: Supplementary file 4 — Additional file 4. Full results of the co-expression analysis: Co-expression modules, hub genes, eigengenes and gene set enrichment analysis of the co-expression modules. [file 12864_2021_8086_MOESM4_ESM.ods]

## Sheet: modules
Gene	Module
ENSOARG00000017577	darkorange
ENSOARG00000017587	lavenderblush3
ENSOARG00000017620	lightpink4
ENSOARG00000017628	darkorange
ENSOARG00000017642	lavenderblush3
ENSOARG00000017668	lavenderblush3
ENSOARG00000017737	darkorange
ENSOARG00000017810	plum3
ENSOARG00000017870	lavenderblush3
ENSOARG00000018016	lavenderblush3
ENSOARG00000018079	thistle3
ENSOARG00000018367	darkorange
ENSOARG00000018428	lavenderblush3
ENSOARG00000018675	lavenderblush3
ENSOARG00000025494	lavenderblush3
ENSOARG00000018722	mediumpurple4
ENSOARG00000018779	antiquewhite4
ENSOARG00000018827	darkgreen
ENSOARG00000018902	darkorange
ENSOARG00000018940	lightpink4
ENSOARG00000018948	thistle
ENSOARG00000019000	mediumpurple3
ENSOARG00000019011	grey60
ENSOARG00000019114	darkolivegreen4
ENSOARG00000000304	darkgreen
ENSOARG00000019132	lavenderblush3
ENSOARG00000019151	blue2
ENSOARG00000019157	brown4
ENSOARG00000025194	darkorange
ENSOARG00000019189	salmon4
ENSOARG00000019268	darkred
ENSOARG00000019293	lavenderblush3
ENSOARG00000019320	skyblue3
ENSOARG00000019324	antiquewhite4
ENSOARG00000019355	mediumorchid
ENSOARG00000019365	darkred
ENSOARG00000000503	darkorange
ENSOARG00000019432	pink
ENSOARG00000019437	yellowgreen
ENSOARG00000019439	darkgreen
ENSOARG00000019470	pink
ENSOARG00000019494	pink
ENSOARG00000019499	lavenderblush3
ENSOARG00000019520	darkgreen
ENSOARG00000019542	darkorange2
ENSOARG00000019568	coral1
ENSOARG00000019591	lavenderblush3
ENSOARG00000019609	pink
ENSOARG00000019631	lightpink4
ENSOARG00000019638	darkred
ENSOARG00000019654	darkorange
ENSOARG00000019668	darkorange2
ENSOARG00000019699	lightpink4
ENSOARG00000009596	lightpink4
ENSOARG00000019708	blue4
ENSOARG00000019729	lightpink4
ENSOARG00000019760	darkorange
ENSOARG00000019764	grey60
ENSOARG00000019769	darkgreen
ENSOARG00000019788	darkorange2
ENSOARG00000019813	lavenderblush3
ENSOARG00000019830	thistle3
ENSOARG00000019873	darkorange
ENSOARG00000019896	lightpink4
ENSOARG00000019926	darkseagreen4
ENSOARG00000019950	mediumorchid
ENSOARG00000019952	darkorange
ENSOARG00000019954	yellowgreen
ENSOARG00000019959	darkgreen
ENSOARG00000019981	darkgreen
ENSOARG00000019983	yellowgreen
ENSOARG00000020023	yellowgreen
ENSOARG00000020060	yellowgreen
ENSOARG00000020124	salmon4
ENSOARG00000020140	darkgreen
ENSOARG00000020175	yellowgreen
ENSOARG00000020179	yellowgreen
ENSOARG00000020187	mediumorchid
ENSOARG00000020218	darkorange2
ENSOARG00000020242	antiquewhite4
ENSOARG00000020260	darkred
ENSOARG00000020265	yellowgreen
ENSOARG00000020294	skyblue3
ENSOARG00000020326	darkseagreen4
ENSOARG00000020350	skyblue3
ENSOARG00000020378	antiquewhite4
ENSOARG00000020401	mediumpurple3
ENSOARG00000020424	thistle3
ENSOARG00000020435	grey60
ENSOARG00000020444	plum3
ENSOARG00000020447	yellowgreen
ENSOARG00000020454	lavenderblush3
ENSOARG00000020457	skyblue3
ENSOARG00000020461	lavenderblush3
ENSOARG00000020465	darkgreen
ENSOARG00000009691	lavenderblush3
ENSOARG00000020471	darkgreen
ENSOARG00000020502	yellowgreen
ENSOARG00000020522	darkorange
ENSOARG00000020542	blue2
ENSOARG00000020545	darkorange
ENSOARG00000000100	brown4
ENSOARG00000000263	darkorange
ENSOARG00000000414	lightpink4
ENSOARG00000000454	lavenderblush3
ENSOARG00000000493	lavenderblush3
ENSOARG00000000515	grey60
ENSOARG00000000624	darkorange
ENSOARG00000000648	salmon4
ENSOARG00000000665	darkorange
ENSOARG00000000685	lavenderblush3
ENSOARG00000000739	lightpink4
ENSOARG00000000801	lavenderblush3
ENSOARG00000000823	salmon4
ENSOARG00000000941	lavenderblush3
ENSOARG00000000963	lightpink4
ENSOARG00000021545	lavenderblush3
ENSOARG00000001102	yellowgreen
ENSOARG00000001136	darkolivegreen4
ENSOARG00000001202	darkorange
ENSOARG00000001220	lightpink4
ENSOARG00000022849	lavenderblush3
ENSOARG00000001264	lavenderblush3
ENSOARG00000001396	pink
ENSOARG00000001446	lavenderblush3
ENSOARG00000001472	darkgreen
ENSOARG00000001496	pink
ENSOARG00000001528	salmon4
ENSOARG00000001561	lavenderblush3
ENSOARG00000001642	grey60
ENSOARG00000001661	darkgreen
ENSOARG00000001685	salmon4
ENSOARG00000001702	yellowgreen
ENSOARG00000001793	coral3
ENSOARG00000001820	yellowgreen
ENSOARG00000001911	darkorange
ENSOARG00000002014	coral1
ENSOARG00000002030	yellowgreen
ENSOARG00000002052	pink
ENSOARG00000002081	lightpink4
ENSOARG00000002180	darkseagreen4
ENSOARG00000002220	lavenderblush3
ENSOARG00000002242	lavenderblush3
ENSOARG00000002264	darkred
ENSOARG00000002284	lavenderblush3
ENSOARG00000002334	lavenderblush3
ENSOARG00000002565	lightpink4
ENSOARG00000002585	darkgreen
ENSOARG00000002611	darkorange2
ENSOARG00000002745	darkgreen
ENSOARG00000003450	honeydew
ENSOARG00000003564	thistle3
ENSOARG00000003581	pink
ENSOARG00000003609	antiquewhite4
ENSOARG00000003700	antiquewhite4
ENSOARG00000003971	yellowgreen
ENSOARG00000004077	lavenderblush3
ENSOARG00000004305	grey60
ENSOARG00000004451	mediumorchid
ENSOARG00000004509	coral1
ENSOARG00000004769	mediumorchid
ENSOARG00000004908	mediumpurple3
ENSOARG00000004931	lavenderblush3
ENSOARG00000004948	mediumorchid
ENSOARG00000005053	pink
ENSOARG00000005145	lavenderblush3
ENSOARG00000005282	lightpink4
ENSOARG00000005373	darkgreen
ENSOARG00000005494	yellowgreen
ENSOARG00000005518	darkolivegreen4
ENSOARG00000005545	darkred
ENSOARG00000005633	pink
ENSOARG00000005720	yellowgreen
ENSOARG00000005825	brown4
ENSOARG00000006004	yellowgreen
ENSOARG00000006198	salmon4
ENSOARG00000006213	pink
ENSOARG00000006235	yellowgreen
ENSOARG00000006261	lightpink4
ENSOARG00000006547	darkseagreen4
ENSOARG00000006633	darkred
ENSOARG00000006726	pink
ENSOARG00000006742	darkgreen
ENSOARG00000006814	darkgreen
ENSOARG00000006888	darkgreen
ENSOARG00000006976	pink
ENSOARG00000007015	darkred
ENSOARG00000007040	lavenderblush3
ENSOARG00000007142	salmon4
ENSOARG00000007224	salmon4
ENSOARG00000007424	darkorange2
ENSOARG00000009941	lavenderblush3
ENSOARG00000007493	salmon4
ENSOARG00000007665	pink
ENSOARG00000007826	yellowgreen
ENSOARG00000007851	pink
ENSOARG00000008349	grey60
ENSOARG00000008464	darkolivegreen2
ENSOARG00000009999	mediumorchid
ENSOARG00000008488	grey60
ENSOARG00000008518	darkgreen
ENSOARG00000008610	lightpink4
ENSOARG00000008702	plum1
ENSOARG00000008735	darkorange2
ENSOARG00000008860	grey60
ENSOARG00000008955	pink
ENSOARG00000008998	darkseagreen4
ENSOARG00000009203	yellowgreen
ENSOARG00000009306	yellowgreen
ENSOARG00000009546	pink
ENSOARG00000009650	pink
ENSOARG00000009729	darkseagreen4
ENSOARG00000009743	pink
ENSOARG00000009826	coral1
ENSOARG00000010030	coral1
ENSOARG00000010117	skyblue3
ENSOARG00000010286	grey60
ENSOARG00000010499	grey60
ENSOARG00000010521	coral1
ENSOARG00000010617	ivory
ENSOARG00000010792	pink
ENSOARG00000010903	mediumorchid
ENSOARG00000010986	yellowgreen
ENSOARG00000011173	darkseagreen4
ENSOARG00000011282	yellowgreen
ENSOARG00000011356	lightpink4
ENSOARG00000025521	mediumpurple3
ENSOARG00000011383	lightpink4
ENSOARG00000011814	darkgreen
ENSOARG00000011887	darkgreen
ENSOARG00000011906	pink
ENSOARG00000011995	pink
ENSOARG00000012093	darkgreen
ENSOARG00000012214	pink
ENSOARG00000012231	yellowgreen
ENSOARG00000012491	pink
ENSOARG00000012508	pink
ENSOARG00000022184	darkolivegreen4
ENSOARG00000012635	darkgreen
ENSOARG00000012723	pink
ENSOARG00000012853	pink
ENSOARG00000013012	pink
ENSOARG00000013032	coral1
ENSOARG00000013097	pink
ENSOARG00000013259	darkgreen
ENSOARG00000013326	darkolivegreen4
ENSOARG00000013421	coral1
ENSOARG00000013440	mediumorchid
ENSOARG00000013727	coral1
ENSOARG00000013816	darkgreen
ENSOARG00000013867	darkorange2
ENSOARG00000013925	darkgreen
ENSOARG00000013942	yellowgreen
ENSOARG00000013977	pink
ENSOARG00000014086	darkred
ENSOARG00000014263	pink
ENSOARG00000014278	coral1
ENSOARG00000014293	darkgreen
ENSOARG00000014304	darkolivegreen4
ENSOARG00000014319	darkseagreen4
ENSOARG00000014350	pink
ENSOARG00000014549	yellowgreen
ENSOARG00000014861	mediumorchid
ENSOARG00000014893	darkgreen
ENSOARG00000014907	grey60
ENSOARG00000014936	yellowgreen
ENSOARG00000014959	coral1
ENSOARG00000014979	lightpink4
ENSOARG00000015053	yellowgreen
ENSOARG00000025533	grey60
ENSOARG00000015072	coral1
ENSOARG00000015153	grey60
ENSOARG00000015226	darkseagreen4
ENSOARG00000015297	yellowgreen
ENSOARG00000015414	pink
ENSOARG00000015432	pink
ENSOARG00000015564	pink
ENSOARG00000015578	coral1
ENSOARG00000010354	yellowgreen
ENSOARG00000015643	mediumorchid
ENSOARG00000015740	mediumorchid
ENSOARG00000015943	yellowgreen
ENSOARG00000016047	darkred
ENSOARG00000016117	pink
ENSOARG00000016209	pink
ENSOARG00000016310	grey60
ENSOARG00000016329	lavenderblush3
ENSOARG00000016422	coral1
ENSOARG00000016489	darkolivegreen4
ENSOARG00000016569	pink
ENSOARG00000016589	pink
ENSOARG00000016606	yellowgreen
ENSOARG00000016685	pink
ENSOARG00000016770	darkgreen
ENSOARG00000016857	pink
ENSOARG00000016935	coral3
ENSOARG00000016999	darkgreen
ENSOARG00000017012	coral1
ENSOARG00000017114	darkseagreen4
ENSOARG00000017193	pink
ENSOARG00000017266	pink
ENSOARG00000017424	pink
ENSOARG00000017495	grey60
ENSOARG00000017518	pink
ENSOARG00000017531	mediumorchid
ENSOARG00000017549	coral1
ENSOARG00000017762	pink
ENSOARG00000017849	pink
ENSOARG00000017862	mediumorchid
ENSOARG00000017921	darkgreen
ENSOARG00000017983	darkgreen
ENSOARG00000018110	darkgreen
ENSOARG00000018122	plum1
ENSOARG00000018190	pink
ENSOARG00000018397	grey60
ENSOARG00000018406	pink
ENSOARG00000010691	darkred
ENSOARG00000018591	darkred
ENSOARG00000018719	darkgreen
ENSOARG00000010862	grey60
ENSOARG00000011289	darkorange
ENSOARG00000018795	grey60
ENSOARG00000018811	coral1
ENSOARG00000018823	coral1
ENSOARG00000018862	pink
ENSOARG00000018899	darkolivegreen4
ENSOARG00000018908	darkgreen
ENSOARG00000018946	yellowgreen
ENSOARG00000018981	yellowgreen
ENSOARG00000019005	mediumpurple3
ENSOARG00000019016	coral1
ENSOARG00000019038	darkolivegreen4
ENSOARG00000019060	darkgreen
ENSOARG00000019083	darkseagreen4
ENSOARG00000019108	brown4
ENSOARG00000019135	darkorange
ENSOARG00000019184	ivory
ENSOARG00000019203	darkgreen
ENSOARG00000019225	lavenderblush3
ENSOARG00000019241	lightpink4
ENSOARG00000019244	mediumorchid
ENSOARG00000019266	lavenderblush3
ENSOARG00000019297	antiquewhite4
ENSOARG00000019319	mediumpurple3
ENSOARG00000019349	mediumorchid
ENSOARG00000019369	darkgreen
ENSOARG00000019384	lavenderblush3
ENSOARG00000019430	plum3
ENSOARG00000019463	lightpink4
ENSOARG00000019466	yellowgreen
ENSOARG00000019467	yellowgreen
ENSOARG00000019490	pink
ENSOARG00000019512	salmon4
ENSOARG00000019517	yellowgreen
ENSOARG00000019604	plum3
ENSOARG00000019607	lightpink4
ENSOARG00000019610	lightpink4
ENSOARG00000019630	brown4
ENSOARG00000019632	pink
ENSOARG00000019651	darkgreen
ENSOARG00000019670	coral1
ENSOARG00000019695	lightpink4
ENSOARG00000019712	mediumorchid
ENSOARG00000019733	lavenderblush3
ENSOARG00000019749	darkorange
ENSOARG00000019772	yellowgreen
ENSOARG00000019791	pink
ENSOARG00000019818	grey60
ENSOARG00000019837	yellowgreen
ENSOARG00000019841	pink
ENSOARG00000019870	mediumorchid
ENSOARG00000019888	pink
ENSOARG00000019924	yellowgreen
ENSOARG00000019928	darkred
ENSOARG00000019933	coral1
ENSOARG00000019936	pink
ENSOARG00000019942	darkorange
ENSOARG00000019960	grey60
ENSOARG00000019985	coral1
ENSOARG00000020027	darkgreen
ENSOARG00000020034	darkgreen
ENSOARG00000020056	darkgreen
ENSOARG00000020131	pink
ENSOARG00000020144	pink
ENSOARG00000020171	lavenderblush3
ENSOARG00000020213	brown4
ENSOARG00000020234	lightpink4
ENSOARG00000020249	skyblue3
ENSOARG00000020252	skyblue4
ENSOARG00000020258	lightpink4
ENSOARG00000020266	pink
ENSOARG00000020315	pink
ENSOARG00000020319	pink
ENSOARG00000020325	pink
ENSOARG00000020381	yellowgreen
ENSOARG00000020412	lightpink4
ENSOARG00000020442	coral1
ENSOARG00000020460	darkgreen
ENSOARG00000020482	pink
ENSOARG00000023677	lightpink4
ENSOARG00000020520	darkgreen
ENSOARG00000020524	pink
ENSOARG00000020547	pink
ENSOARG00000020553	lightpink4
ENSOARG00000020555	grey60
ENSOARG00000020559	plum1
ENSOARG00000020577	grey60
ENSOARG00000020588	yellowgreen
ENSOARG00000020602	salmon4
ENSOARG00000020605	lightpink4
ENSOARG00000020629	salmon4
ENSOARG00000020632	lavenderblush3
ENSOARG00000020634	yellowgreen
ENSOARG00000020637	darkseagreen4
ENSOARG00000020644	pink
ENSOARG00000020658	darkgreen
ENSOARG00000022789	lavenderblush3
ENSOARG00000023279	lavenderblush3
ENSOARG00000025085	lavenderblush3
ENSOARG00000024966	lavenderblush3
ENSOARG00000020669	darkorange
ENSOARG00000012430	darkorange
ENSOARG00000012567	darkorange
ENSOARG00000013007	lightpink4
ENSOARG00000013149	lavenderblush3
ENSOARG00000013281	darkorange
ENSOARG00000013389	darkorange
ENSOARG00000020694	lightpink4
ENSOARG00000020706	lavenderblush3
ENSOARG00000020718	lavenderblush3
ENSOARG00000020754	grey60
ENSOARG00000020758	pink
ENSOARG00000020769	mediumorchid
ENSOARG00000020772	yellowgreen
ENSOARG00000020782	darkorange
ENSOARG00000020783	yellowgreen
ENSOARG00000020796	pink
ENSOARG00000020798	darkorange2
ENSOARG00000020805	skyblue3
ENSOARG00000020814	salmon4
ENSOARG00000020820	honeydew
ENSOARG00000020825	darkorange
ENSOARG00000020834	lightpink4
ENSOARG00000020841	darkslateblue
ENSOARG00000020842	pink
ENSOARG00000020861	coral1
ENSOARG00000020869	pink
ENSOARG00000020870	coral1
ENSOARG00000020880	plum3
ENSOARG00000020883	darkorange
ENSOARG00000020902	darkorange
ENSOARG00000020913	salmon4
ENSOARG00000020922	pink
ENSOARG00000020926	lightpink4
ENSOARG00000020927	yellowgreen
ENSOARG00000013573	lightpink4
ENSOARG00000020938	plum3
ENSOARG00000020940	lavenderblush3
ENSOARG00000020946	grey60
ENSOARG00000020953	lavenderblush3
ENSOARG00000020960	darkgreen
ENSOARG00000020967	plum3
ENSOARG00000020978	lavenderblush3
ENSOARG00000020982	lavenderblush3
ENSOARG00000020987	lavenderblush3
ENSOARG00000020993	honeydew
ENSOARG00000020997	deeppink
ENSOARG00000021007	skyblue3
ENSOARG00000021013	darkslateblue
ENSOARG00000021017	darkgreen
ENSOARG00000021022	grey60
ENSOARG00000021042	yellowgreen
ENSOARG00000021060	lightpink4
ENSOARG00000021065	mediumpurple3
ENSOARG00000021077	yellowgreen
ENSOARG00000021079	darkorange
ENSOARG00000000417	lightpink4
ENSOARG00000000432	lightpink4
ENSOARG00000000450	lightpink4
ENSOARG00000000641	brown4
ENSOARG00000000735	darkgreen
ENSOARG00000000758	lightpink4
ENSOARG00000000787	darkslateblue
ENSOARG00000001095	antiquewhite4
ENSOARG00000001486	plum1
ENSOARG00000001584	lavenderblush3
ENSOARG00000001610	lavenderblush3
ENSOARG00000001630	darkorange
ENSOARG00000001762	deeppink
ENSOARG00000001813	pink
ENSOARG00000001845	darkslateblue
ENSOARG00000001925	pink
ENSOARG00000002028	yellowgreen
ENSOARG00000002170	lavenderblush3
ENSOARG00000002271	pink
ENSOARG00000002448	lavenderblush3
ENSOARG00000002562	lightpink4
ENSOARG00000002800	darkgreen
ENSOARG00000002952	plum1
ENSOARG00000002973	darkseagreen4
ENSOARG00000003056	darkred
ENSOARG00000003126	lavenderblush3
ENSOARG00000003199	darkorange
ENSOARG00000003292	yellowgreen
ENSOARG00000003310	darkorange
ENSOARG00000003333	darkorange
ENSOARG00000003543	lightpink4
ENSOARG00000003647	lavenderblush3
ENSOARG00000003734	blue2
ENSOARG00000006665	darkorange
ENSOARG00000003747	darkolivegreen4
ENSOARG00000003912	darkorange
ENSOARG00000003937	darkorange
ENSOARG00000003954	antiquewhite4
ENSOARG00000004032	lavenderblush3
ENSOARG00000004102	salmon4
ENSOARG00000004200	darkorange
ENSOARG00000004341	pink
ENSOARG00000004448	coral1
ENSOARG00000004590	pink
ENSOARG00000004612	salmon4
ENSOARG00000004747	grey60
ENSOARG00000004864	lavenderblush3
ENSOARG00000004885	mediumorchid
ENSOARG00000025557	lightpink4
ENSOARG00000004975	darkgreen
ENSOARG00000005093	darkorange
ENSOARG00000005196	deeppink
ENSOARG00000005279	salmon4
ENSOARG00000005300	darkorange
ENSOARG00000005489	honeydew
ENSOARG00000005579	darkorange
ENSOARG00000005597	antiquewhite4
ENSOARG00000005608	lavenderblush3
ENSOARG00000005692	darkorange
ENSOARG00000005778	lavenderblush3
ENSOARG00000005827	lavenderblush3
ENSOARG00000005845	yellowgreen
ENSOARG00000005974	lavenderblush3
ENSOARG00000006003	darkorange
ENSOARG00000006123	pink
ENSOARG00000006137	blue2
ENSOARG00000006234	deeppink
ENSOARG00000006252	darkorange
ENSOARG00000006351	darkred
ENSOARG00000006368	deeppink
ENSOARG00000006384	lavenderblush3
ENSOARG00000006400	lavenderblush3
ENSOARG00000006679	darkorange
ENSOARG00000006704	darkgreen
ENSOARG00000006734	pink
ENSOARG00000006800	thistle
ENSOARG00000006809	pink
ENSOARG00000006828	thistle
ENSOARG00000006845	grey60
ENSOARG00000007976	yellowgreen
ENSOARG00000006866	pink
ENSOARG00000006960	yellowgreen
ENSOARG00000006795	darkorange
ENSOARG00000007252	brown4
ENSOARG00000007307	brown4
ENSOARG00000007322	yellowgreen
ENSOARG00000007488	coral1
ENSOARG00000007584	pink
ENSOARG00000007603	pink
ENSOARG00000007983	pink
ENSOARG00000008078	lavenderblush3
ENSOARG00000007357	pink
ENSOARG00000008205	brown4
ENSOARG00000008483	darkgreen
ENSOARG00000008569	thistle
ENSOARG00000008654	deeppink
ENSOARG00000008680	yellowgreen
ENSOARG00000008827	lavenderblush3
ENSOARG00000008861	pink
ENSOARG00000008878	darkseagreen4
ENSOARG00000008893	darkseagreen4
ENSOARG00000008967	yellowgreen
ENSOARG00000008993	darkseagreen4
ENSOARG00000009009	pink
ENSOARG00000009202	darkorange
ENSOARG00000009280	honeydew
ENSOARG00000009299	lightpink4
ENSOARG00000009376	darkorange
ENSOARG00000009399	blue2
ENSOARG00000009504	pink
ENSOARG00000009521	lightpink4
ENSOARG00000009591	lavenderblush3
ENSOARG00000009605	darkolivegreen4
ENSOARG00000009628	lavenderblush3
ENSOARG00000009648	lavenderblush3
ENSOARG00000009668	lavenderblush3
ENSOARG00000009782	lavenderblush3
ENSOARG00000009800	lightpink4
ENSOARG00000009882	lightpink4
ENSOARG00000010008	darkgreen
ENSOARG00000010051	mediumpurple4
ENSOARG00000010070	lightpink4
ENSOARG00000010094	pink
ENSOARG00000010166	salmon4
ENSOARG00000010315	darkgreen
ENSOARG00000010418	pink
ENSOARG00000010597	lightpink4
ENSOARG00000010744	darkgreen
ENSOARG00000010765	coral1
ENSOARG00000010852	yellowgreen
ENSOARG00000010935	pink
ENSOARG00000011189	yellowgreen
ENSOARG00000011493	darkorange
ENSOARG00000011512	lavenderblush3
ENSOARG00000011526	pink
ENSOARG00000011602	darkred
ENSOARG00000011624	grey60
ENSOARG00000011793	salmon4
ENSOARG00000011859	darkorange2
ENSOARG00000012010	grey60
ENSOARG00000012086	lavenderblush3
ENSOARG00000012173	ivory
ENSOARG00000012185	thistle
ENSOARG00000012200	plum1
ENSOARG00000012286	plum1
ENSOARG00000012394	darkgreen
ENSOARG00000012425	pink
ENSOARG00000012502	thistle
ENSOARG00000012519	grey60
ENSOARG00000012527	skyblue3
ENSOARG00000012639	darkorange
ENSOARG00000025565	thistle
ENSOARG00000007650	yellowgreen
ENSOARG00000012707	thistle
ENSOARG00000007712	darkseagreen4
ENSOARG00000012773	yellowgreen
ENSOARG00000012903	pink
ENSOARG00000012994	darkorange2
ENSOARG00000013016	yellowgreen
ENSOARG00000013038	darkgreen
ENSOARG00000013139	yellowgreen
ENSOARG00000013154	pink
ENSOARG00000013168	blue4
ENSOARG00000013188	coral1
ENSOARG00000013246	darkgreen
ENSOARG00000013309	darkgreen
ENSOARG00000013331	darkorange2
ENSOARG00000013414	grey60
ENSOARG00000013554	yellowgreen
ENSOARG00000013569	lavenderblush3
ENSOARG00000013679	antiquewhite4
ENSOARG00000013803	darkred
ENSOARG00000013894	pink
ENSOARG00000014016	grey60
ENSOARG00000014393	lightpink4
ENSOARG00000014500	yellowgreen
ENSOARG00000014528	mediumorchid
ENSOARG00000014607	yellowgreen
ENSOARG00000014634	yellowgreen
ENSOARG00000014732	darkseagreen4
ENSOARG00000015056	pink
ENSOARG00000015173	darkorange2
ENSOARG00000015187	yellowgreen
ENSOARG00000015296	yellowgreen
ENSOARG00000015776	coral1
ENSOARG00000015790	darkgreen
ENSOARG00000016027	pink
ENSOARG00000001166	yellowgreen
ENSOARG00000016184	mediumorchid
ENSOARG00000016250	darkgreen
ENSOARG00000016359	coral1
ENSOARG00000016446	pink
ENSOARG00000001203	darkolivegreen4
ENSOARG00000016844	coral1
ENSOARG00000016995	mediumorchid
ENSOARG00000001338	yellowgreen
ENSOARG00000017077	coral1
ENSOARG00000017138	darkgreen
ENSOARG00000017153	lavenderblush3
ENSOARG00000017337	pink
ENSOARG00000017347	pink
ENSOARG00000017385	darkolivegreen4
ENSOARG00000017430	pink
ENSOARG00000017511	coral1
ENSOARG00000017529	coral1
ENSOARG00000017594	salmon4
ENSOARG00000017694	darkgreen
ENSOARG00000001639	pink
ENSOARG00000017706	pink
ENSOARG00000017765	grey60
ENSOARG00000017823	yellowgreen
ENSOARG00000017899	darkseagreen4
ENSOARG00000017987	mediumorchid
ENSOARG00000017996	darkred
ENSOARG00000018010	darkorange2
ENSOARG00000018021	yellowgreen
ENSOARG00000018109	darkolivegreen2
ENSOARG00000018281	grey60
ENSOARG00000018358	pink
ENSOARG00000018420	darkgreen
ENSOARG00000001677	darkorange2
ENSOARG00000018431	darkgreen
ENSOARG00000018474	darkgreen
ENSOARG00000018519	darkolivegreen4
ENSOARG00000018600	pink
ENSOARG00000018612	antiquewhite4
ENSOARG00000018628	coral1
ENSOARG00000018737	coral1
ENSOARG00000018775	grey60
ENSOARG00000018829	grey60
ENSOARG00000018871	mediumpurple3
ENSOARG00000018897	darkgreen
ENSOARG00000018970	darkgreen
ENSOARG00000019010	yellowgreen
ENSOARG00000019045	darkred
ENSOARG00000019179	darkseagreen4
ENSOARG00000019192	darkgreen
ENSOARG00000019221	pink
ENSOARG00000019257	darkseagreen4
ENSOARG00000019260	lavenderblush3
ENSOARG00000019298	pink
ENSOARG00000019308	pink
ENSOARG00000019318	mediumorchid
ENSOARG00000019330	pink
ENSOARG00000019357	darkgreen
ENSOARG00000019361	yellowgreen
ENSOARG00000019364	pink
ENSOARG00000019377	darkgreen
ENSOARG00000019394	pink
ENSOARG00000019412	pink
ENSOARG00000019435	darkseagreen4
ENSOARG00000019468	darkolivegreen2
ENSOARG00000019484	yellowgreen
ENSOARG00000019488	coral1
ENSOARG00000019513	mediumorchid
ENSOARG00000019551	skyblue3
ENSOARG00000019556	pink
ENSOARG00000019572	pink
ENSOARG00000019616	darkred
ENSOARG00000019619	lavenderblush3
ENSOARG00000001876	darkslateblue
ENSOARG00000025592	pink
ENSOARG00000019700	skyblue3
ENSOARG00000019707	grey60
ENSOARG00000019724	darkgreen
ENSOARG00000019728	pink
ENSOARG00000019746	pink
ENSOARG00000019762	mediumorchid
ENSOARG00000019768	blue4
ENSOARG00000001909	yellowgreen
ENSOARG00000019790	pink
ENSOARG00000019835	pink
ENSOARG00000019879	darkorange2
ENSOARG00000019904	yellowgreen
ENSOARG00000019939	darkolivegreen2
ENSOARG00000019957	darkolivegreen2
ENSOARG00000020009	yellowgreen
ENSOARG00000020050	darkorange
ENSOARG00000020062	coral1
ENSOARG00000020068	darkgreen
ENSOARG00000020078	yellowgreen
ENSOARG00000020086	pink
ENSOARG00000020092	yellowgreen
ENSOARG00000020112	coral1
ENSOARG00000020125	darkorange2
ENSOARG00000020132	skyblue3
ENSOARG00000001983	blue4
ENSOARG00000020139	darkgreen
ENSOARG00000020150	mediumorchid
ENSOARG00000020153	mediumorchid
ENSOARG00000020160	pink
ENSOARG00000020164	pink
ENSOARG00000020167	pink
ENSOARG00000020177	yellowgreen
ENSOARG00000020182	grey60
ENSOARG00000020191	grey60
ENSOARG00000020201	ivory
ENSOARG00000020205	pink
ENSOARG00000020214	darkred
ENSOARG00000020220	darkgreen
ENSOARG00000020222	coral1
ENSOARG00000002051	darkolivegreen4
ENSOARG00000020233	thistle
ENSOARG00000020237	pink
ENSOARG00000020240	darkolivegreen2
ENSOARG00000020246	pink
ENSOARG00000020253	darkgreen
ENSOARG00000020259	darkolivegreen4
ENSOARG00000020271	darkgreen
ENSOARG00000020275	darkgreen
ENSOARG00000020282	thistle
ENSOARG00000020301	lavenderblush3
ENSOARG00000020307	yellowgreen
ENSOARG00000020311	lavenderblush3
ENSOARG00000020318	coral1
ENSOARG00000020321	pink
ENSOARG00000020328	darkgreen
ENSOARG00000020335	darkorange2
ENSOARG00000020345	darkolivegreen4
ENSOARG00000020347	darkgreen
ENSOARG00000020351	darkorange
ENSOARG00000020355	yellowgreen
ENSOARG00000020358	coral1
ENSOARG00000020363	darkgreen
ENSOARG00000020367	yellowgreen
ENSOARG00000002122	darkorange
ENSOARG00000020377	pink
ENSOARG00000020383	darkred
ENSOARG00000020389	darkgreen
ENSOARG00000020394	pink
ENSOARG00000020396	thistle
ENSOARG00000020399	lavenderblush3
ENSOARG00000020403	darkorange2
ENSOARG00000020416	yellowgreen
ENSOARG00000020422	darkgreen
ENSOARG00000020426	darkorange2
ENSOARG00000020441	plum1
ENSOARG00000020450	pink
ENSOARG00000020462	mediumpurple3
ENSOARG00000020478	yellowgreen
ENSOARG00000020484	grey60
ENSOARG00000020487	lightpink4
ENSOARG00000020495	darkgreen
ENSOARG00000020506	darkred
ENSOARG00000020512	yellowgreen
ENSOARG00000020517	yellowgreen
ENSOARG00000020530	darkgreen
ENSOARG00000020534	thistle3
ENSOARG00000020537	pink
ENSOARG00000020543	pink
ENSOARG00000020548	darkgreen
ENSOARG00000020552	darkgreen
ENSOARG00000020560	mediumorchid
ENSOARG00000020564	darkgreen
ENSOARG00000020566	grey60
ENSOARG00000020569	pink
ENSOARG00000002245	mediumorchid
ENSOARG00000020572	grey60
ENSOARG00000002278	lightpink4
ENSOARG00000020575	lavenderblush3
ENSOARG00000020584	lightpink4
ENSOARG00000020590	lavenderblush3
ENSOARG00000020596	darkgreen
ENSOARG00000020600	darkslateblue
ENSOARG00000020604	darkseagreen4
ENSOARG00000020606	lavenderblush3
ENSOARG00000020609	darkorange
ENSOARG00000020612	lavenderblush3
ENSOARG00000020615	brown4
ENSOARG00000020618	darkorange
ENSOARG00000020620	darkgreen
ENSOARG00000020631	pink
ENSOARG00000020638	plum1
ENSOARG00000020640	antiquewhite4
ENSOARG00000020645	coral1
ENSOARG00000020648	mediumorchid
ENSOARG00000020649	darkred
ENSOARG00000020653	pink
ENSOARG00000020655	darkorange2
ENSOARG00000020657	darkred
ENSOARG00000020660	coral1
ENSOARG00000020662	darkgreen
ENSOARG00000020665	mediumorchid
ENSOARG00000020670	yellowgreen
ENSOARG00000020674	darkgreen
ENSOARG00000020682	yellowgreen
ENSOARG00000020685	pink
ENSOARG00000020687	darkgreen
ENSOARG00000020690	yellowgreen
ENSOARG00000020692	darkolivegreen2
ENSOARG00000020696	pink
ENSOARG00000020697	coral1
ENSOARG00000020701	darkorange2
ENSOARG00000020704	yellowgreen
ENSOARG00000020707	yellowgreen
ENSOARG00000020711	pink
ENSOARG00000020713	skyblue3
ENSOARG00000020719	mediumpurple3
ENSOARG00000020722	grey60
ENSOARG00000020736	yellowgreen
ENSOARG00000020737	grey60
ENSOARG00000020741	grey60
ENSOARG00000020744	darkseagreen4
ENSOARG00000020748	coral1
ENSOARG00000020756	coral1
ENSOARG00000020761	darkseagreen4
ENSOARG00000020767	pink
ENSOARG00000020768	yellowgreen
ENSOARG00000000257	darkgreen
ENSOARG00000000320	coral1
ENSOARG00000000418	grey60
ENSOARG00000014697	yellowgreen
ENSOARG00000000472	pink
ENSOARG00000000757	darkgreen
ENSOARG00000023121	lavenderblush3
ENSOARG00000001069	yellowgreen
ENSOARG00000001244	yellowgreen
ENSOARG00000001299	pink
ENSOARG00000001883	darkorange2
ENSOARG00000001927	grey60
ENSOARG00000025615	darkgreen
ENSOARG00000001978	coral1
ENSOARG00000002047	darkolivegreen4
ENSOARG00000002110	grey60
ENSOARG00000002161	darkred
ENSOARG00000002318	yellowgreen
ENSOARG00000002356	ivory
ENSOARG00000002409	pink
ENSOARG00000002463	ivory
ENSOARG00000002499	darkgreen
ENSOARG00000002537	coral1
ENSOARG00000002703	lightpink4
ENSOARG00000002754	coral1
ENSOARG00000002811	mediumorchid
ENSOARG00000002869	grey60
ENSOARG00000002923	coral1
ENSOARG00000002969	darkolivegreen4
ENSOARG00000003146	mediumorchid
ENSOARG00000003192	darkorange2
ENSOARG00000003508	darkorange2
ENSOARG00000003561	darkgreen
ENSOARG00000003614	darkorange2
ENSOARG00000015161	lightpink4
ENSOARG00000015199	lightpink4
ENSOARG00000003701	pink
ENSOARG00000004134	pink
ENSOARG00000015284	coral1
ENSOARG00000004209	yellowgreen
ENSOARG00000015348	darkorange2
ENSOARG00000004352	lavenderblush3
ENSOARG00000004459	mediumorchid
ENSOARG00000004511	darkgreen
ENSOARG00000004546	yellowgreen
ENSOARG00000004604	mediumorchid
ENSOARG00000004684	coral1
ENSOARG00000004727	yellowgreen
ENSOARG00000004762	yellowgreen
ENSOARG00000004797	coral1
ENSOARG00000005112	darkgreen
ENSOARG00000005180	yellowgreen
ENSOARG00000005235	pink
ENSOARG00000005357	yellowgreen
ENSOARG00000015417	darkgreen
ENSOARG00000005557	coral1
ENSOARG00000005732	yellowgreen
ENSOARG00000005774	grey60
ENSOARG00000005817	lavenderblush3
ENSOARG00000005871	darkgreen
ENSOARG00000005994	pink
ENSOARG00000006192	pink
ENSOARG00000006343	coral1
ENSOARG00000006402	pink
ENSOARG00000006450	pink
ENSOARG00000006495	coral1
ENSOARG00000006563	darkgreen
ENSOARG00000006643	darkolivegreen2
ENSOARG00000015487	yellowgreen
ENSOARG00000006715	grey60
ENSOARG00000006817	darkgreen
ENSOARG00000006956	thistle
ENSOARG00000007072	yellowgreen
ENSOARG00000007120	pink
ENSOARG00000007245	coral1
ENSOARG00000007285	darkolivegreen2
ENSOARG00000007346	yellowgreen
ENSOARG00000007444	skyblue4
ENSOARG00000007543	pink
ENSOARG00000007589	darkorange2
ENSOARG00000007798	grey60
ENSOARG00000007863	pink
ENSOARG00000007925	thistle
ENSOARG00000007980	coral1
ENSOARG00000008030	coral1
ENSOARG00000008193	pink
ENSOARG00000008228	yellowgreen
ENSOARG00000008308	skyblue3
ENSOARG00000008412	thistle3
ENSOARG00000008582	darkorange2
ENSOARG00000008665	yellowgreen
ENSOARG00000025635	salmon4
ENSOARG00000008813	pink
ENSOARG00000008857	pink
ENSOARG00000008905	pink
ENSOARG00000008995	coral1
ENSOARG00000009221	pink
ENSOARG00000009261	lightpink4
ENSOARG00000009309	grey60
ENSOARG00000009366	darkred
ENSOARG00000009414	yellowgreen
ENSOARG00000009480	pink
ENSOARG00000009615	yellowgreen
ENSOARG00000009669	darkgreen
ENSOARG00000009775	ivory
ENSOARG00000010158	yellowgreen
ENSOARG00000010231	coral1
ENSOARG00000010283	darkorange2
ENSOARG00000010468	thistle
ENSOARG00000010526	thistle
ENSOARG00000010625	plum1
ENSOARG00000010806	lavenderblush3
ENSOARG00000010882	lavenderblush3
ENSOARG00000010926	salmon4
ENSOARG00000010984	lavenderblush3
ENSOARG00000011030	darkgreen
ENSOARG00000011069	thistle
ENSOARG00000011128	lavenderblush3
ENSOARG00000011162	darkgreen
ENSOARG00000011235	lavenderblush3
ENSOARG00000011314	darkgreen
ENSOARG00000011345	lightpink4
ENSOARG00000011377	darkorange
ENSOARG00000011405	lightpink4
ENSOARG00000011434	lavenderblush3
ENSOARG00000011502	darkorange
ENSOARG00000011590	skyblue3
ENSOARG00000011672	lavenderblush3
ENSOARG00000011711	darkorange
ENSOARG00000011738	lavenderblush3
ENSOARG00000011773	darkgreen
ENSOARG00000011864	lavenderblush3
ENSOARG00000011901	lavenderblush3
ENSOARG00000011962	lavenderblush3
ENSOARG00000012247	darkgreen
ENSOARG00000012283	darkgreen
ENSOARG00000012316	darkorange
ENSOARG00000012367	darkorange
ENSOARG00000012403	lavenderblush3
ENSOARG00000012452	darkseagreen4
ENSOARG00000012504	darkorange
ENSOARG00000012584	lavenderblush3
ENSOARG00000012653	lavenderblush3
ENSOARG00000016079	darkgreen
ENSOARG00000012704	darkorange
ENSOARG00000013023	thistle
ENSOARG00000013086	grey60
ENSOARG00000013135	salmon4
ENSOARG00000013261	lavenderblush3
ENSOARG00000013377	darkorange
ENSOARG00000013469	darkred
ENSOARG00000013511	darkseagreen4
ENSOARG00000013599	grey60
ENSOARG00000013659	grey60
ENSOARG00000013804	brown4
ENSOARG00000013878	darkorange
ENSOARG00000013952	mediumorchid
ENSOARG00000013992	darkgreen
ENSOARG00000014127	thistle
ENSOARG00000014193	pink
ENSOARG00000014266	pink
ENSOARG00000014325	lavenderblush3
ENSOARG00000014368	grey60
ENSOARG00000014447	lightpink4
ENSOARG00000014488	lightpink4
ENSOARG00000014532	lightpink4
ENSOARG00000014569	darkred
ENSOARG00000014642	pink
ENSOARG00000014974	darkseagreen4
ENSOARG00000015031	lavenderblush3
ENSOARG00000015059	pink
ENSOARG00000015090	mediumorchid
ENSOARG00000015192	pink
ENSOARG00000015230	lavenderblush3
ENSOARG00000015280	mediumpurple3
ENSOARG00000025648	lavenderblush3
ENSOARG00000015361	darkgreen
ENSOARG00000015395	grey60
ENSOARG00000015440	lavenderblush3
ENSOARG00000015517	mediumpurple4
ENSOARG00000015558	darkseagreen4
ENSOARG00000015604	skyblue3
ENSOARG00000015695	darkorange
ENSOARG00000015722	mediumorchid
ENSOARG00000015796	thistle
ENSOARG00000015824	darkolivegreen4
ENSOARG00000015858	lavenderblush3
ENSOARG00000005185	coral1
ENSOARG00000005204	darkred
ENSOARG00000025730	darkorange
ENSOARG00000005339	lavenderblush3
ENSOARG00000005358	darkorange
ENSOARG00000005369	lavenderblush3
ENSOARG00000005386	lavenderblush3
ENSOARG00000005397	darkolivegreen4
ENSOARG00000005457	coral1
ENSOARG00000005473	lavenderblush3
ENSOARG00000005498	mediumorchid
ENSOARG00000005528	pink
ENSOARG00000005613	lavenderblush3
ENSOARG00000005631	darkgreen
ENSOARG00000005644	darkred
ENSOARG00000005661	pink
ENSOARG00000005690	darkgreen
ENSOARG00000005705	grey60
ENSOARG00000005733	thistle
ENSOARG00000005756	grey60
ENSOARG00000005792	blue4
ENSOARG00000005833	darkgreen
ENSOARG00000005852	lavenderblush3
ENSOARG00000005959	antiquewhite4
ENSOARG00000005984	lavenderblush3
ENSOARG00000005993	darkgreen
ENSOARG00000006009	darkorange
ENSOARG00000006030	darkorange
ENSOARG00000006114	darkgreen
ENSOARG00000006134	darkgreen
ENSOARG00000006161	grey60
ENSOARG00000006197	lightpink4
ENSOARG00000006255	darkolivegreen4
ENSOARG00000006271	mediumorchid
ENSOARG00000006319	plum3
ENSOARG00000006345	darkgreen
ENSOARG00000006375	pink
ENSOARG00000006395	lightpink4
ENSOARG00000006452	skyblue4
ENSOARG00000006478	coral1
ENSOARG00000006498	pink
ENSOARG00000006519	coral1
ENSOARG00000006543	mediumorchid
ENSOARG00000006568	pink
ENSOARG00000006584	darkgreen
ENSOARG00000006649	darkolivegreen4
ENSOARG00000006659	darkolivegreen4
ENSOARG00000006712	coral1
ENSOARG00000006760	coral1
ENSOARG00000006916	yellowgreen
ENSOARG00000006946	pink
ENSOARG00000007009	brown4
ENSOARG00000007057	pink
ENSOARG00000007076	darkgreen
ENSOARG00000007093	yellowgreen
ENSOARG00000007124	pink
ENSOARG00000007169	lightpink4
ENSOARG00000007188	yellowgreen
ENSOARG00000007213	salmon4
ENSOARG00000007249	lavenderblush3
ENSOARG00000007266	pink
ENSOARG00000007283	coral1
ENSOARG00000007301	pink
ENSOARG00000007344	plum1
ENSOARG00000007371	yellowgreen
ENSOARG00000007399	yellowgreen
ENSOARG00000007489	coral1
ENSOARG00000007528	darkgreen
ENSOARG00000007538	yellowgreen
ENSOARG00000007645	darkred
ENSOARG00000007657	lightpink4
ENSOARG00000007673	pink
ENSOARG00000007721	darkolivegreen4
ENSOARG00000007741	darkgreen
ENSOARG00000007771	darkorange
ENSOARG00000007786	lightpink4
ENSOARG00000007814	coral1
ENSOARG00000007832	grey60
ENSOARG00000003352	blue4
ENSOARG00000007870	mediumorchid
ENSOARG00000025751	pink
ENSOARG00000007981	grey60
ENSOARG00000008012	darkorange
ENSOARG00000008029	darkorange
ENSOARG00000008048	grey60
ENSOARG00000008084	lightpink4
ENSOARG00000008116	lightpink4
ENSOARG00000008125	lightpink4
ENSOARG00000008136	lightpink4
ENSOARG00000008161	darkorange
ENSOARG00000008190	lightpink4
ENSOARG00000008204	darkseagreen4
ENSOARG00000008217	pink
ENSOARG00000008299	darkorange2
ENSOARG00000023190	lavenderblush3
ENSOARG00000008328	yellowgreen
ENSOARG00000008348	pink
ENSOARG00000008402	grey60
ENSOARG00000008415	darkgreen
ENSOARG00000008440	pink
ENSOARG00000008461	yellowgreen
ENSOARG00000008474	thistle3
ENSOARG00000008491	antiquewhite4
ENSOARG00000008514	antiquewhite4
ENSOARG00000008546	pink
ENSOARG00000008578	pink
ENSOARG00000008608	grey60
ENSOARG00000008621	darkgreen
ENSOARG00000008634	skyblue3
ENSOARG00000008706	coral1
ENSOARG00000008732	coral1
ENSOARG00000008757	mediumorchid
ENSOARG00000008790	coral1
ENSOARG00000008815	pink
ENSOARG00000008849	pink
ENSOARG00000008920	blue4
ENSOARG00000003498	yellowgreen
ENSOARG00000008935	darkgreen
ENSOARG00000008950	pink
ENSOARG00000008971	darkseagreen4
ENSOARG00000008990	pink
ENSOARG00000009010	mediumorchid
ENSOARG00000009024	darkred
ENSOARG00000009045	thistle
ENSOARG00000009164	darkorange
ENSOARG00000009180	darkorange
ENSOARG00000009209	darkorange
ENSOARG00000003526	lightpink4
ENSOARG00000009296	blue2
ENSOARG00000009318	pink
ENSOARG00000009334	blue4
ENSOARG00000008077	darkorange
ENSOARG00000009345	mediumpurple3
ENSOARG00000025757	lightpink4
ENSOARG00000009359	lightpink4
ENSOARG00000009390	grey60
ENSOARG00000009424	lavenderblush3
ENSOARG00000009442	blue2
ENSOARG00000009478	yellowgreen
ENSOARG00000009506	darkolivegreen2
ENSOARG00000009520	blue2
ENSOARG00000009544	antiquewhite4
ENSOARG00000009567	yellowgreen
ENSOARG00000009583	yellowgreen
ENSOARG00000009598	pink
ENSOARG00000009659	mediumorchid
ENSOARG00000009699	lightpink4
ENSOARG00000009726	lavenderblush3
ENSOARG00000009739	thistle
ENSOARG00000025759	coral1
ENSOARG00000009786	mediumpurple3
ENSOARG00000009802	mediumpurple3
ENSOARG00000009851	yellowgreen
ENSOARG00000009874	grey60
ENSOARG00000009918	coral1
ENSOARG00000010083	lightpink4
ENSOARG00000010103	darkgreen
ENSOARG00000010146	darkorange
ENSOARG00000010161	salmon4
ENSOARG00000010174	lavenderblush3
ENSOARG00000010212	darkorange
ENSOARG00000010234	lavenderblush3
ENSOARG00000010250	lavenderblush3
ENSOARG00000010264	lightpink4
ENSOARG00000010306	pink
ENSOARG00000010324	salmon4
ENSOARG00000010372	darkslateblue
ENSOARG00000010405	skyblue4
ENSOARG00000010450	darkorange
ENSOARG00000010474	lavenderblush3
ENSOARG00000010494	lightpink4
ENSOARG00000010513	lavenderblush3
ENSOARG00000010600	pink
ENSOARG00000010631	darkorange
ENSOARG00000010657	pink
ENSOARG00000010681	mediumorchid
ENSOARG00000010794	antiquewhite4
ENSOARG00000010804	darkgreen
ENSOARG00000010868	darkgreen
ENSOARG00000010887	pink
ENSOARG00000010908	darkgreen
ENSOARG00000010919	pink
ENSOARG00000010939	coral1
ENSOARG00000010960	darkred
ENSOARG00000010971	mediumorchid
ENSOARG00000011045	darkred
ENSOARG00000011082	thistle
ENSOARG00000011100	lavenderblush3
ENSOARG00000011118	darkorange
ENSOARG00000011131	pink
ENSOARG00000011144	yellowgreen
ENSOARG00000011154	yellowgreen
ENSOARG00000011180	darkred
ENSOARG00000011207	mediumorchid
ENSOARG00000011233	darkgreen
ENSOARG00000011255	pink
ENSOARG00000011271	blue4
ENSOARG00000011287	coral1
ENSOARG00000011346	thistle
ENSOARG00000008225	yellowgreen
ENSOARG00000011365	pink
ENSOARG00000011386	darkgreen
ENSOARG00000011399	darkorange2
ENSOARG00000011430	yellowgreen
ENSOARG00000011447	skyblue3
ENSOARG00000011465	yellowgreen
ENSOARG00000011482	lavenderblush3
ENSOARG00000011504	pink
ENSOARG00000011518	thistle
ENSOARG00000011541	pink
ENSOARG00000011563	pink
ENSOARG00000011594	darkgreen
ENSOARG00000011612	darkgreen
ENSOARG00000008260	lightpink4
ENSOARG00000011628	lightpink4
ENSOARG00000011660	darkgreen
ENSOARG00000011701	lightpink4
ENSOARG00000011729	blue2
ENSOARG00000011745	brown4
ENSOARG00000011797	darkorange
ENSOARG00000011820	darkorange
ENSOARG00000011833	lightpink4
ENSOARG00000011863	darkorange
ENSOARG00000011889	thistle
ENSOARG00000011918	darkred
ENSOARG00000011931	darkred
ENSOARG00000022840	lavenderblush3
ENSOARG00000011944	darkorange
ENSOARG00000011957	lavenderblush3
ENSOARG00000011970	lavenderblush3
ENSOARG00000012003	honeydew
ENSOARG00000012072	grey60
ENSOARG00000012121	lightpink4
ENSOARG00000012139	darkorange
ENSOARG00000012156	lavenderblush3
ENSOARG00000012171	lavenderblush3
ENSOARG00000012193	coral3
ENSOARG00000012228	salmon4
ENSOARG00000012299	grey60
ENSOARG00000025767	yellowgreen
ENSOARG00000012336	coral1
ENSOARG00000012354	darkorange2
ENSOARG00000012371	yellowgreen
ENSOARG00000023417	lavenderblush3
ENSOARG00000012393	grey60
ENSOARG00000012433	coral1
ENSOARG00000012484	pink
ENSOARG00000008374	yellowgreen
ENSOARG00000012496	darkgreen
ENSOARG00000012515	darkseagreen4
ENSOARG00000012552	mediumorchid
ENSOARG00000012574	yellowgreen
ENSOARG00000012588	pink
ENSOARG00000012601	yellowgreen
ENSOARG00000012634	coral1
ENSOARG00000012672	coral1
ENSOARG00000012705	coral1
ENSOARG00000012740	mediumorchid
ENSOARG00000012771	pink
ENSOARG00000012786	pink
ENSOARG00000008425	darkorange
ENSOARG00000012805	coral1
ENSOARG00000012896	coral1
ENSOARG00000012914	darkorange2
ENSOARG00000012933	coral1
ENSOARG00000012964	darkorange2
ENSOARG00000012988	grey60
ENSOARG00000013044	ivory
ENSOARG00000013055	pink
ENSOARG00000013075	grey60
ENSOARG00000008458	darkorange
ENSOARG00000013129	pink
ENSOARG00000013173	pink
ENSOARG00000013211	pink
ENSOARG00000013265	grey60
ENSOARG00000013337	yellowgreen
ENSOARG00000013361	grey60
ENSOARG00000013378	coral1
ENSOARG00000013411	pink
ENSOARG00000013424	lightpink4
ENSOARG00000025774	darkgreen
ENSOARG00000013449	ivory
ENSOARG00000013463	grey60
ENSOARG00000013480	coral1
ENSOARG00000013500	pink
ENSOARG00000013509	mediumorchid
ENSOARG00000013525	pink
ENSOARG00000013544	mediumpurple3
ENSOARG00000013572	pink
ENSOARG00000013600	coral1
ENSOARG00000013618	darkgreen
ENSOARG00000013648	coral1
ENSOARG00000013702	grey60
ENSOARG00000013719	yellowgreen
ENSOARG00000025779	darkorange
ENSOARG00000013861	mediumorchid
ENSOARG00000013900	yellowgreen
ENSOARG00000013963	pink
ENSOARG00000013981	pink
ENSOARG00000014002	yellowgreen
ENSOARG00000014032	pink
ENSOARG00000014084	coral1
ENSOARG00000014106	plum1
ENSOARG00000008644	darkslateblue
ENSOARG00000014181	pink
ENSOARG00000014199	antiquewhite4
ENSOARG00000014222	pink
ENSOARG00000014242	darkolivegreen4
ENSOARG00000014252	grey60
ENSOARG00000014276	darkseagreen4
ENSOARG00000014289	grey60
ENSOARG00000014316	pink
ENSOARG00000014346	ivory
ENSOARG00000025783	thistle
ENSOARG00000025784	pink
ENSOARG00000025785	pink
ENSOARG00000014411	pink
ENSOARG00000025786	skyblue3
ENSOARG00000014501	pink
ENSOARG00000014522	darkgreen
ENSOARG00000014545	pink
ENSOARG00000014586	yellowgreen
ENSOARG00000014651	lavenderblush3
ENSOARG00000014678	coral1
ENSOARG00000008968	pink
ENSOARG00000008996	lightpink4
ENSOARG00000014707	mediumorchid
ENSOARG00000014731	coral1
ENSOARG00000014752	darkgreen
ENSOARG00000014760	yellowgreen
ENSOARG00000014790	ivory
ENSOARG00000014827	pink
ENSOARG00000014845	yellowgreen
ENSOARG00000014858	darkorange2
ENSOARG00000014874	darkorange
ENSOARG00000014887	pink
ENSOARG00000014910	thistle
ENSOARG00000014938	lavenderblush3
ENSOARG00000014977	darkseagreen4
ENSOARG00000014991	lavenderblush3
ENSOARG00000015017	lavenderblush3
ENSOARG00000015036	grey60
ENSOARG00000015055	grey60
ENSOARG00000015074	grey60
ENSOARG00000015141	thistle
ENSOARG00000015175	plum1
ENSOARG00000015215	lavenderblush3
ENSOARG00000015237	darkolivegreen4
ENSOARG00000015250	brown4
ENSOARG00000015263	brown4
ENSOARG00000015325	yellowgreen
ENSOARG00000015344	darkgreen
ENSOARG00000015369	yellowgreen
ENSOARG00000015382	blue2
ENSOARG00000015402	darkred
ENSOARG00000015443	deeppink
ENSOARG00000015452	pink
ENSOARG00000009285	yellowgreen
ENSOARG00000015471	pink
ENSOARG00000015494	lavenderblush3
ENSOARG00000015519	pink
ENSOARG00000009307	lavenderblush3
ENSOARG00000015541	lavenderblush3
ENSOARG00000015550	darkred
ENSOARG00000015569	darkgreen
ENSOARG00000015600	grey60
ENSOARG00000015655	lavenderblush3
ENSOARG00000015710	grey60
ENSOARG00000015765	darkgreen
ENSOARG00000015785	coral1
ENSOARG00000015798	pink
ENSOARG00000015810	lightpink4
ENSOARG00000015820	lavenderblush3
ENSOARG00000015829	lightpink4
ENSOARG00000015891	antiquewhite4
ENSOARG00000015901	pink
ENSOARG00000015936	pink
ENSOARG00000015968	antiquewhite4
ENSOARG00000009427	lavenderblush3
ENSOARG00000015985	darkgreen
ENSOARG00000015995	darkorange2
ENSOARG00000016015	coral1
ENSOARG00000016097	darkgreen
ENSOARG00000016128	coral1
ENSOARG00000016147	darkred
ENSOARG00000016188	lavenderblush3
ENSOARG00000016210	coral1
ENSOARG00000016229	darkgreen
ENSOARG00000016246	skyblue3
ENSOARG00000016259	darkgreen
ENSOARG00000016273	pink
ENSOARG00000016301	pink
ENSOARG00000016313	darkgreen
ENSOARG00000016326	yellowgreen
ENSOARG00000016379	darkorange2
ENSOARG00000016390	lightpink4
ENSOARG00000016410	yellowgreen
ENSOARG00000016547	pink
ENSOARG00000025802	pink
ENSOARG00000016584	pink
ENSOARG00000016607	pink
ENSOARG00000016623	darkorange2
ENSOARG00000016633	deeppink
ENSOARG00000016728	pink
ENSOARG00000016736	pink
ENSOARG00000016751	coral1
ENSOARG00000019602	ivory
ENSOARG00000016782	yellowgreen
ENSOARG00000019608	darkolivegreen4
ENSOARG00000016834	mediumorchid
ENSOARG00000016867	pink
ENSOARG00000016885	plum1
ENSOARG00000016891	darkolivegreen4
ENSOARG00000016905	yellowgreen
ENSOARG00000016943	coral1
ENSOARG00000016969	yellowgreen
ENSOARG00000017288	mediumorchid
ENSOARG00000017321	coral1
ENSOARG00000017348	darkorange2
ENSOARG00000017403	pink
ENSOARG00000017431	coral1
ENSOARG00000017442	mediumorchid
ENSOARG00000017452	pink
ENSOARG00000000151	pink
ENSOARG00000000170	yellowgreen
ENSOARG00000000194	pink
ENSOARG00000000276	grey60
ENSOARG00000000298	skyblue3
ENSOARG00000000324	yellowgreen
ENSOARG00000000339	darkgreen
ENSOARG00000000451	pink
ENSOARG00000000469	darkolivegreen2
ENSOARG00000000578	darkred
ENSOARG00000000725	coral1
ENSOARG00000001014	darkseagreen4
ENSOARG00000025808	lavenderblush3
ENSOARG00000001187	darkseagreen4
ENSOARG00000001485	pink
ENSOARG00000001611	pink
ENSOARG00000001763	darkgreen
ENSOARG00000001885	yellowgreen
ENSOARG00000002042	pink
ENSOARG00000002060	pink
ENSOARG00000002188	pink
ENSOARG00000002212	pink
ENSOARG00000002237	darkgreen
ENSOARG00000002804	coral1
ENSOARG00000002884	pink
ENSOARG00000002906	yellowgreen
ENSOARG00000019650	yellowgreen
ENSOARG00000003174	darkorange2
ENSOARG00000003284	lavenderblush3
ENSOARG00000003872	lightpink4
ENSOARG00000004000	lightpink4
ENSOARG00000004285	coral1
ENSOARG00000004301	darkseagreen4
ENSOARG00000004675	pink
ENSOARG00000005011	pink
ENSOARG00000005138	coral1
ENSOARG00000005709	pink
ENSOARG00000005837	yellowgreen
ENSOARG00000006024	coral1
ENSOARG00000006142	mediumorchid
ENSOARG00000006454	pink
ENSOARG00000006594	darkseagreen4
ENSOARG00000006699	mediumorchid
ENSOARG00000006791	mediumpurple3
ENSOARG00000006870	grey60
ENSOARG00000007138	mediumorchid
ENSOARG00000007220	pink
ENSOARG00000007352	coral1
ENSOARG00000007484	coral1
ENSOARG00000007585	grey60
ENSOARG00000007629	grey60
ENSOARG00000007733	pink
ENSOARG00000007774	blue4
ENSOARG00000007964	pink
ENSOARG00000007984	thistle
ENSOARG00000008053	pink
ENSOARG00000008158	darkgreen
ENSOARG00000008264	grey60
ENSOARG00000008357	mediumorchid
ENSOARG00000008452	yellowgreen
ENSOARG00000025816	coral1
ENSOARG00000008659	coral1
ENSOARG00000008930	yellowgreen
ENSOARG00000009019	blue4
ENSOARG00000009103	yellowgreen
ENSOARG00000009199	darkorange2
ENSOARG00000009208	yellowgreen
ENSOARG00000009320	yellowgreen
ENSOARG00000009618	pink
ENSOARG00000009700	coral1
ENSOARG00000025821	pink
ENSOARG00000009823	pink
ENSOARG00000009841	coral1
ENSOARG00000009880	coral1
ENSOARG00000009898	pink
ENSOARG00000009910	mediumpurple4
ENSOARG00000009919	pink
ENSOARG00000009938	yellowgreen
ENSOARG00000010057	darkseagreen4
ENSOARG00000010266	coral1
ENSOARG00000010353	coral1
ENSOARG00000010382	lightpink4
ENSOARG00000010462	lavenderblush3
ENSOARG00000010544	yellowgreen
ENSOARG00000010614	thistle3
ENSOARG00000010706	yellowgreen
ENSOARG00000010788	pink
ENSOARG00000010922	grey60
ENSOARG00000011027	pink
ENSOARG00000011259	darkgreen
ENSOARG00000011425	thistle
ENSOARG00000011436	grey60
ENSOARG00000011536	mediumpurple4
ENSOARG00000011685	darkgreen
ENSOARG00000011780	mediumorchid
ENSOARG00000011885	grey60
ENSOARG00000012040	darkorange2
ENSOARG00000012195	grey60
ENSOARG00000012219	pink
ENSOARG00000012368	lightpink4
ENSOARG00000012419	pink
ENSOARG00000012490	yellowgreen
ENSOARG00000012857	pink
ENSOARG00000012888	skyblue3
ENSOARG00000019720	darkorange
ENSOARG00000012973	lightpink4
ENSOARG00000013227	grey60
ENSOARG00000013327	darkgreen
ENSOARG00000013339	yellowgreen
ENSOARG00000013467	yellowgreen
ENSOARG00000013549	grey60
ENSOARG00000013621	lavenderblush3
ENSOARG00000013812	yellowgreen
ENSOARG00000013903	coral1
ENSOARG00000014170	pink
ENSOARG00000023771	darkorange
ENSOARG00000014340	yellowgreen
ENSOARG00000014514	yellowgreen
ENSOARG00000014750	coral1
ENSOARG00000014836	blue4
ENSOARG00000014947	darkseagreen4
ENSOARG00000014975	yellowgreen
ENSOARG00000015111	thistle3
ENSOARG00000015246	grey60
ENSOARG00000015374	darkgreen
ENSOARG00000015462	darkgreen
ENSOARG00000015476	yellowgreen
ENSOARG00000015545	yellowgreen
ENSOARG00000015557	darkgreen
ENSOARG00000015634	salmon4
ENSOARG00000015701	grey60
ENSOARG00000015723	pink
ENSOARG00000015828	pink
ENSOARG00000015837	lavenderblush3
ENSOARG00000015850	darkorange2
ENSOARG00000015935	salmon4
ENSOARG00000015954	pink
ENSOARG00000015969	darkgreen
ENSOARG00000016031	yellowgreen
ENSOARG00000016520	yellowgreen
ENSOARG00000016541	darkgreen
ENSOARG00000016635	yellowgreen
ENSOARG00000016650	pink
ENSOARG00000016665	yellowgreen
ENSOARG00000016741	coral1
ENSOARG00000016831	yellowgreen
ENSOARG00000016852	antiquewhite4
ENSOARG00000016922	darkgreen
ENSOARG00000017068	darkgreen
ENSOARG00000017141	yellowgreen
ENSOARG00000017263	pink
ENSOARG00000017445	darkorange2
ENSOARG00000017555	darkgreen
ENSOARG00000017569	darkgreen
ENSOARG00000017641	coral1
ENSOARG00000017653	plum1
ENSOARG00000017781	yellowgreen
ENSOARG00000017873	pink
ENSOARG00000017979	coral1
ENSOARG00000018152	coral1
ENSOARG00000018213	grey60
ENSOARG00000018226	pink
ENSOARG00000018277	darkseagreen4
ENSOARG00000018321	lavenderblush3
ENSOARG00000018331	lavenderblush3
ENSOARG00000018381	lavenderblush3
ENSOARG00000018434	coral1
ENSOARG00000018495	grey60
ENSOARG00000025841	darkgreen
ENSOARG00000018563	yellowgreen
ENSOARG00000018622	darkolivegreen4
ENSOARG00000018793	darkorange2
ENSOARG00000018838	lightpink4
ENSOARG00000018847	pink
ENSOARG00000018885	lavenderblush3
ENSOARG00000018890	yellowgreen
ENSOARG00000018896	lightpink4
ENSOARG00000018903	grey60
ENSOARG00000018980	yellowgreen
ENSOARG00000019028	yellowgreen
ENSOARG00000019101	ivory
ENSOARG00000019149	darkgreen
ENSOARG00000019155	pink
ENSOARG00000019193	yellowgreen
ENSOARG00000019252	pink
ENSOARG00000019275	thistle3
ENSOARG00000019309	pink
ENSOARG00000019329	coral1
ENSOARG00000019346	pink
ENSOARG00000019350	pink
ENSOARG00000019366	pink
ENSOARG00000019393	thistle
ENSOARG00000019405	darkgreen
ENSOARG00000019446	mediumorchid
ENSOARG00000019464	lightpink4
ENSOARG00000019477	lightpink4
ENSOARG00000019492	lightpink4
ENSOARG00000019495	darkgreen
ENSOARG00000019500	darkorange
ENSOARG00000019505	darkorange
ENSOARG00000019527	darkorange
ENSOARG00000019535	brown4
ENSOARG00000019557	darkorange
ENSOARG00000019601	mediumorchid
ENSOARG00000019624	darkgreen
ENSOARG00000019647	lavenderblush3
ENSOARG00000019649	blue2
ENSOARG00000019664	lavenderblush3
ENSOARG00000019690	lavenderblush3
ENSOARG00000019716	coral1
ENSOARG00000019836	darkorange
ENSOARG00000019867	lavenderblush3
ENSOARG00000019885	darkorange
ENSOARG00000019920	antiquewhite4
ENSOARG00000019940	darkorange
ENSOARG00000019955	salmon4
ENSOARG00000019976	pink
ENSOARG00000020016	lavenderblush3
ENSOARG00000020020	lavenderblush3
ENSOARG00000020032	honeydew
ENSOARG00000020051	lavenderblush3
ENSOARG00000022244	lavenderblush3
ENSOARG00000020161	lavenderblush3
ENSOARG00000020190	lavenderblush3
ENSOARG00000020203	lightpink4
ENSOARG00000020207	lavenderblush3
ENSOARG00000020209	lavenderblush3
ENSOARG00000020248	lightpink4
ENSOARG00000020329	pink
ENSOARG00000020374	skyblue3
ENSOARG00000020391	pink
ENSOARG00000020405	darkgreen
ENSOARG00000020409	darkolivegreen4
ENSOARG00000020413	darkseagreen4
ENSOARG00000020419	mediumorchid
ENSOARG00000020437	pink
ENSOARG00000020455	yellowgreen
ENSOARG00000020485	antiquewhite4
ENSOARG00000020554	darkgreen
ENSOARG00000020567	yellowgreen
ENSOARG00000020593	coral1
ENSOARG00000020614	pink
ENSOARG00000020630	plum3
ENSOARG00000020646	yellowgreen
ENSOARG00000020656	mediumpurple3
ENSOARG00000020671	mediumorchid
ENSOARG00000020673	darkorange
ENSOARG00000019810	darkred
ENSOARG00000020680	pink
ENSOARG00000020693	darkorange
ENSOARG00000020705	lavenderblush3
ENSOARG00000020709	yellowgreen
ENSOARG00000020723	yellowgreen
ENSOARG00000020725	pink
ENSOARG00000020728	darkred
ENSOARG00000020740	grey60
ENSOARG00000020815	lavenderblush3
ENSOARG00000020823	yellowgreen
ENSOARG00000020832	lavenderblush3
ENSOARG00000020846	lavenderblush3
ENSOARG00000020854	darkorange
ENSOARG00000020868	pink
ENSOARG00000020873	mediumorchid
ENSOARG00000020890	pink
ENSOARG00000020897	pink
ENSOARG00000020917	darkorange2
ENSOARG00000020929	pink
ENSOARG00000020939	lavenderblush3
ENSOARG00000020951	pink
ENSOARG00000020961	lightpink4
ENSOARG00000020968	lavenderblush3
ENSOARG00000000244	darkorange
ENSOARG00000000261	blue2
ENSOARG00000000281	lightpink4
ENSOARG00000000400	brown4
ENSOARG00000000490	salmon4
ENSOARG00000000622	lavenderblush3
ENSOARG00000000642	thistle
ENSOARG00000000666	darkgreen
ENSOARG00000000683	darkgreen
ENSOARG00000001240	darkorange
ENSOARG00000001516	lightpink4
ENSOARG00000001603	yellowgreen
ENSOARG00000001618	pink
ENSOARG00000001712	darkgreen
ENSOARG00000001899	darkgreen
ENSOARG00000002094	deeppink
ENSOARG00000002114	darkgreen
ENSOARG00000002344	lavenderblush3
ENSOARG00000024349	skyblue3
ENSOARG00000002451	pink
ENSOARG00000002545	grey60
ENSOARG00000002698	darkgreen
ENSOARG00000002809	darkgreen
ENSOARG00000019826	darkslateblue
ENSOARG00000022409	lavenderblush3
ENSOARG00000002828	pink
ENSOARG00000024158	lavenderblush3
ENSOARG00000022761	darkorange
ENSOARG00000024571	darkorange
ENSOARG00000024472	darkolivegreen4
ENSOARG00000002843	darkseagreen4
ENSOARG00000002939	darkslateblue
ENSOARG00000023942	lavenderblush3
ENSOARG00000024917	lavenderblush3
ENSOARG00000002971	grey60
ENSOARG00000003008	antiquewhite4
ENSOARG00000003022	skyblue4
ENSOARG00000003035	darkgreen
ENSOARG00000019840	blue4
ENSOARG00000003071	coral1
ENSOARG00000003207	lightpink4
ENSOARG00000003240	darkgreen
ENSOARG00000003254	lightpink4
ENSOARG00000003283	darkolivegreen4
ENSOARG00000003303	yellowgreen
ENSOARG00000003320	darkgreen
ENSOARG00000003341	darkgreen
ENSOARG00000003365	lightpink4
ENSOARG00000003394	lavenderblush3
ENSOARG00000003416	lightpink4
ENSOARG00000003550	brown4
ENSOARG00000003646	lavenderblush3
ENSOARG00000003660	darkorange
ENSOARG00000003686	antiquewhite4
ENSOARG00000003836	lavenderblush3
ENSOARG00000003907	darkgreen
ENSOARG00000003955	darkorange
ENSOARG00000004043	lavenderblush3
ENSOARG00000004063	lightpink4
ENSOARG00000004157	darkorange
ENSOARG00000004275	antiquewhite4
ENSOARG00000004384	darkorange
ENSOARG00000004498	thistle
ENSOARG00000004628	darkorange
ENSOARG00000004720	darkgreen
ENSOARG00000004803	blue2
ENSOARG00000004886	lavenderblush3
ENSOARG00000004999	darkred
ENSOARG00000005342	darkorange
ENSOARG00000005378	darkorange2
ENSOARG00000005679	lavenderblush3
ENSOARG00000005764	yellowgreen
ENSOARG00000005807	lavenderblush3
ENSOARG00000005889	darkorange
ENSOARG00000005906	skyblue3
ENSOARG00000005996	lavenderblush3
ENSOARG00000006067	darkgreen
ENSOARG00000006239	lightpink4
ENSOARG00000006256	yellowgreen
ENSOARG00000006348	darkgreen
ENSOARG00000006421	lavenderblush3
ENSOARG00000006435	coral1
ENSOARG00000006453	darkgreen
ENSOARG00000006575	darkseagreen4
ENSOARG00000006593	lavenderblush3
ENSOARG00000006611	honeydew
ENSOARG00000006709	darkgreen
ENSOARG00000006972	darkolivegreen4
ENSOARG00000006984	darkgreen
ENSOARG00000007000	darkorange
ENSOARG00000007012	darkorange
ENSOARG00000007033	lightpink4
ENSOARG00000007127	lightpink4
ENSOARG00000007146	darkorange
ENSOARG00000007158	darkgreen
ENSOARG00000007237	darkgreen
ENSOARG00000007306	darkolivegreen4
ENSOARG00000007318	lavenderblush3
ENSOARG00000007334	lightpink4
ENSOARG00000007411	lightpink4
ENSOARG00000007586	yellowgreen
ENSOARG00000007609	darkgreen
ENSOARG00000007630	coral1
ENSOARG00000007715	plum3
ENSOARG00000007977	lightpink4
ENSOARG00000007991	lightpink4
ENSOARG00000008001	lightpink4
ENSOARG00000008054	salmon4
ENSOARG00000008088	mediumorchid
ENSOARG00000018515	blue2
ENSOARG00000008364	grey60
ENSOARG00000008471	lightpink4
ENSOARG00000008507	lightpink4
ENSOARG00000008589	darkorange
ENSOARG00000008710	pink
ENSOARG00000008814	coral1
ENSOARG00000008948	coral3
ENSOARG00000009017	lavenderblush3
ENSOARG00000009126	darkorange
ENSOARG00000009205	lightpink4
ENSOARG00000009220	lavenderblush3
ENSOARG00000009592	salmon4
ENSOARG00000009689	antiquewhite4
ENSOARG00000009809	darkorange
ENSOARG00000009884	darkorange
ENSOARG00000009900	darkorange
ENSOARG00000009992	deeppink
ENSOARG00000010013	lavenderblush3
ENSOARG00000010202	lavenderblush3
ENSOARG00000010419	lavenderblush3
ENSOARG00000010442	darkorange
ENSOARG00000010812	lavenderblush3
ENSOARG00000010902	lavenderblush3
ENSOARG00000010997	lightpink4
ENSOARG00000011018	lightpink4
ENSOARG00000011146	darkorange
ENSOARG00000011278	lavenderblush3
ENSOARG00000011441	darkorange
ENSOARG00000011553	darkorange
ENSOARG00000011764	darkorange
ENSOARG00000011923	lavenderblush3
ENSOARG00000012042	lavenderblush3
ENSOARG00000012143	antiquewhite4
ENSOARG00000012215	darkorange
ENSOARG00000025870	lavenderblush3
ENSOARG00000000637	darkorange
ENSOARG00000000668	darkorange
ENSOARG00000000793	salmon4
ENSOARG00000018872	darkorange
ENSOARG00000000920	lavenderblush3
ENSOARG00000000945	lavenderblush3
ENSOARG00000025924	darkorange
ENSOARG00000001078	darkorange
ENSOARG00000001099	darkorange
ENSOARG00000001271	lavenderblush3
ENSOARG00000001401	darkorange
ENSOARG00000001521	darkorange
ENSOARG00000001538	darkorange
ENSOARG00000001552	darkorange
ENSOARG00000025926	lavenderblush3
ENSOARG00000025928	lavenderblush3
ENSOARG00000001985	darkorange
ENSOARG00000002004	brown4
ENSOARG00000002129	lavenderblush3
ENSOARG00000002277	darkorange
ENSOARG00000002485	blue2
ENSOARG00000002519	lightpink4
ENSOARG00000002665	darkgreen
ENSOARG00000002692	lavenderblush3
ENSOARG00000025941	darkorange
ENSOARG00000002720	lavenderblush3
ENSOARG00000002850	coral3
ENSOARG00000003228	lightpink4
ENSOARG00000003436	lavenderblush3
ENSOARG00000003482	lavenderblush3
ENSOARG00000003695	lavenderblush3
ENSOARG00000003711	darkorange
ENSOARG00000025943	yellowgreen
ENSOARG00000025944	lavenderblush3
ENSOARG00000003764	deeppink
ENSOARG00000003795	lightpink4
ENSOARG00000003941	lavenderblush3
ENSOARG00000004050	darkorange
ENSOARG00000004155	lavenderblush3
ENSOARG00000004243	darkorange
ENSOARG00000004360	lavenderblush3
ENSOARG00000004519	brown4
ENSOARG00000004532	deeppink
ENSOARG00000004552	lavenderblush3
ENSOARG00000004603	deeppink
ENSOARG00000004724	lavenderblush3
ENSOARG00000025949	coral1
ENSOARG00000004786	lavenderblush3
ENSOARG00000004942	skyblue4
ENSOARG00000005336	lavenderblush3
ENSOARG00000005547	lavenderblush3
ENSOARG00000005657	salmon4
ENSOARG00000005769	darkorange
ENSOARG00000005793	lavenderblush3
ENSOARG00000005879	lavenderblush3
ENSOARG00000006189	pink
ENSOARG00000006315	darkorange2
ENSOARG00000006411	antiquewhite4
ENSOARG00000006521	lavenderblush3
ENSOARG00000006667	darkorange
ENSOARG00000006744	antiquewhite4
ENSOARG00000006832	lavenderblush3
ENSOARG00000006914	lavenderblush3
ENSOARG00000006925	lavenderblush3
ENSOARG00000007056	antiquewhite4
ENSOARG00000007419	antiquewhite4
ENSOARG00000007438	darkgreen
ENSOARG00000007540	thistle
ENSOARG00000007692	brown4
ENSOARG00000008114	lavenderblush3
ENSOARG00000008209	pink
ENSOARG00000008319	darkorange
ENSOARG00000008394	darkgreen
ENSOARG00000008490	darkgreen
ENSOARG00000008510	salmon4
ENSOARG00000008733	darkorange
ENSOARG00000008748	lavenderblush3
ENSOARG00000008793	darkorange
ENSOARG00000008804	lavenderblush3
ENSOARG00000008822	darkorange
ENSOARG00000008836	lightpink4
ENSOARG00000008854	lavenderblush3
ENSOARG00000008873	darkorange
ENSOARG00000008977	lavenderblush3
ENSOARG00000019081	lavenderblush3
ENSOARG00000009061	lavenderblush3
ENSOARG00000009140	lavenderblush3
ENSOARG00000009155	lavenderblush3
ENSOARG00000009282	lavenderblush3
[truncated: 10,665 more rows]

## Sheet: hub_genes
Gene	Module
ENSOARG00000001127	lavenderblush3
ENSOARG00000001791	lavenderblush3
ENSOARG00000002098	lavenderblush3
ENSOARG00000002365	lavenderblush3
ENSOARG00000002496	lavenderblush3
ENSOARG00000002955	lavenderblush3
ENSOARG00000002968	lavenderblush3
ENSOARG00000003262	lavenderblush3
ENSOARG00000003544	lavenderblush3
ENSOARG00000004014	lavenderblush3
ENSOARG00000004289	lavenderblush3
ENSOARG00000004356	lavenderblush3
ENSOARG00000004501	lavenderblush3
ENSOARG00000004502	lavenderblush3
ENSOARG00000004573	lavenderblush3
ENSOARG00000004776	lavenderblush3
ENSOARG00000005094	lavenderblush3
ENSOARG00000005656	lavenderblush3
ENSOARG00000005974	lavenderblush3
ENSOARG00000005985	lavenderblush3
ENSOARG00000006095	lavenderblush3
ENSOARG00000006117	lavenderblush3
ENSOARG00000006121	lavenderblush3
ENSOARG00000006174	lavenderblush3
ENSOARG00000006352	lavenderblush3
ENSOARG00000006539	lavenderblush3
ENSOARG00000006541	lavenderblush3
ENSOARG00000006832	lavenderblush3
ENSOARG00000007259	lavenderblush3
ENSOARG00000008779	lavenderblush3
ENSOARG00000008795	lavenderblush3
ENSOARG00000008936	lavenderblush3
ENSOARG00000009140	lavenderblush3
ENSOARG00000009259	lavenderblush3
ENSOARG00000009307	lavenderblush3
ENSOARG00000009315	lavenderblush3
ENSOARG00000009340	lavenderblush3
ENSOARG00000009416	lavenderblush3
ENSOARG00000010446	lavenderblush3
ENSOARG00000010913	lavenderblush3
ENSOARG00000010988	lavenderblush3
ENSOARG00000011142	lavenderblush3
ENSOARG00000011347	lavenderblush3
ENSOARG00000011434	lavenderblush3
ENSOARG00000011585	lavenderblush3
ENSOARG00000011631	lavenderblush3
ENSOARG00000011864	lavenderblush3
ENSOARG00000012042	lavenderblush3
ENSOARG00000012454	lavenderblush3
ENSOARG00000012513	lavenderblush3
ENSOARG00000012886	lavenderblush3
ENSOARG00000012966	lavenderblush3
ENSOARG00000013120	lavenderblush3
ENSOARG00000013130	lavenderblush3
ENSOARG00000013148	lavenderblush3
ENSOARG00000013365	lavenderblush3
ENSOARG00000013660	lavenderblush3
ENSOARG00000014186	lavenderblush3
ENSOARG00000014337	lavenderblush3
ENSOARG00000014357	lavenderblush3
ENSOARG00000014561	lavenderblush3
ENSOARG00000015134	lavenderblush3
ENSOARG00000015269	lavenderblush3
ENSOARG00000015290	lavenderblush3
ENSOARG00000016037	lavenderblush3
ENSOARG00000016392	lavenderblush3
ENSOARG00000016400	lavenderblush3
ENSOARG00000016959	lavenderblush3
ENSOARG00000017317	lavenderblush3
ENSOARG00000017466	lavenderblush3
ENSOARG00000017900	lavenderblush3
ENSOARG00000018064	lavenderblush3
ENSOARG00000018082	lavenderblush3
ENSOARG00000018503	lavenderblush3
ENSOARG00000018801	lavenderblush3
ENSOARG00000019086	lavenderblush3
ENSOARG00000019384	lavenderblush3
ENSOARG00000019733	lavenderblush3
ENSOARG00000020226	lavenderblush3
ENSOARG00000022417	lavenderblush3
ENSOARG00000024966	lavenderblush3
MSTRG.10433	lavenderblush3
MSTRG.18342	lavenderblush3
MSTRG.4013	lavenderblush3
ENSOARG00000002309	darkgreen
ENSOARG00000003231	darkgreen
ENSOARG00000005120	darkgreen
ENSOARG00000005373	darkgreen
ENSOARG00000005993	darkgreen
ENSOARG00000007741	darkgreen
ENSOARG00000010313	darkgreen
ENSOARG00000010973	darkgreen
ENSOARG00000011184	darkgreen
ENSOARG00000011218	darkgreen
ENSOARG00000013189	darkgreen
ENSOARG00000013507	darkgreen
ENSOARG00000013546	darkgreen
ENSOARG00000013810	darkgreen
ENSOARG00000013992	darkgreen
ENSOARG00000014293	darkgreen
ENSOARG00000017836	darkgreen
ENSOARG00000017971	darkgreen
ENSOARG00000019769	darkgreen
ENSOARG00000019981	darkgreen
MSTRG.16733	darkgreen
MSTRG.8318	darkgreen
ENSOARG00000001844	coral1
ENSOARG00000003947	coral1
ENSOARG00000004531	coral1
ENSOARG00000006026	coral1
ENSOARG00000006343	coral1
ENSOARG00000006793	coral1
ENSOARG00000006876	coral1
ENSOARG00000007283	coral1
ENSOARG00000008995	coral1
ENSOARG00000012538	coral1
ENSOARG00000014668	coral1
ENSOARG00000015830	coral1
ENSOARG00000016752	coral1
ENSOARG00000016894	coral1
ENSOARG00000017431	coral1
ENSOARG00000017919	coral1
ENSOARG00000017979	coral1
ENSOARG00000018224	coral1
ENSOARG00000019965	coral1
ENSOARG00000020627	coral1
ENSOARG00000020971	coral1
ENSOARG00000025816	coral1
ENSOARG00000016185	darkolivegreen
ENSOARG00000018437	darkolivegreen
ENSOARG00000000194	pink
ENSOARG00000000329	pink
ENSOARG00000000372	pink
ENSOARG00000000745	pink
ENSOARG00000000827	pink
ENSOARG00000001034	pink
ENSOARG00000001316	pink
ENSOARG00000001366	pink
ENSOARG00000001527	pink
ENSOARG00000001619	pink
ENSOARG00000001946	pink
ENSOARG00000002115	pink
ENSOARG00000002409	pink
ENSOARG00000002975	pink
ENSOARG00000003051	pink
ENSOARG00000003069	pink
ENSOARG00000003181	pink
ENSOARG00000003319	pink
ENSOARG00000003786	pink
ENSOARG00000003834	pink
ENSOARG00000004545	pink
ENSOARG00000005310	pink
ENSOARG00000005408	pink
ENSOARG00000005537	pink
ENSOARG00000006048	pink
ENSOARG00000006976	pink
ENSOARG00000007379	pink
ENSOARG00000007543	pink
ENSOARG00000007619	pink
ENSOARG00000007696	pink
ENSOARG00000008691	pink
ENSOARG00000008810	pink
ENSOARG00000008916	pink
ENSOARG00000008999	pink
ENSOARG00000009094	pink
ENSOARG00000009429	pink
ENSOARG00000009711	pink
ENSOARG00000009823	pink
ENSOARG00000010242	pink
ENSOARG00000010246	pink
ENSOARG00000010788	pink
ENSOARG00000010853	pink
ENSOARG00000010919	pink
ENSOARG00000010980	pink
ENSOARG00000011199	pink
ENSOARG00000011290	pink
ENSOARG00000011388	pink
ENSOARG00000011440	pink
ENSOARG00000011659	pink
ENSOARG00000011666	pink
ENSOARG00000011845	pink
ENSOARG00000011906	pink
ENSOARG00000011926	pink
ENSOARG00000011995	pink
ENSOARG00000012192	pink
ENSOARG00000012281	pink
ENSOARG00000012594	pink
ENSOARG00000012992	pink
ENSOARG00000013012	pink
ENSOARG00000013452	pink
ENSOARG00000013981	pink
ENSOARG00000014181	pink
ENSOARG00000014350	pink
ENSOARG00000014426	pink
ENSOARG00000015266	pink
ENSOARG00000015316	pink
ENSOARG00000015416	pink
ENSOARG00000015503	pink
ENSOARG00000015531	pink
ENSOARG00000015577	pink
ENSOARG00000015603	pink
ENSOARG00000015712	pink
ENSOARG00000015801	pink
ENSOARG00000015999	pink
ENSOARG00000016013	pink
ENSOARG00000016117	pink
ENSOARG00000016247	pink
ENSOARG00000016552	pink
ENSOARG00000017126	pink
ENSOARG00000017158	pink
ENSOARG00000017247	pink
ENSOARG00000017266	pink
ENSOARG00000017530	pink
ENSOARG00000017542	pink
ENSOARG00000017613	pink
ENSOARG00000017726	pink
ENSOARG00000017851	pink
ENSOARG00000017925	pink
ENSOARG00000018532	pink
ENSOARG00000019451	pink
ENSOARG00000019490	pink
ENSOARG00000019709	pink
ENSOARG00000019728	pink
ENSOARG00000019746	pink
ENSOARG00000019804	pink
ENSOARG00000019829	pink
ENSOARG00000019901	pink
ENSOARG00000020319	pink
ENSOARG00000020664	pink
ENSOARG00000020758	pink
ENSOARG00000020933	pink
ENSOARG00000021067	pink
ENSOARG00000021098	pink
ENSOARG00000021113	pink
ENSOARG00000021184	pink
MSTRG.656	pink
ENSOARG00000000560	yellowgreen
ENSOARG00000000996	yellowgreen
ENSOARG00000001809	yellowgreen
ENSOARG00000002183	yellowgreen
ENSOARG00000002713	yellowgreen
ENSOARG00000003046	yellowgreen
ENSOARG00000003206	yellowgreen
ENSOARG00000003498	yellowgreen
ENSOARG00000003597	yellowgreen
ENSOARG00000004269	yellowgreen
ENSOARG00000005264	yellowgreen
ENSOARG00000005347	yellowgreen
ENSOARG00000006289	yellowgreen
ENSOARG00000007139	yellowgreen
ENSOARG00000007299	yellowgreen
ENSOARG00000007416	yellowgreen
ENSOARG00000007764	yellowgreen
ENSOARG00000008511	yellowgreen
ENSOARG00000008751	yellowgreen
ENSOARG00000008930	yellowgreen
ENSOARG00000008991	yellowgreen
ENSOARG00000009623	yellowgreen
ENSOARG00000009846	yellowgreen
ENSOARG00000010952	yellowgreen
ENSOARG00000011870	yellowgreen
ENSOARG00000012031	yellowgreen
ENSOARG00000012055	yellowgreen
ENSOARG00000012231	yellowgreen
ENSOARG00000012333	yellowgreen
ENSOARG00000012409	yellowgreen
ENSOARG00000012626	yellowgreen
ENSOARG00000012899	yellowgreen
ENSOARG00000013061	yellowgreen
ENSOARG00000013666	yellowgreen
ENSOARG00000014348	yellowgreen
ENSOARG00000014549	yellowgreen
ENSOARG00000014722	yellowgreen
ENSOARG00000014860	yellowgreen
ENSOARG00000015004	yellowgreen
ENSOARG00000015325	yellowgreen
ENSOARG00000016043	yellowgreen
ENSOARG00000017159	yellowgreen
ENSOARG00000018051	yellowgreen
ENSOARG00000019652	yellowgreen
ENSOARG00000020988	yellowgreen
ENSOARG00000003503	plum3
ENSOARG00000011869	plum3
ENSOARG00000019160	plum3
ENSOARG00000020880	plum3
ENSOARG00000020904	plum3
ENSOARG00000001123	darkred
ENSOARG00000014714	darkred
ENSOARG00000015550	darkred
ENSOARG00000016164	darkred
ENSOARG00000017143	darkred
ENSOARG00000001510	grey60
ENSOARG00000002105	grey60
ENSOARG00000002971	grey60
ENSOARG00000003824	grey60
ENSOARG00000004714	grey60
ENSOARG00000006757	grey60
ENSOARG00000007436	grey60
ENSOARG00000007443	grey60
ENSOARG00000008048	grey60
ENSOARG00000009595	grey60
ENSOARG00000009693	grey60
ENSOARG00000011703	grey60
ENSOARG00000013212	grey60
ENSOARG00000013227	grey60
ENSOARG00000013726	grey60
ENSOARG00000014448	grey60
ENSOARG00000015154	grey60
ENSOARG00000015956	grey60
ENSOARG00000016413	grey60
ENSOARG00000018353	grey60
ENSOARG00000018700	grey60
ENSOARG00000020191	grey60
MSTRG.12597	grey60
MSTRG.1689	grey60
ENSOARG00000002135	antiquewhite4
ENSOARG00000004275	antiquewhite4
ENSOARG00000006819	antiquewhite4
ENSOARG00000007056	antiquewhite4
ENSOARG00000008095	antiquewhite4
ENSOARG00000009535	antiquewhite4
ENSOARG00000009603	antiquewhite4
ENSOARG00000012480	antiquewhite4
ENSOARG00000014331	antiquewhite4
ENSOARG00000016566	antiquewhite4
ENSOARG00000019095	lightpink4
ENSOARG00000019492	lightpink4
ENSOARG00000019729	lightpink4
ENSOARG00000019966	lightpink4
MSTRG.23427	lightpink4
MSTRG.7632	lightpink4

## Sheet: eigengenes
Module eigengene	AD1395	AD1396	AD1397	AD1398	AD1399	AD1400	AD1401	AD1402	AD1403	AD1407	AD1404	AD1405	AD1406
darkorange	-0.023890602687996	-0.187447493010034	-0.063547885484959	0.017534866310126	-0.008397740590179	-0.67627387039652	0.196258013968855	0.271708116048059	0.256916844273094	0.242517566944557	0.17050778324889	0.231532518283559	-0.427418116907451
lavenderblush3	-0.137795741555064	-0.227937821673271	-0.204104226216206	-0.294546092780378	-0.146492342077829	-0.541983751296691	0.048520219161382	0.171717553724194	0.134117135255677	0.14476614777421	0.344834570431328	0.503557861267153	0.205346487985495
plum3	0.399601795891922	0.339047162276982	0.281694993395169	-0.226086233114236	-0.087173734750124	-0.02629360385565	-0.084178716843003	-0.338416481062048	-0.464813455686349	-0.327164062111865	0.209348961861502	0.011464206641881	0.312969167355818
darkred	0.310872784206976	0.265763408791195	0.214692914595366	-0.135944792966899	0.211799958148922	0.080678106581904	-0.040951333130615	-0.377455100558159	-0.347144849698141	-0.370840920356416	-0.202992357659744	0.509411455944379	-0.117889273898769
salmon4	0.207626118334111	0.082982559894046	0.02876125176899	-0.272769663762534	-0.001401934064656	-0.281266283094614	0.019716346663328	-0.251963858142895	-0.338475936588269	-0.314492224731702	0.316871510962566	0.619426320169668	0.184985792591961
darkseagreen4	-0.090662004726555	-0.067718938353113	-0.10753044681196	-0.23440018087429	0.410372280453754	0.19335724473091	-0.234484018284655	-0.28386122732005	-0.158559445483955	-0.171124280016052	-0.067156350112505	0.714848244002403	0.096919122796069
skyblue3	-0.260793495333562	-0.05020411401764	-0.177753220088956	-0.440601984524061	0.041779158222369	0.15625817009331	-0.466397794429504	-0.106123536050795	0.099314573744398	0.212916018939798	0.161972753969595	0.52254585528824	0.307087614186809
grey60	-0.013054150139488	0.021229019905121	0.016834193451395	0.475223305742453	0.348756001176532	0.149345085645455	-0.213500127847034	-0.448159373124092	-0.206749315295906	-0.31378359814179	-0.11002795397276	0.452228708992442	-0.158341796392328
thistle	0.004415310369851	-0.03425938928693	-0.127365852958245	0.253736928500162	0.184017997603296	-0.048333428070751	-0.093103417818836	-0.320324073534239	-0.310176718992505	-0.385072739130518	0.304786326805982	0.653218092837556	-0.081539036324823
antiquewhite4	-0.321728436864921	-0.296896377047004	-0.180379946678488	0.168765525804221	0.069086217803446	-0.235468067666129	-0.247926828100272	-0.136431287166167	0.008445899085551	-0.022431351708939	0.382754879868473	0.661160907171841	0.151048865498387
mediumpurple4	-0.309233981908556	-0.308546475747876	-0.154953786794062	0.570708870329165	0.092440731778622	-0.208387344931027	-0.122546344193428	-0.041896776502907	0.222720576311961	0.090629818870066	-0.034174586052853	0.495999781676718	-0.292760482835826
blue2	0.269370039639019	0.121038608974242	0.170458955474372	-0.118979039766746	-0.118544344764335	-0.453559112551342	0.329795300136383	0.283035049069512	0.212245745203164	0.224285120243383	-0.289033318149371	-0.519410644254904	-0.110702359253375
darkolivegreen4	0.206463809918864	0.224747959401227	0.102488387784238	-0.324650469100123	-0.370398205284959	-0.022382701548649	0.286209749794098	0.242165786370341	0.062407528977938	0.115420508066173	-0.09191755100061	-0.659320755178108	0.228765951799571
darkorange2	0.167531050752916	0.3554224649369	0.232236507124263	-0.289166591156109	-0.205136769730542	0.320336009320307	-0.317851379023731	0.043640363865199	-0.006073545637917	0.144617693313304	-0.093532559820363	-0.605410728305853	0.253387484361627
thistle3	0.445240769091138	0.117100513033599	0.429614920705754	-0.33479334607538	-0.334104662004886	0.127259247909013	0.125581248735607	-0.316758246005874	0.071718341615751	0.126336340078665	-0.134190426974935	-0.440955212566121	0.117950512457669
darkgreen	-0.21960926081027	-0.02219106126586	-0.1171713809647	-0.382378382050106	-0.518816199500178	0.056808775226326	0.01850970141522	0.272523932462673	0.274795542749458	0.36548245438373	0.196375809894379	-0.273461551081346	0.349131619540674
deeppink	0.092051190307274	-0.097521442690436	-0.083178844740098	-0.1567733905954	-0.152040585841348	-0.637905729678269	0.298668164511838	0.286231822654299	0.132540894289454	0.224356690744221	0.311539143611597	-0.392386042620241	0.17441813004711
coral3	0.220088717178971	-0.035211520192095	-0.131166692292109	-0.360684283858179	-0.321493575532926	-0.437886388838913	0.266173315247175	0.100939473666005	-0.156505285775202	-0.041749990115971	0.486181517977858	0.006052370174391	0.405262342360996
darkslateblue	0.307380412137273	0.222853636285325	0.204122329349482	-0.2547321615552	-0.356449467227548	-0.358024383552601	0.182998487093885	0.092828305121082	-0.198881651819605	-0.095874885498537	0.400636815857582	-0.413955222600791	0.267097786409653
honeydew	-0.266746128083167	-0.359371324569114	-0.069503736767227	-0.094926069067206	0.406893048266561	-0.087692558107564	-0.100683580698566	0.127655275517023	-0.03867230191945	0.123998087911458	0.319732811614812	-0.463197330386223	0.502513806288664
ivory	-0.286286728957392	-0.108165762971287	0.006992121541958	-0.043574131648856	0.509743837909003	0.413810553665522	-0.28251159067327	0.061414081281833	-0.194718802297911	-0.019935699944487	0.002038757718089	-0.44754439935299	0.388737763729788
blue4	-0.381894957611258	-0.181472858001566	-0.028569526170293	0.665040533539638	-0.141068347016535	-0.008774472168299	0.022888548469856	0.164223090161748	0.331290936502492	0.211429023767874	-0.115153681611864	-0.364502506276035	-0.17343578358576
mediumorchid	-0.387266390320487	-0.094847870731917	-0.176297091563137	0.370729925726796	-0.403125294225364	0.143881579502171	-0.085548917781143	0.112118452793978	0.268218119200031	0.311168522825421	0.113177542586809	-0.455564938526103	0.283356360512945
mediumpurple3	-0.474093641510684	-0.2505289415438	-0.289706314987775	0.609449789112875	0.078598315267348	0.234359102920145	-0.260999147392314	-0.160635945486456	0.164233529437954	0.167207185626186	0.075395826970207	-0.080384593317341	0.187104834903653
plum1	-0.515364639995552	-0.292867865329932	-0.344791791690507	0.167197455253449	-0.258583997413055	-0.014557531042897	-0.210522226988378	0.151376619106029	0.297522208320669	0.33431777141541	0.26028150420229	0.147003301839703	0.27898919232277
coral1	-0.042050315114641	0.151031382156803	0.198002512069831	0.670147985696814	0.096345228821077	0.266291626763517	-0.242805186322255	-0.218803087771194	-0.044413668703379	-0.196185164272212	-0.143574420232549	-0.488870336401461	-0.005116556690351
darkolivegreen2	0.185798524696238	0.27640575498192	0.279442904294109	0.163226395901296	0.131605490881748	0.417429829041626	-0.451566571910183	-0.305828926926623	-0.129393758058586	-0.001796927091888	-0.212376175131667	-0.469048868531358	0.116102327853368
pink	0.278691232429664	0.277892363942897	0.208212458660601	0.307002557633333	0.316568041220027	0.30304138646732	-0.063908775476151	-0.373237811615682	-0.350977860544905	-0.341055576392896	-0.310321925690778	-0.078353523980839	-0.17355256665259
yellowgreen	0.359428363441973	0.36200546315528	0.293138985093205	0.088228833531172	0.052307605772561	0.255506861914925	0.082641704988943	-0.12150802389872	-0.254678060636505	-0.221526693737748	-0.291182563210364	-0.598057507950403	-0.00630496846432
lightpink4	0.06495206072692	-0.019242629455269	0.08065966946342	0.252901614919183	0.094545530622078	-0.25114998986829	0.17908908260798	0.214560544184419	0.271586960705316	0.221904564853432	-0.410995870369081	-0.003910516818986	-0.694901021571121
brown4	0.08871001646402	0.062021503420335	0.243250376374107	0.292690150472548	0.010901161850126	-0.32753150939878	0.122383374130604	0.153544098923613	0.048316738533371	0.047140933047739	0.321609205641928	-0.420873744317363	-0.642162305142247
skyblue4	-0.152358456672553	0.087770761464846	0.411865318208397	0.538076483853345	0.054226854754374	-0.259800048015537	-0.148045859873483	-0.009822015832641	-0.059458875208456	-0.191452712888669	0.393925699827339	-0.309636258930157	-0.355290890686807

## Sheet: yellowgreen
GO.ID	Description	p.Val	FDR	Phenotype	Genes
GO:0097159	organic cyclic compound binding	7.13E-15	7.13E-15	1	ENSOARG00000020060,ENSOARG00000020447,ENSOARG00000001102,ENSOARG00000005494,ENSOARG00000006004,ENSOARG00000011282,ENSOARG00000014936,ENSOARG00000015053,ENSOARG00000015297,ENSOARG00000015943,ENSOARG00000020381,ENSOARG00000020588,ENSOARG00000020634,ENSOARG00000020927,ENSOARG00000005845,ENSOARG00000010852,ENSOARG00000013139,ENSOARG00000014500,ENSOARG00000015296,ENSOARG00000001166,ENSOARG00000001338,…
GO:1901363	heterocyclic compound binding	7.13E-15	7.13E-15	1	ENSOARG00000020060,ENSOARG00000020447,ENSOARG00000001102,ENSOARG00000005494,ENSOARG00000006004,ENSOARG00000011282,ENSOARG00000014936,ENSOARG00000015053,ENSOARG00000015297,ENSOARG00000015943,ENSOARG00000020381,ENSOARG00000020588,ENSOARG00000020634,ENSOARG00000020927,ENSOARG00000005845,ENSOARG00000010852,ENSOARG00000013139,ENSOARG00000014500,ENSOARG00000015296,ENSOARG00000001166,ENSOARG00000001338,…
GO:0003676	nucleic acid binding	1.05E-11	1.05E-11	1	ENSOARG00000020060,ENSOARG00000020447,ENSOARG00000005494,ENSOARG00000011282,ENSOARG00000014936,ENSOARG00000020588,ENSOARG00000020634,ENSOARG00000020927,ENSOARG00000001166,ENSOARG00000001338,ENSOARG00000019010,ENSOARG00000020009,ENSOARG00000020078,ENSOARG00000020307,ENSOARG00000020367,ENSOARG00000020478,ENSOARG00000020512,ENSOARG00000020517,ENSOARG00000020682,ENSOARG00000020704,ENSOARG00000005180,…
GO:0005488	binding	1.23E-07	1.23E-07	1	ENSOARG00000019437,ENSOARG00000020023,ENSOARG00000020060,ENSOARG00000020175,ENSOARG00000020265,ENSOARG00000020447,ENSOARG00000001102,ENSOARG00000001702,ENSOARG00000003971,ENSOARG00000005494,ENSOARG00000006004,ENSOARG00000007826,ENSOARG00000009306,ENSOARG00000011282,ENSOARG00000014936,ENSOARG00000015053,ENSOARG00000015297,ENSOARG00000015943,ENSOARG00000018946,ENSOARG00000018981,ENSOARG00000019466,…
GO:0051082	unfolded protein binding	8.36E-07	8.36E-07	1	ENSOARG00000005845,ENSOARG00000014500,ENSOARG00000009583,ENSOARG00000009285,ENSOARG00000004003,ENSOARG00000011826,ENSOARG00000020314,ENSOARG00000016366,ENSOARG00000003185,ENSOARG00000001015,ENSOARG00000008459,ENSOARG00000004554,ENSOARG00000015202,ENSOARG00000000142,ENSOARG00000003553,ENSOARG00000009232,ENSOARG00000009343,ENSOARG00000010011
GO:0003723	RNA binding	4.29926997387789E-06	4.29926997387789E-06	1	ENSOARG00000020060,ENSOARG00000005494,ENSOARG00000011282,ENSOARG00000020634,ENSOARG00000019010,ENSOARG00000020307,ENSOARG00000020367,ENSOARG00000020517,ENSOARG00000008328,ENSOARG00000013337,ENSOARG00000016905,ENSOARG00000002906,ENSOARG00000013339,ENSOARG00000015476,ENSOARG00000020709,ENSOARG00000020823,ENSOARG00000015073,ENSOARG00000016369,ENSOARG00000019914,ENSOARG00000002596,ENSOARG00000008771,…
GO:0000166	nucleotide binding	1.50272024035305E-05	1.50272024035305E-05	1	ENSOARG00000001102,ENSOARG00000006004,ENSOARG00000015297,ENSOARG00000015943,ENSOARG00000020381,ENSOARG00000005845,ENSOARG00000010852,ENSOARG00000013139,ENSOARG00000014500,ENSOARG00000015296,ENSOARG00000020009,ENSOARG00000020416,ENSOARG00000020512,ENSOARG00000020517,ENSOARG00000005180,ENSOARG00000015487,ENSOARG00000009414,ENSOARG00000007399,ENSOARG00000008328,ENSOARG00000003498,ENSOARG00000009583,…
GO:1901265	nucleoside phosphate binding	1.50272024035305E-05	1.50272024035305E-05	1	ENSOARG00000001102,ENSOARG00000006004,ENSOARG00000015297,ENSOARG00000015943,ENSOARG00000020381,ENSOARG00000005845,ENSOARG00000010852,ENSOARG00000013139,ENSOARG00000014500,ENSOARG00000015296,ENSOARG00000020009,ENSOARG00000020416,ENSOARG00000020512,ENSOARG00000020517,ENSOARG00000005180,ENSOARG00000015487,ENSOARG00000009414,ENSOARG00000007399,ENSOARG00000008328,ENSOARG00000003498,ENSOARG00000009583,…
GO:0017076	purine nucleotide binding	1.81957486704576E-05	1.81957486704576E-05	1	ENSOARG00000001102,ENSOARG00000006004,ENSOARG00000015297,ENSOARG00000015943,ENSOARG00000020381,ENSOARG00000005845,ENSOARG00000010852,ENSOARG00000013139,ENSOARG00000014500,ENSOARG00000020009,ENSOARG00000020416,ENSOARG00000020512,ENSOARG00000020517,ENSOARG00000005180,ENSOARG00000009414,ENSOARG00000007399,ENSOARG00000008328,ENSOARG00000009583,ENSOARG00000014586,ENSOARG00000009285,ENSOARG00000008452,…
GO:0030554	adenyl nucleotide binding	1.81957486704576E-05	1.81957486704576E-05	1	ENSOARG00000001102,ENSOARG00000006004,ENSOARG00000015943,ENSOARG00000020381,ENSOARG00000005845,ENSOARG00000010852,ENSOARG00000013139,ENSOARG00000014500,ENSOARG00000020009,ENSOARG00000020416,ENSOARG00000020512,ENSOARG00000020517,ENSOARG00000005180,ENSOARG00000009414,ENSOARG00000007399,ENSOARG00000008328,ENSOARG00000009583,ENSOARG00000014586,ENSOARG00000009285,ENSOARG00000009208,ENSOARG00000010544,…
GO:0032555	purine ribonucleotide binding	2.1468276911716E-05	2.1468276911716E-05	1	ENSOARG00000001102,ENSOARG00000006004,ENSOARG00000015297,ENSOARG00000015943,ENSOARG00000020381,ENSOARG00000005845,ENSOARG00000010852,ENSOARG00000013139,ENSOARG00000014500,ENSOARG00000020009,ENSOARG00000020416,ENSOARG00000020512,ENSOARG00000020517,ENSOARG00000005180,ENSOARG00000009414,ENSOARG00000007399,ENSOARG00000008328,ENSOARG00000009583,ENSOARG00000014586,ENSOARG00000009285,ENSOARG00000008452,…
GO:0032559	adenyl ribonucleotide binding	2.1468276911716E-05	2.1468276911716E-05	1	ENSOARG00000001102,ENSOARG00000006004,ENSOARG00000015943,ENSOARG00000020381,ENSOARG00000005845,ENSOARG00000010852,ENSOARG00000013139,ENSOARG00000014500,ENSOARG00000020009,ENSOARG00000020416,ENSOARG00000020512,ENSOARG00000020517,ENSOARG00000005180,ENSOARG00000009414,ENSOARG00000007399,ENSOARG00000008328,ENSOARG00000009583,ENSOARG00000014586,ENSOARG00000009285,ENSOARG00000009208,ENSOARG00000010544,…
GO:0035639	purine ribonucleoside triphosphate binding	2.49559526824267E-05	2.49559526824267E-05	1	ENSOARG00000001102,ENSOARG00000015297,ENSOARG00000015943,ENSOARG00000020381,ENSOARG00000005845,ENSOARG00000010852,ENSOARG00000013139,ENSOARG00000014500,ENSOARG00000020009,ENSOARG00000020416,ENSOARG00000020512,ENSOARG00000020517,ENSOARG00000005180,ENSOARG00000009414,ENSOARG00000007399,ENSOARG00000008328,ENSOARG00000009583,ENSOARG00000014586,ENSOARG00000009285,ENSOARG00000008452,ENSOARG00000009208,…
GO:0005524	ATP binding	2.6483303971043E-05	2.6483303971043E-05	1	ENSOARG00000001102,ENSOARG00000015943,ENSOARG00000020381,ENSOARG00000005845,ENSOARG00000010852,ENSOARG00000013139,ENSOARG00000014500,ENSOARG00000020009,ENSOARG00000020416,ENSOARG00000020512,ENSOARG00000020517,ENSOARG00000005180,ENSOARG00000009414,ENSOARG00000007399,ENSOARG00000008328,ENSOARG00000009583,ENSOARG00000014586,ENSOARG00000009285,ENSOARG00000009208,ENSOARG00000010544,ENSOARG00000014514,…
GO:0032553	ribonucleotide binding	2.6483303971043E-05	2.6483303971043E-05	1	ENSOARG00000001102,ENSOARG00000006004,ENSOARG00000015297,ENSOARG00000015943,ENSOARG00000020381,ENSOARG00000005845,ENSOARG00000010852,ENSOARG00000013139,ENSOARG00000014500,ENSOARG00000020009,ENSOARG00000020416,ENSOARG00000020512,ENSOARG00000020517,ENSOARG00000005180,ENSOARG00000009414,ENSOARG00000007399,ENSOARG00000008328,ENSOARG00000009583,ENSOARG00000014586,ENSOARG00000009285,ENSOARG00000008452,…
GO:0140098	catalytic activity, acting on RNA	5.72115936273119E-05	5.72115936273119E-05	1	ENSOARG00000005494,ENSOARG00000020381,ENSOARG00000020588,ENSOARG00000020517,ENSOARG00000008328,ENSOARG00000011465,ENSOARG00000010544,ENSOARG00000015073,ENSOARG00000016369,ENSOARG00000002488,ENSOARG00000008185,ENSOARG00000018462,ENSOARG00000005713,ENSOARG00000015119,ENSOARG00000005538,ENSOARG00000014557,ENSOARG00000016039,ENSOARG00000016223,ENSOARG00000018151,ENSOARG00000021132,ENSOARG00000015309,…
GO:0004527	exonuclease activity	8.87778232806669E-05	8.87778232806669E-05	1	ENSOARG00000020265,ENSOARG00000015073,ENSOARG00000016039,ENSOARG00000018151,ENSOARG00000014188,ENSOARG00000015309,ENSOARG00000018167,ENSOARG00000007232,ENSOARG00000011593,ENSOARG00000001567,ENSOARG00000013383,ENSOARG00000009433,ENSOARG00000000163
GO:0008144	drug binding	0.000166272219589	0.000166272219589	1	ENSOARG00000001102,ENSOARG00000015053,ENSOARG00000015943,ENSOARG00000019517,ENSOARG00000020381,ENSOARG00000005845,ENSOARG00000010852,ENSOARG00000013139,ENSOARG00000014500,ENSOARG00000020009,ENSOARG00000020416,ENSOARG00000020512,ENSOARG00000020517,ENSOARG00000005180,ENSOARG00000009414,ENSOARG00000007399,ENSOARG00000008328,ENSOARG00000009583,ENSOARG00000014586,ENSOARG00000009285,ENSOARG00000009208,…
GO:0036094	small molecule binding	0.000166272219589	0.000166272219589	1	ENSOARG00000001102,ENSOARG00000006004,ENSOARG00000015053,ENSOARG00000015297,ENSOARG00000015943,ENSOARG00000020381,ENSOARG00000005845,ENSOARG00000010852,ENSOARG00000013139,ENSOARG00000014500,ENSOARG00000015296,ENSOARG00000020009,ENSOARG00000020416,ENSOARG00000020512,ENSOARG00000020517,ENSOARG00000005180,ENSOARG00000015487,ENSOARG00000009414,ENSOARG00000007399,ENSOARG00000008328,ENSOARG00000003498,…
GO:0097367	carbohydrate derivative binding	0.000166272219589	0.000166272219589	1	ENSOARG00000001102,ENSOARG00000006004,ENSOARG00000015297,ENSOARG00000015943,ENSOARG00000019517,ENSOARG00000020381,ENSOARG00000005845,ENSOARG00000010852,ENSOARG00000013139,ENSOARG00000014500,ENSOARG00000020009,ENSOARG00000020416,ENSOARG00000020512,ENSOARG00000020517,ENSOARG00000005180,ENSOARG00000009414,ENSOARG00000007399,ENSOARG00000008328,ENSOARG00000009583,ENSOARG00000014586,ENSOARG00000009285,…
GO:0008536	Ran GTPase binding	0.000375178753142	0.000375178753142	1	ENSOARG00000020174,ENSOARG00000003504,ENSOARG00000002835,ENSOARG00000012031,ENSOARG00000012687,ENSOARG00000005038,ENSOARG00000000523,ENSOARG00000008469
GO:0016796	exonuclease activity, active with either ribo- or deoxyribonucleic acids and producing 5'-phosphomonoesters	0.001039892868009	0.001039892868009	1	ENSOARG00000020265,ENSOARG00000016039,ENSOARG00000018151,ENSOARG00000015309,ENSOARG00000018167,ENSOARG00000007232,ENSOARG00000001567,ENSOARG00000013383,ENSOARG00000009433
GO:0031072	heat shock protein binding	0.0028525480063	0.0028525480063	1	ENSOARG00000009583,ENSOARG00000016782,ENSOARG00000002567,ENSOARG00000011081,ENSOARG00000000142,ENSOARG00000006631,ENSOARG00000008469,ENSOARG00000005824,ENSOARG00000009343,ENSOARG00000003206,ENSOARG00000004398,ENSOARG00000004318,ENSOARG00000007522
GO:0003729	mRNA binding	0.003072421354084	0.003072421354084	1	ENSOARG00000020060,ENSOARG00000011282,ENSOARG00000020634,ENSOARG00000020367,ENSOARG00000002906,ENSOARG00000002583,ENSOARG00000010132,ENSOARG00000009135,ENSOARG00000019672,ENSOARG00000004985,ENSOARG00000010106,ENSOARG00000006631,ENSOARG00000009633,ENSOARG00000000881,ENSOARG00000009367,ENSOARG00000015045,ENSOARG00000002470,ENSOARG00000006923
GO:0019899	enzyme binding	0.005208525860328	0.005208525860328	1	ENSOARG00000009306,ENSOARG00000001166,ENSOARG00000019010,ENSOARG00000020512,ENSOARG00000020736,ENSOARG00000005180,ENSOARG00000008328,ENSOARG00000009583,ENSOARG00000016782,ENSOARG00000005837,ENSOARG00000015476,ENSOARG00000018890,ENSOARG00000020823,ENSOARG00000015010,ENSOARG00000016596,ENSOARG00000020174,ENSOARG00000002400,ENSOARG00000005046,ENSOARG00000016171,ENSOARG00000010319,ENSOARG00000011948,…
GO:0016817	hydrolase activity, acting on acid anhydrides	0.005208525860328	0.005208525860328	1	ENSOARG00000001102,ENSOARG00000015297,ENSOARG00000012773,ENSOARG00000015187,ENSOARG00000020009,ENSOARG00000020416,ENSOARG00000020512,ENSOARG00000020517,ENSOARG00000005180,ENSOARG00000009414,ENSOARG00000014514,ENSOARG00000016369,ENSOARG00000002596,ENSOARG00000005046,ENSOARG00000005626,ENSOARG00000018879,ENSOARG00000019340,ENSOARG00000015489,ENSOARG00000017033,ENSOARG00000018462,ENSOARG00000005636,…
GO:0016462	pyrophosphatase activity	0.007666601647137	0.007666601647137	1	ENSOARG00000001102,ENSOARG00000015297,ENSOARG00000012773,ENSOARG00000015187,ENSOARG00000020009,ENSOARG00000020416,ENSOARG00000020512,ENSOARG00000020517,ENSOARG00000005180,ENSOARG00000009414,ENSOARG00000014514,ENSOARG00000016369,ENSOARG00000002596,ENSOARG00000005046,ENSOARG00000005626,ENSOARG00000018879,ENSOARG00000019340,ENSOARG00000015489,ENSOARG00000017033,ENSOARG00000018462,ENSOARG00000005636,…
GO:0043168	anion binding	0.007671883055669	0.007671883055669	1	ENSOARG00000001102,ENSOARG00000006004,ENSOARG00000015053,ENSOARG00000015297,ENSOARG00000015943,ENSOARG00000020381,ENSOARG00000005845,ENSOARG00000010852,ENSOARG00000013139,ENSOARG00000014500,ENSOARG00000020009,ENSOARG00000020416,ENSOARG00000020512,ENSOARG00000020517,ENSOARG00000005180,ENSOARG00000009414,ENSOARG00000007399,ENSOARG00000008328,ENSOARG00000009583,ENSOARG00000014586,ENSOARG00000009285,…
GO:0016818	hydrolase activity, acting on acid anhydrides, in phosphorus-containing anhydrides	0.007671883055669	0.007671883055669	1	ENSOARG00000001102,ENSOARG00000015297,ENSOARG00000012773,ENSOARG00000015187,ENSOARG00000020009,ENSOARG00000020416,ENSOARG00000020512,ENSOARG00000020517,ENSOARG00000005180,ENSOARG00000009414,ENSOARG00000014514,ENSOARG00000016369,ENSOARG00000002596,ENSOARG00000005046,ENSOARG00000005626,ENSOARG00000018879,ENSOARG00000019340,ENSOARG00000015489,ENSOARG00000017033,ENSOARG00000018462,ENSOARG00000005636,…
GO:0003743	translation initiation factor activity	0.007671883055669	0.007671883055669	1	ENSOARG00000020517,ENSOARG00000020823,ENSOARG00000002596,ENSOARG00000018462,ENSOARG00000021166,ENSOARG00000003638,ENSOARG00000012545,ENSOARG00000008511,ENSOARG00000007827
GO:0003724	RNA helicase activity	0.008747519976149	0.008747519976149	1	ENSOARG00000020517,ENSOARG00000018462,ENSOARG00000016223,ENSOARG00000007764,ENSOARG00000007827,ENSOARG00000015045
GO:0003697	single-stranded DNA binding	0.008747519976149	0.008747519976149	1	ENSOARG00000020447,ENSOARG00000020588,ENSOARG00000013339,ENSOARG00000010132,ENSOARG00000011599,ENSOARG00000020254,ENSOARG00000011179,ENSOARG00000004985,ENSOARG00000012154,ENSOARG00000014479,ENSOARG00000006852
GO:0015036	disulfide oxidoreductase activity	0.011968825729255	0.011968825729255	1	ENSOARG00000020177,ENSOARG00000006916,ENSOARG00000016782,ENSOARG00000015676,ENSOARG00000020695,ENSOARG00000009363,ENSOARG00000010912,ENSOARG00000001273
GO:0016895	exodeoxyribonuclease activity, producing 5'-phosphomonoesters	0.012017554619281	0.012017554619281	1	ENSOARG00000020265,ENSOARG00000018167,ENSOARG00000007232,ENSOARG00000013383
GO:0004529	exodeoxyribonuclease activity	0.012017554619281	0.012017554619281	1	ENSOARG00000020265,ENSOARG00000018167,ENSOARG00000007232,ENSOARG00000013383
GO:0042974	retinoic acid receptor binding	0.013233466707514	0.013233466707514	1	ENSOARG00000019466,ENSOARG00000001166,ENSOARG00000001567,ENSOARG00000011074,ENSOARG00000016452
GO:0008409	5'-3' exonuclease activity	0.013233466707514	0.013233466707514	1	ENSOARG00000020265,ENSOARG00000015073,ENSOARG00000016039,ENSOARG00000007232,ENSOARG00000013383
GO:0017111	nucleoside-triphosphatase activity	0.01375532073243	0.01375532073243	1	ENSOARG00000001102,ENSOARG00000015297,ENSOARG00000012773,ENSOARG00000015187,ENSOARG00000020009,ENSOARG00000020416,ENSOARG00000020512,ENSOARG00000020517,ENSOARG00000005180,ENSOARG00000009414,ENSOARG00000014514,ENSOARG00000016369,ENSOARG00000002596,ENSOARG00000005046,ENSOARG00000005626,ENSOARG00000018879,ENSOARG00000019340,ENSOARG00000015489,ENSOARG00000017033,ENSOARG00000018462,ENSOARG00000005636,…
GO:0035312	5'-3' exodeoxyribonuclease activity	0.01375532073243	0.01375532073243	1	ENSOARG00000020265,ENSOARG00000007232,ENSOARG00000013383
GO:0004518	nuclease activity	0.018139980495328	0.018139980495328	1	ENSOARG00000020265,ENSOARG00000015073,ENSOARG00000016369,ENSOARG00000016039,ENSOARG00000018151,ENSOARG00000019740,ENSOARG00000014188,ENSOARG00000015309,ENSOARG00000018167,ENSOARG00000007232,ENSOARG00000011593,ENSOARG00000001567,ENSOARG00000008223,ENSOARG00000004626,ENSOARG00000011574,ENSOARG00000015789,ENSOARG00000013383,ENSOARG00000009433,ENSOARG00000000163
GO:0004386	helicase activity	0.018139980495328	0.018139980495328	1	ENSOARG00000020517,ENSOARG00000016369,ENSOARG00000015489,ENSOARG00000018462,ENSOARG00000016223,ENSOARG00000019643,ENSOARG00000011455,ENSOARG00000007764,ENSOARG00000007827,ENSOARG00000012154,ENSOARG00000015045,ENSOARG00000005264,ENSOARG00000000163
GO:0003682	chromatin binding	0.019709300356129	0.019709300356129	1	ENSOARG00000020447,ENSOARG00000020009,ENSOARG00000020478,ENSOARG00000013467,ENSOARG00000016369,ENSOARG00000005046,ENSOARG00000016251,ENSOARG00000020372,ENSOARG00000008581,ENSOARG00000013955,ENSOARG00000005538,ENSOARG00000016099,ENSOARG00000019643,ENSOARG00000020254,ENSOARG00000001463,ENSOARG00000017133,ENSOARG00000004262,ENSOARG00000004985,ENSOARG00000007232,ENSOARG00000006631,ENSOARG00000017777,…
GO:0140101	catalytic activity, acting on a tRNA	0.02311456968885	0.02311456968885	1	ENSOARG00000020381,ENSOARG00000008328,ENSOARG00000010544,ENSOARG00000002488,ENSOARG00000005713,ENSOARG00000015119,ENSOARG00000014557,ENSOARG00000021132,ENSOARG00000011829,ENSOARG00000012333,ENSOARG00000006325,ENSOARG00000003891,ENSOARG00000015789
GO:0015037	peptide disulfide oxidoreductase activity	0.026412971681771	0.026412971681771	1	ENSOARG00000020177,ENSOARG00000006916,ENSOARG00000015676,ENSOARG00000010912
GO:0016667	oxidoreductase activity, acting on a sulfur group of donors	0.026725408621125	0.026725408621125	1	ENSOARG00000020177,ENSOARG00000006916,ENSOARG00000016782,ENSOARG00000015676,ENSOARG00000019705,ENSOARG00000020695,ENSOARG00000009363,ENSOARG00000010912,ENSOARG00000001273
GO:0008297	single-stranded DNA exodeoxyribonuclease activity	0.027449563886674	0.027449563886674	1	ENSOARG00000020265,ENSOARG00000018167,ENSOARG00000007232
GO:0000405	bubble DNA binding	0.027449563886674	0.027449563886674	1	ENSOARG00000011916,ENSOARG00000006852,ENSOARG00000000163
GO:0043021	ribonucleoprotein complex binding	0.030802284877901	0.030802284877901	1	ENSOARG00000017781,ENSOARG00000016251,ENSOARG00000015231,ENSOARG00000021166,ENSOARG00000012545,ENSOARG00000004985,ENSOARG00000013690,ENSOARG00000003553,ENSOARG00000007827,ENSOARG00000015045,ENSOARG00000002090
GO:0015631	tubulin binding	0.034387199751236	0.034387199751236	1	ENSOARG00000020023,ENSOARG00000001102,ENSOARG00000007346,ENSOARG00000002400,ENSOARG00000018102,ENSOARG00000008227,ENSOARG00000015873,ENSOARG00000016302,ENSOARG00000017087,ENSOARG00000000634,ENSOARG00000011179,ENSOARG00000011756,ENSOARG00000014560,ENSOARG00000004668,ENSOARG00000008840,ENSOARG00000013603,ENSOARG00000017949,ENSOARG00000006631,ENSOARG00000006919,ENSOARG00000014131,ENSOARG00000004780,…
GO:0000217	DNA secondary structure binding	0.04597391194389	0.04597391194389	1	ENSOARG00000005046,ENSOARG00000011916,ENSOARG00000011574,ENSOARG00000006852,ENSOARG00000000163
GO:0045145	single-stranded DNA 5'-3' exodeoxyribonuclease activity	0.047213817179792	0.047213817179792	1	ENSOARG00000020265,ENSOARG00000007232
GO:0016882	cyclo-ligase activity	0.047213817179792	0.047213817179792	1	ENSOARG00000013139,ENSOARG00000015147
GO:0051920	peroxiredoxin activity	0.047213817179792	0.047213817179792	1	ENSOARG00000001702,ENSOARG00000016592,ENSOARG00000010106
GO:0070538	oleic acid binding	0.047213817179792	0.047213817179792	1	ENSOARG00000006004,ENSOARG00000001603
GO:0001097	TFIIH-class transcription factor complex binding	0.047213817179792	0.047213817179792	1	ENSOARG00000014109,ENSOARG00000004985
GO:0032405	MutLalpha complex binding	0.047213817179792	0.047213817179792	1	ENSOARG00000005046,ENSOARG00000017133,ENSOARG00000000163
GO:0005092	GDP-dissociation inhibitor activity	0.047213817179792	0.047213817179792	1	ENSOARG00000018981,ENSOARG00000015010,ENSOARG00000008098,ENSOARG00000005101
GO:0004822	isoleucine-tRNA ligase activity	0.047213817179792	0.047213817179792	1	ENSOARG00000008328,ENSOARG00000012333
GO:0140097	catalytic activity, acting on DNA	0.048805716019633	0.048805716019633	1	ENSOARG00000020265,ENSOARG00000020009,ENSOARG00000016369,ENSOARG00000019643,ENSOARG00000019740,ENSOARG00000020254,ENSOARG00000005590,ENSOARG00000018167,ENSOARG00000017133,ENSOARG00000007232,ENSOARG00000012154,ENSOARG00000011574,ENSOARG00000014699,ENSOARG00000013383,ENSOARG00000006852,ENSOARG00000000163,ENSOARG00000004269
GO:0043015	gamma-tubulin binding	0.048805716019633	0.048805716019633	1	ENSOARG00000007346,ENSOARG00000018102,ENSOARG00000011179,ENSOARG00000008840,ENSOARG00000014286
GO:0016887	ATPase activity	0.048805716019633	0.048805716019633	1	ENSOARG00000012773,ENSOARG00000015187,ENSOARG00000020009,ENSOARG00000020416,ENSOARG00000020512,ENSOARG00000020517,ENSOARG00000005180,ENSOARG00000009414,ENSOARG00000016369,ENSOARG00000005046,ENSOARG00000018462,ENSOARG00000016223,ENSOARG00000019643,ENSOARG00000020254,ENSOARG00000015762,ENSOARG00000000142,ENSOARG00000003356,ENSOARG00000005629,ENSOARG00000007827,ENSOARG00000009781,ENSOARG00000001077,…
GO:0090079	translation regulator activity, nucleic acid binding	0.049389362413322	0.049389362413322	1	ENSOARG00000020517,ENSOARG00000020823,ENSOARG00000002596,ENSOARG00000018462,ENSOARG00000020791,ENSOARG00000021166,ENSOARG00000003638,ENSOARG00000012545,ENSOARG00000008511,ENSOARG00000007827,ENSOARG00000009367
GO:0044237	cellular metabolic process	1.18E-08	1.18E-08	1	ENSOARG00000019954,ENSOARG00000020060,ENSOARG00000020179,ENSOARG00000020265,ENSOARG00000020447,ENSOARG00000001702,ENSOARG00000005494,ENSOARG00000006235,ENSOARG00000007826,ENSOARG00000009203,ENSOARG00000009306,ENSOARG00000010986,ENSOARG00000014936,ENSOARG00000015053,ENSOARG00000015943,ENSOARG00000019466,ENSOARG00000019467,ENSOARG00000019837,ENSOARG00000020381,ENSOARG00000020588,ENSOARG00000020634,…
GO:0006996	organelle organization	1.18E-08	1.18E-08	1	ENSOARG00000019983,ENSOARG00000020175,ENSOARG00000020179,ENSOARG00000001102,ENSOARG00000003971,ENSOARG00000006004,ENSOARG00000009306,ENSOARG00000014549,ENSOARG00000016606,ENSOARG00000018981,ENSOARG00000020772,ENSOARG00000021077,ENSOARG00000005845,ENSOARG00000013554,ENSOARG00000014500,ENSOARG00000019361,ENSOARG00000019484,ENSOARG00000019904,ENSOARG00000020355,ENSOARG00000020478,ENSOARG00000020690,…
GO:0006457	protein folding	1.39E-08	1.39E-08	1	ENSOARG00000005845,ENSOARG00000014500,ENSOARG00000009583,ENSOARG00000009285,ENSOARG00000016782,ENSOARG00000015476,ENSOARG00000015545,ENSOARG00000016635,ENSOARG00000011826,ENSOARG00000013299,ENSOARG00000020314,ENSOARG00000016366,ENSOARG00000016592,ENSOARG00000014595,ENSOARG00000003185,ENSOARG00000017087,ENSOARG00000001015,ENSOARG00000004554,ENSOARG00000011756,ENSOARG00000015202,ENSOARG00000000142,…
GO:0006725	cellular aromatic compound metabolic process	2.00E-07	2.00E-07	1	ENSOARG00000019954,ENSOARG00000020060,ENSOARG00000020265,ENSOARG00000020447,ENSOARG00000005494,ENSOARG00000006235,ENSOARG00000007826,ENSOARG00000009203,ENSOARG00000014936,ENSOARG00000015053,ENSOARG00000015943,ENSOARG00000019466,ENSOARG00000020381,ENSOARG00000020588,ENSOARG00000020634,ENSOARG00000020927,ENSOARG00000003292,ENSOARG00000005845,ENSOARG00000010852,ENSOARG00000012773,ENSOARG00000013016,…
GO:0006139	nucleobase-containing compound metabolic process	2.00E-07	2.00E-07	1	ENSOARG00000019954,ENSOARG00000020060,ENSOARG00000020265,ENSOARG00000020447,ENSOARG00000005494,ENSOARG00000006235,ENSOARG00000007826,ENSOARG00000009203,ENSOARG00000014936,ENSOARG00000015943,ENSOARG00000019466,ENSOARG00000020381,ENSOARG00000020588,ENSOARG00000020634,ENSOARG00000020927,ENSOARG00000003292,ENSOARG00000005845,ENSOARG00000010852,ENSOARG00000012773,ENSOARG00000013016,ENSOARG00000013139,…
GO:0034641	cellular nitrogen compound metabolic process	2.00E-07	2.00E-07	1	ENSOARG00000019954,ENSOARG00000020060,ENSOARG00000020265,ENSOARG00000020447,ENSOARG00000005494,ENSOARG00000006235,ENSOARG00000007826,ENSOARG00000009203,ENSOARG00000014936,ENSOARG00000015943,ENSOARG00000019466,ENSOARG00000019837,ENSOARG00000020381,ENSOARG00000020588,ENSOARG00000020634,ENSOARG00000020927,ENSOARG00000021042,ENSOARG00000003292,ENSOARG00000005845,ENSOARG00000010852,ENSOARG00000012773,…
GO:0006259	DNA metabolic process	2.00E-07	2.00E-07	1	ENSOARG00000020265,ENSOARG00000009203,ENSOARG00000015943,ENSOARG00000005845,ENSOARG00000013016,ENSOARG00000014500,ENSOARG00000020009,ENSOARG00000020307,ENSOARG00000020512,ENSOARG00000015487,ENSOARG00000007188,ENSOARG00000014845,ENSOARG00000008930,ENSOARG00000015476,ENSOARG00000016665,ENSOARG00000016369,ENSOARG00000016596,ENSOARG00000002400,ENSOARG00000005046,ENSOARG00000011826,ENSOARG00000020314,…
GO:0046483	heterocycle metabolic process	2.00E-07	2.00E-07	1	ENSOARG00000019954,ENSOARG00000020060,ENSOARG00000020265,ENSOARG00000020447,ENSOARG00000005494,ENSOARG00000006235,ENSOARG00000007826,ENSOARG00000009203,ENSOARG00000014936,ENSOARG00000015943,ENSOARG00000019466,ENSOARG00000020381,ENSOARG00000020588,ENSOARG00000020634,ENSOARG00000020927,ENSOARG00000003292,ENSOARG00000005845,ENSOARG00000010852,ENSOARG00000012773,ENSOARG00000013016,ENSOARG00000013139,…
GO:0051052	regulation of DNA metabolic process	2.00E-07	2.00E-07	1	ENSOARG00000009203,ENSOARG00000015943,ENSOARG00000005845,ENSOARG00000013016,ENSOARG00000014500,ENSOARG00000020009,ENSOARG00000020307,ENSOARG00000020512,ENSOARG00000015487,ENSOARG00000014845,ENSOARG00000008930,ENSOARG00000002400,ENSOARG00000005046,ENSOARG00000011826,ENSOARG00000020314,ENSOARG00000010667,ENSOARG00000002046,ENSOARG00000008581,ENSOARG00000008066,ENSOARG00000014176,ENSOARG00000012221,…
GO:0090304	nucleic acid metabolic process	3.63E-07	3.63E-07	1	ENSOARG00000019954,ENSOARG00000020060,ENSOARG00000020265,ENSOARG00000020447,ENSOARG00000005494,ENSOARG00000006235,ENSOARG00000007826,ENSOARG00000009203,ENSOARG00000014936,ENSOARG00000015943,ENSOARG00000019466,ENSOARG00000020381,ENSOARG00000020588,ENSOARG00000020634,ENSOARG00000020927,ENSOARG00000003292,ENSOARG00000005845,ENSOARG00000010852,ENSOARG00000013016,ENSOARG00000014500,ENSOARG00000001166,…
GO:1901360	organic cyclic compound metabolic process	6.56E-07	6.56E-07	1	ENSOARG00000019954,ENSOARG00000020060,ENSOARG00000020265,ENSOARG00000020447,ENSOARG00000005494,ENSOARG00000006235,ENSOARG00000007826,ENSOARG00000009203,ENSOARG00000014936,ENSOARG00000015053,ENSOARG00000015943,ENSOARG00000019466,ENSOARG00000020381,ENSOARG00000020588,ENSOARG00000020634,ENSOARG00000020927,ENSOARG00000003292,ENSOARG00000005845,ENSOARG00000010852,ENSOARG00000012773,ENSOARG00000013016,…
GO:0022402	cell cycle process	1.36169016625095E-06	1.36169016625095E-06	1	ENSOARG00000001102,ENSOARG00000015943,ENSOARG00000018981,ENSOARG00000003292,ENSOARG00000013016,ENSOARG00000019484,ENSOARG00000020736,ENSOARG00000007399,ENSOARG00000016031,ENSOARG00000005764,ENSOARG00000020174,ENSOARG00000012095,ENSOARG00000018102,ENSOARG00000010667,ENSOARG00000008581,ENSOARG00000008227,ENSOARG00000008066,ENSOARG00000018713,ENSOARG00000004361,ENSOARG00000014176,ENSOARG00000012221,…
GO:0044085	cellular component biogenesis	2.15659009756423E-06	2.15659009756423E-06	1	ENSOARG00000019954,ENSOARG00000019983,ENSOARG00000020023,ENSOARG00000003971,ENSOARG00000014549,ENSOARG00000014936,ENSOARG00000015297,ENSOARG00000018981,ENSOARG00000021077,ENSOARG00000005845,ENSOARG00000013554,ENSOARG00000014500,ENSOARG00000019361,ENSOARG00000019904,ENSOARG00000020009,ENSOARG00000020355,ENSOARG00000020478,ENSOARG00000020690,ENSOARG00000020736,ENSOARG00000007346,ENSOARG00000007093,…
GO:1903047	mitotic cell cycle process	2.15659009756423E-06	2.15659009756423E-06	1	ENSOARG00000001102,ENSOARG00000015943,ENSOARG00000018981,ENSOARG00000003292,ENSOARG00000013016,ENSOARG00000019484,ENSOARG00000020736,ENSOARG00000007399,ENSOARG00000005764,ENSOARG00000012095,ENSOARG00000018102,ENSOARG00000010667,ENSOARG00000008581,ENSOARG00000004361,ENSOARG00000014176,ENSOARG00000012221,ENSOARG00000015873,ENSOARG00000016302,ENSOARG00000020126,ENSOARG00000020254,ENSOARG00000020791,…
GO:0000278	mitotic cell cycle	2.15659009756423E-06	2.15659009756423E-06	1	ENSOARG00000001102,ENSOARG00000015943,ENSOARG00000018981,ENSOARG00000003292,ENSOARG00000013016,ENSOARG00000019484,ENSOARG00000020736,ENSOARG00000007399,ENSOARG00000005764,ENSOARG00000012095,ENSOARG00000018102,ENSOARG00000010667,ENSOARG00000008581,ENSOARG00000004361,ENSOARG00000014176,ENSOARG00000012221,ENSOARG00000015873,ENSOARG00000016223,ENSOARG00000016302,ENSOARG00000020126,ENSOARG00000020254,…
GO:0006260	DNA replication	2.15659009756423E-06	2.15659009756423E-06	1	ENSOARG00000015943,ENSOARG00000013016,ENSOARG00000020009,ENSOARG00000020512,ENSOARG00000015487,ENSOARG00000014845,ENSOARG00000016665,ENSOARG00000002400,ENSOARG00000008185,ENSOARG00000010667,ENSOARG00000008581,ENSOARG00000014176,ENSOARG00000012221,ENSOARG00000020254,ENSOARG00000011990,ENSOARG00000003968,ENSOARG00000011179,ENSOARG00000005590,ENSOARG00000018167,ENSOARG00000017133,ENSOARG00000007717,…
GO:0051276	chromosome organization	2.25204181019453E-06	2.25204181019453E-06	1	ENSOARG00000001102,ENSOARG00000020772,ENSOARG00000005845,ENSOARG00000014500,ENSOARG00000019361,ENSOARG00000019484,ENSOARG00000020478,ENSOARG00000007188,ENSOARG00000007399,ENSOARG00000008930,ENSOARG00000016031,ENSOARG00000020723,ENSOARG00000009652,ENSOARG00000016369,ENSOARG00000016596,ENSOARG00000018065,ENSOARG00000011826,ENSOARG00000014838,ENSOARG00000018102,ENSOARG00000020314,ENSOARG00000010667,…
GO:0007049	cell cycle	2.25204181019453E-06	2.25204181019453E-06	1	ENSOARG00000001102,ENSOARG00000015943,ENSOARG00000018981,ENSOARG00000003292,ENSOARG00000013016,ENSOARG00000019484,ENSOARG00000020736,ENSOARG00000007399,ENSOARG00000016031,ENSOARG00000018890,ENSOARG00000005764,ENSOARG00000020174,ENSOARG00000012095,ENSOARG00000018102,ENSOARG00000010667,ENSOARG00000008581,ENSOARG00000008227,ENSOARG00000008066,ENSOARG00000018713,ENSOARG00000003531,ENSOARG00000004361,…
GO:0000723	telomere maintenance	2.27976520499575E-06	2.27976520499575E-06	1	ENSOARG00000005845,ENSOARG00000014500,ENSOARG00000008930,ENSOARG00000016596,ENSOARG00000011826,ENSOARG00000020314,ENSOARG00000004910,ENSOARG00000006274,ENSOARG00000016039,ENSOARG00000020254,ENSOARG00000004554,ENSOARG00000011179,ENSOARG00000011894,ENSOARG00000004985,ENSOARG00000011574,ENSOARG00000014479,ENSOARG00000002885,ENSOARG00000002470,ENSOARG00000009343,ENSOARG00000000163,ENSOARG00000010928
GO:0032200	telomere organization	3.26108098565879E-06	3.26108098565879E-06	1	ENSOARG00000005845,ENSOARG00000014500,ENSOARG00000008930,ENSOARG00000016596,ENSOARG00000011826,ENSOARG00000020314,ENSOARG00000004910,ENSOARG00000006274,ENSOARG00000016039,ENSOARG00000020254,ENSOARG00000004554,ENSOARG00000011179,ENSOARG00000011894,ENSOARG00000004985,ENSOARG00000011574,ENSOARG00000014479,ENSOARG00000002885,ENSOARG00000002470,ENSOARG00000009343,ENSOARG00000000163,ENSOARG00000010928
GO:0044260	cellular macromolecule metabolic process	1.56875416175257E-05	1.56875416175257E-05	1	ENSOARG00000020060,ENSOARG00000020179,ENSOARG00000020265,ENSOARG00000020447,ENSOARG00000001702,ENSOARG00000005494,ENSOARG00000006235,ENSOARG00000007826,ENSOARG00000009203,ENSOARG00000009306,ENSOARG00000010986,ENSOARG00000014936,ENSOARG00000015943,ENSOARG00000019466,ENSOARG00000019837,ENSOARG00000020381,ENSOARG00000020588,ENSOARG00000020634,ENSOARG00000020927,ENSOARG00000021042,ENSOARG00000003292,…
GO:0006275	regulation of DNA replication	1.96615196170519E-05	1.96615196170519E-05	1	ENSOARG00000015943,ENSOARG00000013016,ENSOARG00000020512,ENSOARG00000015487,ENSOARG00000014845,ENSOARG00000002400,ENSOARG00000010667,ENSOARG00000008581,ENSOARG00000014176,ENSOARG00000012221,ENSOARG00000003968,ENSOARG00000011179,ENSOARG00000017133,ENSOARG00000004262,ENSOARG00000003356,ENSOARG00000005629,ENSOARG00000008807
GO:0006807	nitrogen compound metabolic process	2.15541610261547E-05	2.15541610261547E-05	1	ENSOARG00000019954,ENSOARG00000020060,ENSOARG00000020179,ENSOARG00000020265,ENSOARG00000020447,ENSOARG00000001702,ENSOARG00000005494,ENSOARG00000006235,ENSOARG00000007826,ENSOARG00000009203,ENSOARG00000009306,ENSOARG00000010986,ENSOARG00000014936,ENSOARG00000015053,ENSOARG00000015943,ENSOARG00000019466,ENSOARG00000019837,ENSOARG00000020381,ENSOARG00000020588,ENSOARG00000020634,ENSOARG00000020927,…
GO:0008152	metabolic process	2.35798206660618E-05	2.35798206660618E-05	1	ENSOARG00000019954,ENSOARG00000020060,ENSOARG00000020179,ENSOARG00000020265,ENSOARG00000020447,ENSOARG00000001702,ENSOARG00000005494,ENSOARG00000006235,ENSOARG00000007826,ENSOARG00000009203,ENSOARG00000009306,ENSOARG00000010986,ENSOARG00000014936,ENSOARG00000015053,ENSOARG00000015943,ENSOARG00000019466,ENSOARG00000019467,ENSOARG00000019517,ENSOARG00000019837,ENSOARG00000020381,ENSOARG00000020588,…
GO:0009987	cellular process	2.6358272025358E-05	2.6358272025358E-05	1	ENSOARG00000019954,ENSOARG00000019983,ENSOARG00000020023,ENSOARG00000020060,ENSOARG00000020175,ENSOARG00000020179,ENSOARG00000020265,ENSOARG00000020447,ENSOARG00000001102,ENSOARG00000001702,ENSOARG00000003971,ENSOARG00000005494,ENSOARG00000006004,ENSOARG00000006235,ENSOARG00000007826,ENSOARG00000009203,ENSOARG00000009306,ENSOARG00000010986,ENSOARG00000014549,ENSOARG00000014936,ENSOARG00000015053,…
GO:0022607	cellular component assembly	2.93118337402452E-05	2.93118337402452E-05	1	ENSOARG00000019983,ENSOARG00000020023,ENSOARG00000003971,ENSOARG00000014549,ENSOARG00000014936,ENSOARG00000015297,ENSOARG00000018981,ENSOARG00000021077,ENSOARG00000005845,ENSOARG00000013554,ENSOARG00000014500,ENSOARG00000019361,ENSOARG00000019904,ENSOARG00000020009,ENSOARG00000020355,ENSOARG00000020478,ENSOARG00000020690,ENSOARG00000020736,ENSOARG00000007346,ENSOARG00000007093,ENSOARG00000011465,…
GO:0043170	macromolecule metabolic process	2.93118337402452E-05	2.93118337402452E-05	1	ENSOARG00000019954,ENSOARG00000020060,ENSOARG00000020179,ENSOARG00000020265,ENSOARG00000020447,ENSOARG00000001702,ENSOARG00000005494,ENSOARG00000006235,ENSOARG00000007826,ENSOARG00000009203,ENSOARG00000009306,ENSOARG00000010986,ENSOARG00000014936,ENSOARG00000015943,ENSOARG00000019466,ENSOARG00000019837,ENSOARG00000020381,ENSOARG00000020588,ENSOARG00000020634,ENSOARG00000020927,ENSOARG00000021042,…
GO:0033365	protein localization to organelle	3.51460978000184E-05	3.51460978000184E-05	1	ENSOARG00000015297,ENSOARG00000005845,ENSOARG00000014500,ENSOARG00000020736,ENSOARG00000006916,ENSOARG00000009583,ENSOARG00000014845,ENSOARG00000002906,ENSOARG00000008452,ENSOARG00000019028,ENSOARG00000016369,ENSOARG00000020174,ENSOARG00000002400,ENSOARG00000011826,ENSOARG00000020314,ENSOARG00000019340,ENSOARG00000012133,ENSOARG00000017119,ENSOARG00000020109,ENSOARG00000020126,ENSOARG00000020247,…
GO:0051726	regulation of cell cycle	3.72437928783948E-05	3.72437928783948E-05	1	ENSOARG00000015943,ENSOARG00000018981,ENSOARG00000003292,ENSOARG00000013016,ENSOARG00000020736,ENSOARG00000018890,ENSOARG00000020174,ENSOARG00000018102,ENSOARG00000010667,ENSOARG00000008581,ENSOARG00000008227,ENSOARG00000008066,ENSOARG00000003531,ENSOARG00000014176,ENSOARG00000015873,ENSOARG00000014048,ENSOARG00000016223,ENSOARG00000016302,ENSOARG00000018433,ENSOARG00000020126,ENSOARG00000020743,…
GO:0007017	microtubule-based process	8.27574474338081E-05	8.27574474338081E-05	1	ENSOARG00000020023,ENSOARG00000001102,ENSOARG00000009306,ENSOARG00000018981,ENSOARG00000013554,ENSOARG00000020355,ENSOARG00000007346,ENSOARG00000001885,ENSOARG00000014514,ENSOARG00000005764,ENSOARG00000020174,ENSOARG00000018102,ENSOARG00000018879,ENSOARG00000010667,ENSOARG00000008581,ENSOARG00000008227,ENSOARG00000018713,ENSOARG00000003766,ENSOARG00000015302,ENSOARG00000015873,ENSOARG00000016302,…
GO:0070925	organelle assembly	9.36797191249006E-05	9.36797191249006E-05	1	ENSOARG00000003971,ENSOARG00000014549,ENSOARG00000018981,ENSOARG00000013554,ENSOARG00000020355,ENSOARG00000007346,ENSOARG00000014514,ENSOARG00000019028,ENSOARG00000020455,ENSOARG00000020567,ENSOARG00000003303,ENSOARG00000002400,ENSOARG00000014852,ENSOARG00000018102,ENSOARG00000010667,ENSOARG00000008581,ENSOARG00000008227,ENSOARG00000013909,ENSOARG00000015652,ENSOARG00000015302,ENSOARG00000009135,…
GO:0006396	RNA processing	9.36797191249006E-05	9.36797191249006E-05	1	ENSOARG00000019954,ENSOARG00000005494,ENSOARG00000006235,ENSOARG00000020634,ENSOARG00000020367,ENSOARG00000008461,ENSOARG00000009567,ENSOARG00000016326,ENSOARG00000016410,ENSOARG00000002906,ENSOARG00000017781,ENSOARG00000015073,ENSOARG00000016369,ENSOARG00000008751,ENSOARG00000008771,ENSOARG00000011948,ENSOARG00000014722,ENSOARG00000018246,ENSOARG00000012405,ENSOARG00000001022,ENSOARG00000005713,…
GO:0034613	cellular protein localization	0.000114929350367	0.000114929350367	1	ENSOARG00000020023,ENSOARG00000015297,ENSOARG00000018981,ENSOARG00000021077,ENSOARG00000005845,ENSOARG00000008680,ENSOARG00000014500,ENSOARG00000020736,ENSOARG00000007072,ENSOARG00000006916,ENSOARG00000009583,ENSOARG00000014845,ENSOARG00000002906,ENSOARG00000008452,ENSOARG00000017141,ENSOARG00000019028,ENSOARG00000003303,ENSOARG00000015010,ENSOARG00000016369,ENSOARG00000020174,ENSOARG00000002400,…
GO:0071704	organic substance metabolic process	0.000129835571104	0.000129835571104	1	ENSOARG00000019954,ENSOARG00000020060,ENSOARG00000020179,ENSOARG00000020265,ENSOARG00000020447,ENSOARG00000001702,ENSOARG00000005494,ENSOARG00000006235,ENSOARG00000007826,ENSOARG00000009203,ENSOARG00000009306,ENSOARG00000010986,ENSOARG00000014936,ENSOARG00000015053,ENSOARG00000015943,ENSOARG00000019466,ENSOARG00000019517,ENSOARG00000019837,ENSOARG00000020381,ENSOARG00000020588,ENSOARG00000020634,…
GO:0070727	cellular macromolecule localization	0.000133599334965	0.000133599334965	1	ENSOARG00000020023,ENSOARG00000015297,ENSOARG00000018981,ENSOARG00000021077,ENSOARG00000005845,ENSOARG00000008680,ENSOARG00000014500,ENSOARG00000020736,ENSOARG00000007072,ENSOARG00000006916,ENSOARG00000009583,ENSOARG00000014845,ENSOARG00000002906,ENSOARG00000008452,ENSOARG00000017141,ENSOARG00000019028,ENSOARG00000003303,ENSOARG00000015010,ENSOARG00000016369,ENSOARG00000020174,ENSOARG00000002400,…
GO:0044238	primary metabolic process	0.000146995424256	0.000146995424256	1	ENSOARG00000019954,ENSOARG00000020060,ENSOARG00000020179,ENSOARG00000020265,ENSOARG00000020447,ENSOARG00000001702,ENSOARG00000005494,ENSOARG00000006235,ENSOARG00000007826,ENSOARG00000009203,ENSOARG00000009306,ENSOARG00000010986,ENSOARG00000014936,ENSOARG00000015053,ENSOARG00000015943,ENSOARG00000019466,ENSOARG00000019517,ENSOARG00000019837,ENSOARG00000020381,ENSOARG00000020588,ENSOARG00000020634,…
GO:0033554	cellular response to stress	0.000146995424256	0.000146995424256	1	ENSOARG00000020265,ENSOARG00000001702,ENSOARG00000009203,ENSOARG00000010354,ENSOARG00000013016,ENSOARG00000020009,ENSOARG00000020478,ENSOARG00000020736,ENSOARG00000015487,ENSOARG00000006916,ENSOARG00000007188,ENSOARG00000009583,ENSOARG00000014845,ENSOARG00000016782,ENSOARG00000008930,ENSOARG00000010706,ENSOARG00000017141,ENSOARG00000016369,ENSOARG00000016596,ENSOARG00000004003,ENSOARG00000005046,…
GO:0051301	cell division	0.000160279964354	0.000160279964354	1	ENSOARG00000009306,ENSOARG00000003292,ENSOARG00000020478,ENSOARG00000020736,ENSOARG00000009851,ENSOARG00000005764,ENSOARG00000012095,ENSOARG00000018102,ENSOARG00000008227,ENSOARG00000004361,ENSOARG00000015873,ENSOARG00000016302,ENSOARG00000020988,ENSOARG00000008376,ENSOARG00000011179,ENSOARG00000014560,ENSOARG00000001463,ENSOARG00000014713,ENSOARG00000002888,ENSOARG00000015649,ENSOARG00000017777,…
GO:0007004	telomere maintenance via telomerase	0.000181920128169	0.000181920128169	1	ENSOARG00000005845,ENSOARG00000014500,ENSOARG00000011826,ENSOARG00000020314,ENSOARG00000004910,ENSOARG00000006274,ENSOARG00000016039,ENSOARG00000004554,ENSOARG00000011894,ENSOARG00000004985,ENSOARG00000002885,ENSOARG00000009343
GO:0071840	cellular component organization or biogenesis	0.000191638523874	0.000191638523874	1	ENSOARG00000019954,ENSOARG00000019983,ENSOARG00000020023,ENSOARG00000020175,ENSOARG00000020179,ENSOARG00000001102,ENSOARG00000003971,ENSOARG00000006004,ENSOARG00000009306,ENSOARG00000014549,ENSOARG00000014936,ENSOARG00000015297,ENSOARG00000010354,ENSOARG00000016606,ENSOARG00000018981,ENSOARG00000020772,ENSOARG00000021077,ENSOARG00000005845,ENSOARG00000010852,ENSOARG00000013554,ENSOARG00000014500,…
GO:1904816	positive regulation of protein localization to chromosome, telomeric region	0.000191638523874	0.000191638523874	1	ENSOARG00000005845,ENSOARG00000014500,ENSOARG00000011826,ENSOARG00000020314,ENSOARG00000004554,ENSOARG00000002470
GO:0006974	cellular response to DNA damage stimulus	0.000231982217575	0.000231982217575	1	ENSOARG00000020265,ENSOARG00000009203,ENSOARG00000013016,ENSOARG00000020009,ENSOARG00000020478,ENSOARG00000015487,ENSOARG00000007188,ENSOARG00000014845,ENSOARG00000008930,ENSOARG00000016369,ENSOARG00000016596,ENSOARG00000005046,ENSOARG00000016251,ENSOARG00000008581,ENSOARG00000008227,ENSOARG00000008066,ENSOARG00000018433,ENSOARG00000019740,ENSOARG00000019777,ENSOARG00000020254,ENSOARG00000020743,…
GO:0000226	microtubule cytoskeleton organization	0.000236691612137	0.000236691612137	1	ENSOARG00000001102,ENSOARG00000009306,ENSOARG00000018981,ENSOARG00000020355,ENSOARG00000007346,ENSOARG00000014514,ENSOARG00000005764,ENSOARG00000020174,ENSOARG00000018102,ENSOARG00000010667,ENSOARG00000008581,ENSOARG00000008227,ENSOARG00000018713,ENSOARG00000015302,ENSOARG00000015873,ENSOARG00000016302,ENSOARG00000021014,ENSOARG00000000634,ENSOARG00000008376,ENSOARG00000008459,ENSOARG00000003968,…
GO:0010833	telomere maintenance via telomere lengthening	0.000236691612137	0.000236691612137	1	ENSOARG00000005845,ENSOARG00000014500,ENSOARG00000011826,ENSOARG00000020314,ENSOARG00000004910,ENSOARG00000006274,ENSOARG00000016039,ENSOARG00000020254,ENSOARG00000004554,ENSOARG00000011894,ENSOARG00000004985,ENSOARG00000002885,ENSOARG00000009343
GO:0016071	mRNA metabolic process	0.000247874924557	0.000247874924557	1	ENSOARG00000020060,ENSOARG00000005494,ENSOARG00000006235,ENSOARG00000020634,ENSOARG00000020367,ENSOARG00000009567,ENSOARG00000002906,ENSOARG00000015073,ENSOARG00000008751,ENSOARG00000008771,ENSOARG00000018246,ENSOARG00000001022,ENSOARG00000010132,ENSOARG00000018690,ENSOARG00000016039,ENSOARG00000020005,ENSOARG00000007416,ENSOARG00000012863,ENSOARG00000006905,ENSOARG00000003117,ENSOARG00000011894,…
GO:0051641	cellular localization	0.000360695872786	0.000360695872786	1	ENSOARG00000020023,ENSOARG00000020179,ENSOARG00000001102,ENSOARG00000006004,ENSOARG00000015297,ENSOARG00000018946,ENSOARG00000018981,ENSOARG00000021077,ENSOARG00000005845,ENSOARG00000008680,ENSOARG00000014500,ENSOARG00000020355,ENSOARG00000020736,ENSOARG00000007072,ENSOARG00000006916,ENSOARG00000009583,ENSOARG00000014845,ENSOARG00000016969,ENSOARG00000002906,ENSOARG00000008452,ENSOARG00000017141,…
GO:0034622	cellular protein-containing complex assembly	0.00041355083243	0.00041355083243	1	ENSOARG00000019983,ENSOARG00000015297,ENSOARG00000019361,ENSOARG00000019904,ENSOARG00000020690,ENSOARG00000007093,ENSOARG00000011465,ENSOARG00000013719,ENSOARG00000014760,ENSOARG00000014514,ENSOARG00000014975,ENSOARG00000016831,ENSOARG00000005764,ENSOARG00000009652,ENSOARG00000018065,ENSOARG00000008751,ENSOARG00000014838,ENSOARG00000014852,ENSOARG00000020314,ENSOARG00000019340,ENSOARG00000020372,…
GO:0043933	protein-containing complex subunit organization	0.000486687479465	0.000486687479465	1	ENSOARG00000019983,ENSOARG00000001102,ENSOARG00000014936,ENSOARG00000015297,ENSOARG00000020772,ENSOARG00000021077,ENSOARG00000005845,ENSOARG00000010852,ENSOARG00000014500,ENSOARG00000019361,ENSOARG00000019904,ENSOARG00000020009,ENSOARG00000020478,ENSOARG00000020690,ENSOARG00000020736,ENSOARG00000007093,ENSOARG00000007399,ENSOARG00000011465,ENSOARG00000013719,ENSOARG00000014586,ENSOARG00000014760,…
GO:0006261	DNA-dependent DNA replication	0.000534083525236	0.000534083525236	1	ENSOARG00000015943,ENSOARG00000013016,ENSOARG00000020009,ENSOARG00000020512,ENSOARG00000008185,ENSOARG00000010667,ENSOARG00000008581,ENSOARG00000020254,ENSOARG00000011990,ENSOARG00000003968,ENSOARG00000011179,ENSOARG00000018167,ENSOARG00000004262,ENSOARG00000003356,ENSOARG00000003487,ENSOARG00000008807,ENSOARG00000000163
GO:0006281	DNA repair	0.00054833094698	0.00054833094698	1	ENSOARG00000020265,ENSOARG00000009203,ENSOARG00000020009,ENSOARG00000007188,ENSOARG00000014845,ENSOARG00000008930,ENSOARG00000016369,ENSOARG00000016596,ENSOARG00000005046,ENSOARG00000008581,ENSOARG00000008227,ENSOARG00000008066,ENSOARG00000019740,ENSOARG00000019777,ENSOARG00000020254,ENSOARG00000011990,ENSOARG00000011179,ENSOARG00000011916,ENSOARG00000005590,ENSOARG00000018167,ENSOARG00000017133,…
GO:0000819	sister chromatid segregation	0.000570669262118	0.000570669262118	1	ENSOARG00000001102,ENSOARG00000019484,ENSOARG00000007399,ENSOARG00000016031,ENSOARG00000018102,ENSOARG00000008581,ENSOARG00000012221,ENSOARG00000020126,ENSOARG00000017417,ENSOARG00000007151,ENSOARG00000003968,ENSOARG00000011894,ENSOARG00000004985,ENSOARG00000006631,ENSOARG00000002888,ENSOARG00000016070,ENSOARG00000011574,ENSOARG00000008469,ENSOARG00000003698,ENSOARG00000002885,ENSOARG00000003487
GO:0065003	protein-containing complex assembly	0.000570669262118	0.000570669262118	1	ENSOARG00000019983,ENSOARG00000014936,ENSOARG00000015297,ENSOARG00000021077,ENSOARG00000005845,ENSOARG00000014500,ENSOARG00000019361,ENSOARG00000019904,ENSOARG00000020009,ENSOARG00000020478,ENSOARG00000020690,ENSOARG00000020736,ENSOARG00000007093,ENSOARG00000011465,ENSOARG00000013719,ENSOARG00000014586,ENSOARG00000014760,ENSOARG00000013812,ENSOARG00000014514,ENSOARG00000014975,ENSOARG00000016831,…
GO:1904814	regulation of protein localization to chromosome, telomeric region	0.000733620609892	0.000733620609892	1	ENSOARG00000005845,ENSOARG00000014500,ENSOARG00000011826,ENSOARG00000020314,ENSOARG00000004554,ENSOARG00000002470
GO:0034502	protein localization to chromosome	0.000733620609892	0.000733620609892	1	ENSOARG00000005845,ENSOARG00000014500,ENSOARG00000014845,ENSOARG00000011826,ENSOARG00000020314,ENSOARG00000020126,ENSOARG00000020247,ENSOARG00000007151,ENSOARG00000004554,ENSOARG00000011179,ENSOARG00000002888,ENSOARG00000014479,ENSOARG00000002470,ENSOARG00000004318
GO:0051983	regulation of chromosome segregation	0.000733620609892	0.000733620609892	1	ENSOARG00000001102,ENSOARG00000020736,ENSOARG00000016596,ENSOARG00000018102,ENSOARG00000020126,ENSOARG00000007151,ENSOARG00000003968,ENSOARG00000011894,ENSOARG00000004985,ENSOARG00000006631,ENSOARG00000002888,ENSOARG00000016070,ENSOARG00000001001,ENSOARG00000003698,ENSOARG00000002885
GO:0006403	RNA localization	0.000733620609892	0.000733620609892	1	ENSOARG00000020634,ENSOARG00000002906,ENSOARG00000020174,ENSOARG00000020314,ENSOARG00000003504,ENSOARG00000002583,ENSOARG00000004307,ENSOARG00000010132,ENSOARG00000016039,ENSOARG00000004554,ENSOARG00000011894,ENSOARG00000004985,ENSOARG00000006631,ENSOARG00000003553,ENSOARG00000010255,ENSOARG00000001991,ENSOARG00000011396
GO:0016043	cellular component organization	0.000737331947838	0.000737331947838	1	ENSOARG00000019983,ENSOARG00000020023,ENSOARG00000020175,ENSOARG00000020179,ENSOARG00000001102,ENSOARG00000003971,ENSOARG00000006004,ENSOARG00000009306,ENSOARG00000014549,ENSOARG00000014936,ENSOARG00000015297,ENSOARG00000010354,ENSOARG00000016606,ENSOARG00000018981,ENSOARG00000020772,ENSOARG00000021077,ENSOARG00000005845,ENSOARG00000010852,ENSOARG00000013554,ENSOARG00000014500,ENSOARG00000017823,…
GO:0098813	nuclear chromosome segregation	0.000737331947838	0.000737331947838	1	ENSOARG00000001102,ENSOARG00000019484,ENSOARG00000020736,ENSOARG00000007399,ENSOARG00000016031,ENSOARG00000018102,ENSOARG00000008581,ENSOARG00000012221,ENSOARG00000020126,ENSOARG00000020247,ENSOARG00000017417,ENSOARG00000007151,ENSOARG00000003968,ENSOARG00000011894,ENSOARG00000004985,ENSOARG00000006631,ENSOARG00000008368,ENSOARG00000002888,ENSOARG00000016070,ENSOARG00000007340,ENSOARG00000011574,…
GO:0051054	positive regulation of DNA metabolic process	0.000737331947838	0.000737331947838	1	ENSOARG00000015943,ENSOARG00000005845,ENSOARG00000014500,ENSOARG00000020307,ENSOARG00000020512,ENSOARG00000008930,ENSOARG00000005046,ENSOARG00000011826,ENSOARG00000020314,ENSOARG00000010667,ENSOARG00000002046,ENSOARG00000020254,ENSOARG00000004554,ENSOARG00000017133,ENSOARG00000011894,ENSOARG00000003356,ENSOARG00000009781,ENSOARG00000002885,ENSOARG00000002470,ENSOARG00000009343,ENSOARG00000008807,…
GO:0034504	protein localization to nucleus	0.000891028249561	0.000891028249561	1	ENSOARG00000020736,ENSOARG00000006916,ENSOARG00000019028,ENSOARG00000020174,ENSOARG00000017417,ENSOARG00000002835,ENSOARG00000012687,ENSOARG00000004985,ENSOARG00000010106,ENSOARG00000006631,ENSOARG00000000768,ENSOARG00000003553,ENSOARG00000010255,ENSOARG00000001991,ENSOARG00000003455,ENSOARG00000008469,ENSOARG00000015347,ENSOARG00000005749,ENSOARG00000011675,ENSOARG00000004398,ENSOARG00000004318,…
GO:0008380	RNA splicing	0.000982017510597	0.000982017510597	1	ENSOARG00000006235,ENSOARG00000020634,ENSOARG00000020367,ENSOARG00000008461,ENSOARG00000009567,ENSOARG00000016369,ENSOARG00000008751,ENSOARG00000008771,ENSOARG00000018246,ENSOARG00000012405,ENSOARG00000010132,ENSOARG00000006692,ENSOARG00000018690,ENSOARG00000020005,ENSOARG00000012863,ENSOARG00000006905,ENSOARG00000003117,ENSOARG00000000142,ENSOARG00000004985,ENSOARG00000000768,ENSOARG00000008509,…
GO:0030433	ubiquitin-dependent ERAD pathway	0.001015197947767	0.001015197947767	1	ENSOARG00000016782,ENSOARG00000010706,ENSOARG00000016366,ENSOARG00000003499,ENSOARG00000008459,ENSOARG00000012766,ENSOARG00000006950,ENSOARG00000003123,ENSOARG00000013493,ENSOARG00000014854,ENSOARG00000010487
GO:0031323	regulation of cellular metabolic process	0.001101596823902	0.001101596823902	1	ENSOARG00000020060,ENSOARG00000020447,ENSOARG00000001702,ENSOARG00000005494,ENSOARG00000006235,ENSOARG00000007826,ENSOARG00000009203,ENSOARG00000009306,ENSOARG00000014936,ENSOARG00000015943,ENSOARG00000019466,ENSOARG00000019467,ENSOARG00000020634,ENSOARG00000020927,ENSOARG00000003292,ENSOARG00000005845,ENSOARG00000010852,ENSOARG00000013016,ENSOARG00000014500,ENSOARG00000001166,ENSOARG00000001338,…
GO:0010564	regulation of cell cycle process	0.001265393525465	0.001265393525465	1	ENSOARG00000015943,ENSOARG00000018981,ENSOARG00000013016,ENSOARG00000020736,ENSOARG00000020174,ENSOARG00000018102,ENSOARG00000008581,ENSOARG00000008227,ENSOARG00000015873,ENSOARG00000020126,ENSOARG00000020791,ENSOARG00000020959,ENSOARG00000001015,ENSOARG00000008459,ENSOARG00000007151,ENSOARG00000003968,ENSOARG00000011179,ENSOARG00000014560,ENSOARG00000001419,ENSOARG00000011894,ENSOARG00000004985,…
GO:0006401	RNA catabolic process	0.001268695277869	0.001268695277869	1	ENSOARG00000020060,ENSOARG00000005494,ENSOARG00000006235,ENSOARG00000020634,ENSOARG00000020367,ENSOARG00000002906,ENSOARG00000016039,ENSOARG00000018151,ENSOARG00000010229,ENSOARG00000015309,ENSOARG00000011894,ENSOARG00000004985,ENSOARG00000009633,ENSOARG00000016406,ENSOARG00000003553,ENSOARG00000007764,ENSOARG00000001567,ENSOARG00000004446,ENSOARG00000015045,ENSOARG00000009433,ENSOARG00000010928
GO:1904851	positive regulation of establishment of protein localization to telomere	0.001528828977984	0.001528828977984	1	ENSOARG00000005845,ENSOARG00000014500,ENSOARG00000011826,ENSOARG00000020314,ENSOARG00000004554
GO:0006413	translational initiation	0.001583273732226	0.001583273732226	1	ENSOARG00000020367,ENSOARG00000020517,ENSOARG00000008461,ENSOARG00000020823,ENSOARG00000002596,ENSOARG00000018462,ENSOARG00000013384,ENSOARG00000021166,ENSOARG00000003638,ENSOARG00000012545,ENSOARG00000006631,ENSOARG00000008511,ENSOARG00000003553,ENSOARG00000007827,ENSOARG00000014401
GO:0070200	establishment of protein localization to telomere	0.001967279437166	0.001967279437166	1	ENSOARG00000005845,ENSOARG00000014500,ENSOARG00000011826,ENSOARG00000020314,ENSOARG00000004554,ENSOARG00000011179
GO:0007059	chromosome segregation	0.001967279437166	0.001967279437166	1	ENSOARG00000001102,ENSOARG00000019484,ENSOARG00000020736,ENSOARG00000007399,ENSOARG00000014845,ENSOARG00000016031,ENSOARG00000016596,ENSOARG00000018102,ENSOARG00000008581,ENSOARG00000012221,ENSOARG00000020126,ENSOARG00000020247,ENSOARG00000017417,ENSOARG00000007151,ENSOARG00000003968,ENSOARG00000011894,ENSOARG00000004985,ENSOARG00000006631,ENSOARG00000008368,ENSOARG00000002888,ENSOARG00000016070,…
GO:0051169	nuclear transport	0.001967279437166	0.001967279437166	1	ENSOARG00000020736,ENSOARG00000006916,ENSOARG00000002906,ENSOARG00000017141,ENSOARG00000020174,ENSOARG00000003504,ENSOARG00000002583,ENSOARG00000004307,ENSOARG00000010132,ENSOARG00000002835,ENSOARG00000012687,ENSOARG00000010106,ENSOARG00000006631,ENSOARG00000015368,ENSOARG00000003553,ENSOARG00000010255,ENSOARG00000001991,ENSOARG00000003455,ENSOARG00000008469,ENSOARG00000015347,ENSOARG00000011396,…
GO:0006913	nucleocytoplasmic transport	0.001967279437166	0.001967279437166	1	ENSOARG00000020736,ENSOARG00000006916,ENSOARG00000002906,ENSOARG00000017141,ENSOARG00000020174,ENSOARG00000003504,ENSOARG00000002583,ENSOARG00000004307,ENSOARG00000010132,ENSOARG00000002835,ENSOARG00000012687,ENSOARG00000010106,ENSOARG00000006631,ENSOARG00000015368,ENSOARG00000003553,ENSOARG00000010255,ENSOARG00000001991,ENSOARG00000003455,ENSOARG00000008469,ENSOARG00000015347,ENSOARG00000011396,…
GO:0008608	attachment of spindle microtubules to kinetochore	0.002215622311327	0.002215622311327	1	ENSOARG00000001102,ENSOARG00000020736,ENSOARG00000018102,ENSOARG00000020247,ENSOARG00000004985,ENSOARG00000001001,ENSOARG00000003698
GO:0022613	ribonucleoprotein complex biogenesis	0.002215622311327	0.002215622311327	1	ENSOARG00000019954,ENSOARG00000016410,ENSOARG00000017781,ENSOARG00000020174,ENSOARG00000008751,ENSOARG00000014722,ENSOARG00000013384,ENSOARG00000004910,ENSOARG00000015652,ENSOARG00000009135,ENSOARG00000021166,ENSOARG00000003638,ENSOARG00000017417,ENSOARG00000012863,ENSOARG00000003117,ENSOARG00000011894,ENSOARG00000011455,ENSOARG00000008511,ENSOARG00000003553,ENSOARG00000006840,ENSOARG00000007764,…
GO:0070203	regulation of establishment of protein localization to telomere	0.002896128385095	0.002896128385095	1	ENSOARG00000005845,ENSOARG00000014500,ENSOARG00000011826,ENSOARG00000020314,ENSOARG00000004554
GO:0051988	regulation of attachment of spindle microtubules to kinetochore	0.002896128385095	0.002896128385095	1	ENSOARG00000020736,ENSOARG00000018102,ENSOARG00000004985,ENSOARG00000001001,ENSOARG00000003698
GO:0051298	centrosome duplication	0.003024639716766	0.003024639716766	1	ENSOARG00000020174,ENSOARG00000010667,ENSOARG00000008227,ENSOARG00000021014,ENSOARG00000008459,ENSOARG00000011179,ENSOARG00000014560,ENSOARG00000003553,ENSOARG00000002062,ENSOARG00000003206,ENSOARG00000012082
GO:0006397	mRNA processing	0.003059741776068	0.003059741776068	1	ENSOARG00000006235,ENSOARG00000020634,ENSOARG00000020367,ENSOARG00000009567,ENSOARG00000015073,ENSOARG00000008751,ENSOARG00000008771,ENSOARG00000018246,ENSOARG00000001022,ENSOARG00000010132,ENSOARG00000018690,ENSOARG00000020005,ENSOARG00000007416,ENSOARG00000012863,ENSOARG00000006905,ENSOARG00000003117,ENSOARG00000000142,ENSOARG00000004985,ENSOARG00000000768,ENSOARG00000008509,ENSOARG00000003553,…
GO:0051225	spindle assembly	0.003398066488346	0.003398066488346	1	ENSOARG00000018981,ENSOARG00000018102,ENSOARG00000008581,ENSOARG00000015302,ENSOARG00000008376,ENSOARG00000003968,ENSOARG00000001419,ENSOARG00000004985,ENSOARG00000006631,ENSOARG00000014713,ENSOARG00000006919,ENSOARG00000002062,ENSOARG00000008469
GO:0033036	macromolecule localization	0.003398066488346	0.003398066488346	1	ENSOARG00000020023,ENSOARG00000020179,ENSOARG00000006004,ENSOARG00000015297,ENSOARG00000018946,ENSOARG00000018981,ENSOARG00000020634,ENSOARG00000021077,ENSOARG00000005845,ENSOARG00000008680,ENSOARG00000014500,ENSOARG00000001166,ENSOARG00000020307,ENSOARG00000020736,ENSOARG00000004546,ENSOARG00000007072,ENSOARG00000006916,ENSOARG00000009583,ENSOARG00000014845,ENSOARG00000002906,ENSOARG00000008452,…
GO:0000280	nuclear division	0.003398066488346	0.003398066488346	1	ENSOARG00000001102,ENSOARG00000019484,ENSOARG00000007399,ENSOARG00000016031,ENSOARG00000018102,ENSOARG00000008581,ENSOARG00000008066,ENSOARG00000012221,ENSOARG00000020126,ENSOARG00000001015,ENSOARG00000008376,ENSOARG00000017417,ENSOARG00000007151,ENSOARG00000003968,ENSOARG00000011179,ENSOARG00000015826,ENSOARG00000001419,ENSOARG00000011894,ENSOARG00000004985,ENSOARG00000006631,ENSOARG00000014713,…
GO:0071897	DNA biosynthetic process	0.004103979720904	0.004103979720904	1	ENSOARG00000005845,ENSOARG00000014500,ENSOARG00000020009,ENSOARG00000020512,ENSOARG00000011826,ENSOARG00000020314,ENSOARG00000004910,ENSOARG00000006274,ENSOARG00000016039,ENSOARG00000004554,ENSOARG00000005590,ENSOARG00000017133,ENSOARG00000011894,ENSOARG00000004985,ENSOARG00000003356,ENSOARG00000006032,ENSOARG00000002885,ENSOARG00000009343,ENSOARG00000000163
GO:0034645	cellular macromolecule biosynthetic process	0.004103979720904	0.004103979720904	1	ENSOARG00000020447,ENSOARG00000005494,ENSOARG00000007826,ENSOARG00000010986,ENSOARG00000014936,ENSOARG00000015943,ENSOARG00000019466,ENSOARG00000019837,ENSOARG00000020381,ENSOARG00000020588,ENSOARG00000020927,ENSOARG00000021042,ENSOARG00000003292,ENSOARG00000005845,ENSOARG00000010852,ENSOARG00000013016,ENSOARG00000014500,ENSOARG00000001166,ENSOARG00000001338,ENSOARG00000020009,ENSOARG00000020078,…
GO:0000398	mRNA splicing, via spliceosome	0.004105064520443	0.004105064520443	1	ENSOARG00000006235,ENSOARG00000020634,ENSOARG00000020367,ENSOARG00000009567,ENSOARG00000008751,ENSOARG00000008771,ENSOARG00000018246,ENSOARG00000010132,ENSOARG00000018690,ENSOARG00000020005,ENSOARG00000012863,ENSOARG00000006905,ENSOARG00000003117,ENSOARG00000000142,ENSOARG00000004985,ENSOARG00000000768,ENSOARG00000008509,ENSOARG00000003553,ENSOARG00000003738,ENSOARG00000004109,ENSOARG00000003381,…
GO:0000377	RNA splicing, via transesterification reactions with bulged adenosine as nucleophile	0.004105064520443	0.004105064520443	1	ENSOARG00000006235,ENSOARG00000020634,ENSOARG00000020367,ENSOARG00000009567,ENSOARG00000008751,ENSOARG00000008771,ENSOARG00000018246,ENSOARG00000010132,ENSOARG00000018690,ENSOARG00000020005,ENSOARG00000012863,ENSOARG00000006905,ENSOARG00000003117,ENSOARG00000000142,ENSOARG00000004985,ENSOARG00000000768,ENSOARG00000008509,ENSOARG00000003553,ENSOARG00000003738,ENSOARG00000004109,ENSOARG00000003381,…
GO:0010467	gene expression	0.004105064520443	0.004105064520443	1	ENSOARG00000019954,ENSOARG00000020060,ENSOARG00000020447,ENSOARG00000005494,ENSOARG00000006235,ENSOARG00000007826,ENSOARG00000014936,ENSOARG00000019466,ENSOARG00000019837,ENSOARG00000020381,ENSOARG00000020588,ENSOARG00000020634,ENSOARG00000020927,ENSOARG00000021042,ENSOARG00000003292,ENSOARG00000010852,ENSOARG00000001166,ENSOARG00000001338,ENSOARG00000019484,ENSOARG00000020078,ENSOARG00000020367,…
GO:0000375	RNA splicing, via transesterification reactions	0.004105064520443	0.004105064520443	1	ENSOARG00000006235,ENSOARG00000020634,ENSOARG00000020367,ENSOARG00000009567,ENSOARG00000008751,ENSOARG00000008771,ENSOARG00000018246,ENSOARG00000010132,ENSOARG00000018690,ENSOARG00000020005,ENSOARG00000012863,ENSOARG00000006905,ENSOARG00000003117,ENSOARG00000000142,ENSOARG00000004985,ENSOARG00000000768,ENSOARG00000008509,ENSOARG00000003553,ENSOARG00000003738,ENSOARG00000004109,ENSOARG00000003381,…
GO:0048285	organelle fission	0.004105064520443	0.004105064520443	1	ENSOARG00000001102,ENSOARG00000019484,ENSOARG00000007399,ENSOARG00000016031,ENSOARG00000018102,ENSOARG00000019340,ENSOARG00000008581,ENSOARG00000008066,ENSOARG00000012221,ENSOARG00000020126,ENSOARG00000001015,ENSOARG00000008376,ENSOARG00000017417,ENSOARG00000007151,ENSOARG00000003968,ENSOARG00000011179,ENSOARG00000015826,ENSOARG00000001419,ENSOARG00000011894,ENSOARG00000004985,ENSOARG00000006631,…
GO:0034660	ncRNA metabolic process	0.004105064520443	0.004105064520443	1	ENSOARG00000019954,ENSOARG00000005494,ENSOARG00000020381,ENSOARG00000008328,ENSOARG00000016326,ENSOARG00000016410,ENSOARG00000002906,ENSOARG00000010544,ENSOARG00000017781,ENSOARG00000016369,ENSOARG00000002488,ENSOARG00000011948,ENSOARG00000014722,ENSOARG00000005713,ENSOARG00000010132,ENSOARG00000004910,ENSOARG00000015119,ENSOARG00000012620,ENSOARG00000014557,ENSOARG00000018151,ENSOARG00000020819,…
GO:0043484	regulation of RNA splicing	0.00422685102887	0.00422685102887	1	ENSOARG00000006235,ENSOARG00000020634,ENSOARG00000008461,ENSOARG00000008771,ENSOARG00000012405,ENSOARG00000006692,ENSOARG00000012863,ENSOARG00000003117,ENSOARG00000000142,ENSOARG00000004985,ENSOARG00000003553,ENSOARG00000005425,ENSOARG00000003381,ENSOARG00000015045,ENSOARG00000014988
GO:0036503	ERAD pathway	0.004434973759887	0.004434973759887	1	ENSOARG00000016782,ENSOARG00000010706,ENSOARG00000004003,ENSOARG00000016366,ENSOARG00000003499,ENSOARG00000008459,ENSOARG00000012766,ENSOARG00000006950,ENSOARG00000003123,ENSOARG00000013493,ENSOARG00000014854,ENSOARG00000010487
GO:0042100	B cell proliferation	0.004464766838024	0.004464766838024	1	ENSOARG00000020307,ENSOARG00000014340,ENSOARG00000015476,ENSOARG00000001620,ENSOARG00000016099,ENSOARG00000011081,ENSOARG00000017217,ENSOARG00000001463,ENSOARG00000011894,ENSOARG00000005907,ENSOARG00000007472
GO:0006399	tRNA metabolic process	0.004469356021249	0.004469356021249	1	ENSOARG00000020381,ENSOARG00000008328,ENSOARG00000016326,ENSOARG00000002906,ENSOARG00000010544,ENSOARG00000016369,ENSOARG00000002488,ENSOARG00000011948,ENSOARG00000005713,ENSOARG00000015119,ENSOARG00000012620,ENSOARG00000014557,ENSOARG00000021132,ENSOARG00000011829,ENSOARG00000012333,ENSOARG00000006325,ENSOARG00000004626,ENSOARG00000015789,ENSOARG00000011870
GO:0070202	regulation of establishment of protein localization to chromosome	0.004469356021249	0.004469356021249	1	ENSOARG00000005845,ENSOARG00000014500,ENSOARG00000011826,ENSOARG00000020314,ENSOARG00000004554
GO:0046907	intracellular transport	0.00471511659814	0.00471511659814	1	ENSOARG00000006004,ENSOARG00000008680,ENSOARG00000020736,ENSOARG00000007072,ENSOARG00000006916,ENSOARG00000002906,ENSOARG00000017141,ENSOARG00000019028,ENSOARG00000003303,ENSOARG00000015010,ENSOARG00000020174,ENSOARG00000004003,ENSOARG00000003504,ENSOARG00000016366,ENSOARG00000017159,ENSOARG00000011382,ENSOARG00000002583,ENSOARG00000003766,ENSOARG00000004307,ENSOARG00000012133,ENSOARG00000010132,…
GO:0090317	negative regulation of intracellular protein transport	0.004888578751846	0.004888578751846	1	ENSOARG00000006916,ENSOARG00000015010,ENSOARG00000004003,ENSOARG00000012766,ENSOARG00000006950,ENSOARG00000010106,ENSOARG00000003123,ENSOARG00000005749
GO:0008104	protein localization	0.006260348281224	0.006260348281224	1	ENSOARG00000020023,ENSOARG00000020179,ENSOARG00000015297,ENSOARG00000018946,ENSOARG00000018981,ENSOARG00000021077,ENSOARG00000005845,ENSOARG00000008680,ENSOARG00000014500,ENSOARG00000020307,ENSOARG00000020736,ENSOARG00000004546,ENSOARG00000007072,ENSOARG00000006916,ENSOARG00000009583,ENSOARG00000014845,ENSOARG00000002906,ENSOARG00000008452,ENSOARG00000017141,ENSOARG00000019028,ENSOARG00000003303,…
GO:0032210	regulation of telomere maintenance via telomerase	0.006260348281224	0.006260348281224	1	ENSOARG00000005845,ENSOARG00000014500,ENSOARG00000011826,ENSOARG00000020314,ENSOARG00000016039,ENSOARG00000004554,ENSOARG00000011894,ENSOARG00000004985,ENSOARG00000002885
GO:0019222	regulation of metabolic process	0.006260348281224	0.006260348281224	1	ENSOARG00000020060,ENSOARG00000020447,ENSOARG00000001702,ENSOARG00000005494,ENSOARG00000006235,ENSOARG00000007826,ENSOARG00000009203,ENSOARG00000009306,ENSOARG00000014936,ENSOARG00000015943,ENSOARG00000019466,ENSOARG00000019467,ENSOARG00000020634,ENSOARG00000020927,ENSOARG00000003292,ENSOARG00000005845,ENSOARG00000010852,ENSOARG00000013016,ENSOARG00000014500,ENSOARG00000001166,ENSOARG00000001338,…
GO:0090329	regulation of DNA-dependent DNA replication	0.006260348281224	0.006260348281224	1	ENSOARG00000015943,ENSOARG00000013016,ENSOARG00000020512,ENSOARG00000010667,ENSOARG00000008581,ENSOARG00000003968,ENSOARG00000011179,ENSOARG00000003356,ENSOARG00000008807
GO:1903827	regulation of cellular protein localization	0.006473489493722	0.006473489493722	1	ENSOARG00000018981,ENSOARG00000005845,ENSOARG00000014500,ENSOARG00000020736,ENSOARG00000006916,ENSOARG00000009583,ENSOARG00000015010,ENSOARG00000020174,ENSOARG00000002400,ENSOARG00000004003,ENSOARG00000005626,ENSOARG00000011826,ENSOARG00000020314,ENSOARG00000000991,ENSOARG00000012766,ENSOARG00000004554,ENSOARG00000002835,ENSOARG00000017638,ENSOARG00000006950,ENSOARG00000010106,ENSOARG00000006631,…
GO:0070198	protein localization to chromosome, telomeric region	0.006473489493722	0.006473489493722	1	ENSOARG00000005845,ENSOARG00000014500,ENSOARG00000011826,ENSOARG00000020314,ENSOARG00000004554,ENSOARG00000011179,ENSOARG00000002470
GO:0016070	RNA metabolic process	0.006473489493722	0.006473489493722	1	ENSOARG00000019954,ENSOARG00000020060,ENSOARG00000020447,ENSOARG00000005494,ENSOARG00000006235,ENSOARG00000007826,ENSOARG00000014936,ENSOARG00000019466,ENSOARG00000020381,ENSOARG00000020588,ENSOARG00000020634,ENSOARG00000020927,ENSOARG00000003292,ENSOARG00000010852,ENSOARG00000001166,ENSOARG00000001338,ENSOARG00000020078,ENSOARG00000020367,ENSOARG00000020478,ENSOARG00000005180,ENSOARG00000015487,…
GO:0006886	intracellular protein transport	0.006473489493722	0.006473489493722	1	ENSOARG00000008680,ENSOARG00000020736,ENSOARG00000007072,ENSOARG00000006916,ENSOARG00000002906,ENSOARG00000017141,ENSOARG00000003303,ENSOARG00000015010,ENSOARG00000020174,ENSOARG00000004003,ENSOARG00000003504,ENSOARG00000016366,ENSOARG00000002583,ENSOARG00000004307,ENSOARG00000012133,ENSOARG00000010132,ENSOARG00000017119,ENSOARG00000020109,ENSOARG00000020908,ENSOARG00000000991,ENSOARG00000011081,…
GO:0009059	macromolecule biosynthetic process	0.007055042735937	0.007055042735937	1	ENSOARG00000020447,ENSOARG00000005494,ENSOARG00000007826,ENSOARG00000010986,ENSOARG00000014936,ENSOARG00000015943,ENSOARG00000019466,ENSOARG00000019837,ENSOARG00000020381,ENSOARG00000020588,ENSOARG00000020927,ENSOARG00000021042,ENSOARG00000003292,ENSOARG00000005845,ENSOARG00000010852,ENSOARG00000013016,ENSOARG00000014500,ENSOARG00000001166,ENSOARG00000001338,ENSOARG00000020009,ENSOARG00000020078,…
GO:0031291	Ran protein signal transduction	0.00719179674572	0.00719179674572	1	ENSOARG00000018981,ENSOARG00000000523,ENSOARG00000008469
GO:0030888	regulation of B cell proliferation	0.007251365202661	0.007251365202661	1	ENSOARG00000020307,ENSOARG00000014340,ENSOARG00000001620,ENSOARG00000016099,ENSOARG00000011081,ENSOARG00000017217,ENSOARG00000001463,ENSOARG00000011894,ENSOARG00000007472
GO:0051171	regulation of nitrogen compound metabolic process	0.008263943777465	0.008263943777465	1	ENSOARG00000020060,ENSOARG00000020447,ENSOARG00000001702,ENSOARG00000005494,ENSOARG00000006235,ENSOARG00000007826,ENSOARG00000009203,ENSOARG00000009306,ENSOARG00000014936,ENSOARG00000015943,ENSOARG00000019466,ENSOARG00000020634,ENSOARG00000020927,ENSOARG00000003292,ENSOARG00000005845,ENSOARG00000010852,ENSOARG00000013016,ENSOARG00000014500,ENSOARG00000001166,ENSOARG00000001338,ENSOARG00000020009,…
GO:0006402	mRNA catabolic process	0.008263943777465	0.008263943777465	1	ENSOARG00000020060,ENSOARG00000005494,ENSOARG00000006235,ENSOARG00000020634,ENSOARG00000020367,ENSOARG00000002906,ENSOARG00000016039,ENSOARG00000011894,ENSOARG00000004985,ENSOARG00000009633,ENSOARG00000016406,ENSOARG00000003553,ENSOARG00000001567,ENSOARG00000004446,ENSOARG00000015045,ENSOARG00000009433,ENSOARG00000010928
GO:0061640	cytoskeleton-dependent cytokinesis	0.008766758440529	0.008766758440529	1	ENSOARG00000020736,ENSOARG00000005764,ENSOARG00000012095,ENSOARG00000018102,ENSOARG00000004361,ENSOARG00000015873,ENSOARG00000016302,ENSOARG00000020988,ENSOARG00000008376,ENSOARG00000011179,ENSOARG00000003158
GO:0051236	establishment of RNA localization	0.009084082856475	0.009084082856475	1	ENSOARG00000020634,ENSOARG00000002906,ENSOARG00000020174,ENSOARG00000003504,ENSOARG00000002583,ENSOARG00000004307,ENSOARG00000010132,ENSOARG00000011894,ENSOARG00000006631,ENSOARG00000003553,ENSOARG00000010255,ENSOARG00000001991,ENSOARG00000011396
GO:2000278	regulation of DNA biosynthetic process	0.009084082856475	0.009084082856475	1	ENSOARG00000005845,ENSOARG00000014500,ENSOARG00000020512,ENSOARG00000011826,ENSOARG00000020314,ENSOARG00000016039,ENSOARG00000004554,ENSOARG00000011894,ENSOARG00000004985,ENSOARG00000003356,ENSOARG00000002885,ENSOARG00000009343
GO:0000910	cytokinesis	0.009859862444946	0.009859862444946	1	ENSOARG00000020736,ENSOARG00000005764,ENSOARG00000012095,ENSOARG00000018102,ENSOARG00000008227,ENSOARG00000004361,ENSOARG00000015873,ENSOARG00000016302,ENSOARG00000020988,ENSOARG00000008376,ENSOARG00000011179,ENSOARG00000003698,ENSOARG00000003158,ENSOARG00000008807,ENSOARG00000012082
GO:0000070	mitotic sister chromatid segregation	0.009859862444946	0.009859862444946	1	ENSOARG00000001102,ENSOARG00000019484,ENSOARG00000007399,ENSOARG00000018102,ENSOARG00000008581,ENSOARG00000012221,ENSOARG00000020126,ENSOARG00000017417,ENSOARG00000003968,ENSOARG00000011894,ENSOARG00000004985,ENSOARG00000006631,ENSOARG00000002888,ENSOARG00000016070,ENSOARG00000008469,ENSOARG00000003698
GO:0072594	establishment of protein localization to organelle	0.009859862444946	0.009859862444946	1	ENSOARG00000005845,ENSOARG00000014500,ENSOARG00000020736,ENSOARG00000009583,ENSOARG00000011826,ENSOARG00000020314,ENSOARG00000012133,ENSOARG00000017119,ENSOARG00000020109,ENSOARG00000001541,ENSOARG00000004554,ENSOARG00000011179,ENSOARG00000002835,ENSOARG00000000142,ENSOARG00000012687,ENSOARG00000006631,ENSOARG00000010255,ENSOARG00000001991,ENSOARG00000003455,ENSOARG00000008469,ENSOARG00000015347,…
GO:0032387	negative regulation of intracellular transport	0.010057558192517	0.010057558192517	1	ENSOARG00000006916,ENSOARG00000015010,ENSOARG00000004003,ENSOARG00000012766,ENSOARG00000006950,ENSOARG00000010106,ENSOARG00000006631,ENSOARG00000003123,ENSOARG00000005749
GO:0000281	mitotic cytokinesis	0.010200542513676	0.010200542513676	1	ENSOARG00000020736,ENSOARG00000005764,ENSOARG00000012095,ENSOARG00000018102,ENSOARG00000004361,ENSOARG00000015873,ENSOARG00000016302,ENSOARG00000020988,ENSOARG00000011179,ENSOARG00000003158
GO:0008334	histone mRNA metabolic process	0.010223054011397	0.010223054011397	1	ENSOARG00000002906,ENSOARG00000015073,ENSOARG00000016039,ENSOARG00000011894,ENSOARG00000012889
GO:1904153	negative regulation of retrograde protein transport, ER to cytosol	0.010298309398151	0.010298309398151	1	ENSOARG00000004003,ENSOARG00000012766,ENSOARG00000006950,ENSOARG00000003123
GO:0006278	RNA-dependent DNA biosynthetic process	0.011189186099579	0.011189186099579	1	ENSOARG00000005845,ENSOARG00000014500,ENSOARG00000011826,ENSOARG00000020314,ENSOARG00000004910,ENSOARG00000006274,ENSOARG00000016039,ENSOARG00000004554,ENSOARG00000011894,ENSOARG00000004985,ENSOARG00000002885,ENSOARG00000009343
GO:0080090	regulation of primary metabolic process	0.011189186099579	0.011189186099579	1	ENSOARG00000020060,ENSOARG00000020447,ENSOARG00000001702,ENSOARG00000005494,ENSOARG00000006235,ENSOARG00000007826,ENSOARG00000009203,ENSOARG00000009306,ENSOARG00000014936,ENSOARG00000015943,ENSOARG00000019466,ENSOARG00000020634,ENSOARG00000020927,ENSOARG00000003292,ENSOARG00000005845,ENSOARG00000010852,ENSOARG00000013016,ENSOARG00000014500,ENSOARG00000001166,ENSOARG00000001338,ENSOARG00000020009,…
GO:0007098	centrosome cycle	0.011391807565926	0.011391807565926	1	ENSOARG00000020174,ENSOARG00000010667,ENSOARG00000008227,ENSOARG00000018713,ENSOARG00000021014,ENSOARG00000008459,ENSOARG00000011179,ENSOARG00000014560,ENSOARG00000004217,ENSOARG00000003553,ENSOARG00000002062,ENSOARG00000002885,ENSOARG00000003206,ENSOARG00000012082
GO:0044265	cellular macromolecule catabolic process	0.011504864632396	0.011504864632396	1	ENSOARG00000020060,ENSOARG00000020179,ENSOARG00000005494,ENSOARG00000006235,ENSOARG00000009203,ENSOARG00000020634,ENSOARG00000020367,ENSOARG00000007188,ENSOARG00000016782,ENSOARG00000002906,ENSOARG00000010706,ENSOARG00000019705,ENSOARG00000004003,ENSOARG00000016171,ENSOARG00000013299,ENSOARG00000016366,ENSOARG00000002046,ENSOARG00000003499,ENSOARG00000013909,ENSOARG00000016039,ENSOARG00000018151,…
GO:0045184	establishment of protein localization	0.011678988218994	0.011678988218994	1	ENSOARG00000020023,ENSOARG00000020179,ENSOARG00000015297,ENSOARG00000018946,ENSOARG00000005845,ENSOARG00000008680,ENSOARG00000014500,ENSOARG00000020307,ENSOARG00000020736,ENSOARG00000004546,ENSOARG00000007072,ENSOARG00000006916,ENSOARG00000009583,ENSOARG00000002906,ENSOARG00000017141,ENSOARG00000003303,ENSOARG00000015010,ENSOARG00000020174,ENSOARG00000004003,ENSOARG00000011826,ENSOARG00000020314,…
GO:0019219	regulation of nucleobase-containing compound metabolic process	0.011678988218994	0.011678988218994	1	ENSOARG00000020060,ENSOARG00000020447,ENSOARG00000005494,ENSOARG00000006235,ENSOARG00000007826,ENSOARG00000009203,ENSOARG00000014936,ENSOARG00000015943,ENSOARG00000019466,ENSOARG00000020634,ENSOARG00000020927,ENSOARG00000003292,ENSOARG00000005845,ENSOARG00000010852,ENSOARG00000013016,ENSOARG00000014500,ENSOARG00000001166,ENSOARG00000001338,ENSOARG00000020009,ENSOARG00000020078,ENSOARG00000020307,…
GO:0051649	establishment of localization in cell	0.011678988218994	0.011678988218994	1	ENSOARG00000020179,ENSOARG00000001102,ENSOARG00000006004,ENSOARG00000018981,ENSOARG00000008680,ENSOARG00000020355,ENSOARG00000020736,ENSOARG00000007072,ENSOARG00000006916,ENSOARG00000002906,ENSOARG00000017141,ENSOARG00000019028,ENSOARG00000003303,ENSOARG00000015010,ENSOARG00000020174,ENSOARG00000004003,ENSOARG00000003504,ENSOARG00000016366,ENSOARG00000017159,ENSOARG00000011382,ENSOARG00000002583,…
GO:0032204	regulation of telomere maintenance	0.012067799538732	0.012067799538732	1	ENSOARG00000005845,ENSOARG00000014500,ENSOARG00000011826,ENSOARG00000020314,ENSOARG00000016039,ENSOARG00000004554,ENSOARG00000011894,ENSOARG00000004985,ENSOARG00000002885,ENSOARG00000002470,ENSOARG00000010928
GO:0007143	female meiotic nuclear division	0.012604217164469	0.012604217164469	1	ENSOARG00000008376,ENSOARG00000007151,ENSOARG00000003968,ENSOARG00000015826,ENSOARG00000016070,ENSOARG00000011574
GO:0070199	establishment of protein localization to chromosome	0.012604217164469	0.012604217164469	1	ENSOARG00000005845,ENSOARG00000014500,ENSOARG00000011826,ENSOARG00000020314,ENSOARG00000004554,ENSOARG00000011179
GO:1904356	regulation of telomere maintenance via telomere lengthening	0.01313729602516	0.01313729602516	1	ENSOARG00000005845,ENSOARG00000014500,ENSOARG00000011826,ENSOARG00000020314,ENSOARG00000016039,ENSOARG00000004554,ENSOARG00000011894,ENSOARG00000004985,ENSOARG00000002885
GO:1903829	positive regulation of cellular protein localization	0.015123634650335	0.015123634650335	1	ENSOARG00000018981,ENSOARG00000005845,ENSOARG00000014500,ENSOARG00000020736,ENSOARG00000015010,ENSOARG00000002400,ENSOARG00000011826,ENSOARG00000020314,ENSOARG00000000991,ENSOARG00000004554,ENSOARG00000002835,ENSOARG00000017638,ENSOARG00000010106,ENSOARG00000006631,ENSOARG00000003553,ENSOARG00000015631,ENSOARG00000003455,ENSOARG00000000523,ENSOARG00000002470,ENSOARG00000009343,ENSOARG00000011675,…
GO:1904358	positive regulation of telomere maintenance via telomere lengthening	0.015123634650335	0.015123634650335	1	ENSOARG00000005845,ENSOARG00000014500,ENSOARG00000011826,ENSOARG00000020314,ENSOARG00000004554,ENSOARG00000011894,ENSOARG00000002885
GO:0007346	regulation of mitotic cell cycle	0.015284002127832	0.015284002127832	1	ENSOARG00000015943,ENSOARG00000018981,ENSOARG00000013016,ENSOARG00000008581,ENSOARG00000016223,ENSOARG00000020126,ENSOARG00000020791,ENSOARG00000020959,ENSOARG00000001015,ENSOARG00000007151,ENSOARG00000003968,ENSOARG00000011179,ENSOARG00000001419,ENSOARG00000011894,ENSOARG00000004985,ENSOARG00000006631,ENSOARG00000008368,ENSOARG00000009633,ENSOARG00000000768,ENSOARG00000009349,ENSOARG00000002888,…
GO:2000573	positive regulation of DNA biosynthetic process	0.015284002127832	0.015284002127832	1	ENSOARG00000005845,ENSOARG00000014500,ENSOARG00000020512,ENSOARG00000011826,ENSOARG00000020314,ENSOARG00000004554,ENSOARG00000003356,ENSOARG00000002885,ENSOARG00000009343
GO:0007339	binding of sperm to zona pellucida	0.016442178612968	0.016442178612968	1	ENSOARG00000005845,ENSOARG00000014500,ENSOARG00000011826,ENSOARG00000004554,ENSOARG00000012167,ENSOARG00000008758
GO:0071426	ribonucleoprotein complex export from nucleus	0.016894880508313	0.016894880508313	1	ENSOARG00000002906,ENSOARG00000020174,ENSOARG00000003504,ENSOARG00000002583,ENSOARG00000004307,ENSOARG00000010132,ENSOARG00000006631,ENSOARG00000003553,ENSOARG00000010255,ENSOARG00000011396
GO:0070862	negative regulation of protein exit from endoplasmic reticulum	0.017003637265816	0.017003637265816	1	ENSOARG00000004003,ENSOARG00000012766,ENSOARG00000006950,ENSOARG00000003123
GO:0051131	chaperone-mediated protein complex assembly	0.017003637265816	0.017003637265816	1	ENSOARG00000014852,ENSOARG00000020314,ENSOARG00000009232,ENSOARG00000009343
GO:1903311	regulation of mRNA metabolic process	0.017093094181958	0.017093094181958	1	ENSOARG00000020060,ENSOARG00000006235,ENSOARG00000020634,ENSOARG00000020367,ENSOARG00000008771,ENSOARG00000007416,ENSOARG00000012863,ENSOARG00000003117,ENSOARG00000000142,ENSOARG00000004985,ENSOARG00000009633,ENSOARG00000016406,ENSOARG00000003553,ENSOARG00000001567,ENSOARG00000003381,ENSOARG00000004446,ENSOARG00000015045,ENSOARG00000009433
GO:0007051	spindle organization	0.017093094181958	0.017093094181958	1	ENSOARG00000018981,ENSOARG00000018102,ENSOARG00000008581,ENSOARG00000015302,ENSOARG00000016302,ENSOARG00000008376,ENSOARG00000003968,ENSOARG00000001419,ENSOARG00000004217,ENSOARG00000004985,ENSOARG00000006631,ENSOARG00000014713,ENSOARG00000006919,ENSOARG00000002062,ENSOARG00000008469
GO:0050657	nucleic acid transport	0.018208871758294	0.018208871758294	1	ENSOARG00000020634,ENSOARG00000002906,ENSOARG00000020174,ENSOARG00000003504,ENSOARG00000002583,ENSOARG00000004307,ENSOARG00000010132,ENSOARG00000006631,ENSOARG00000003553,ENSOARG00000010255,ENSOARG00000001991,ENSOARG00000011396
GO:0050658	RNA transport	0.018208871758294	0.018208871758294	1	ENSOARG00000020634,ENSOARG00000002906,ENSOARG00000020174,ENSOARG00000003504,ENSOARG00000002583,ENSOARG00000004307,ENSOARG00000010132,ENSOARG00000006631,ENSOARG00000003553,ENSOARG00000010255,ENSOARG00000001991,ENSOARG00000011396
GO:0051321	meiotic cell cycle	0.018208871758294	0.018208871758294	1	ENSOARG00000007399,ENSOARG00000016031,ENSOARG00000008581,ENSOARG00000008066,ENSOARG00000016223,ENSOARG00000020254,ENSOARG00000001015,ENSOARG00000008376,ENSOARG00000007151,ENSOARG00000003968,ENSOARG00000011179,ENSOARG00000015826,ENSOARG00000014713,ENSOARG00000011593,ENSOARG00000016070,ENSOARG00000007340,ENSOARG00000011574
GO:0071166	ribonucleoprotein complex localization	0.018593418945376	0.018593418945376	1	ENSOARG00000002906,ENSOARG00000020174,ENSOARG00000003504,ENSOARG00000002583,ENSOARG00000004307,ENSOARG00000010132,ENSOARG00000006631,ENSOARG00000003553,ENSOARG00000010255,ENSOARG00000011396
GO:0031023	microtubule organizing center organization	0.018747094698789	0.018747094698789	1	ENSOARG00000020174,ENSOARG00000010667,ENSOARG00000008227,ENSOARG00000018713,ENSOARG00000021014,ENSOARG00000008459,ENSOARG00000011179,ENSOARG00000014560,ENSOARG00000004217,ENSOARG00000003553,ENSOARG00000002062,ENSOARG00000002885,ENSOARG00000003206,ENSOARG00000012082
GO:0090307	mitotic spindle assembly	0.019856124792212	0.019856124792212	1	ENSOARG00000018102,ENSOARG00000008581,ENSOARG00000001419,ENSOARG00000004985,ENSOARG00000006631,ENSOARG00000006919,ENSOARG00000002062,ENSOARG00000008469
GO:1902751	positive regulation of cell cycle G2/M phase transition	0.02019745145096	0.02019745145096	1	ENSOARG00000015943,ENSOARG00000001015,ENSOARG00000003968,ENSOARG00000003553,ENSOARG00000011574,ENSOARG00000004318
GO:0032886	regulation of microtubule-based process	0.022071984807789	0.022071984807789	1	ENSOARG00000020023,ENSOARG00000018981,ENSOARG00000013554,ENSOARG00000007346,ENSOARG00000005764,ENSOARG00000020174,ENSOARG00000008581,ENSOARG00000016302,ENSOARG00000008459,ENSOARG00000014560,ENSOARG00000001419,ENSOARG00000004985,ENSOARG00000006631,ENSOARG00000003553,ENSOARG00000014131,ENSOARG00000001211,ENSOARG00000000523,ENSOARG00000002885,ENSOARG00000003206
GO:0051053	negative regulation of DNA metabolic process	0.022502560305959	0.022502560305959	1	ENSOARG00000013016,ENSOARG00000020009,ENSOARG00000008930,ENSOARG00000005046,ENSOARG00000008581,ENSOARG00000012221,ENSOARG00000016039,ENSOARG00000003968,ENSOARG00000011179,ENSOARG00000011894,ENSOARG00000004985,ENSOARG00000005629,ENSOARG00000009781,ENSOARG00000005141
GO:0010948	negative regulation of cell cycle process	0.023856530327738	0.023856530327738	1	ENSOARG00000013016,ENSOARG00000008581,ENSOARG00000020126,ENSOARG00000020791,ENSOARG00000008459,ENSOARG00000007151,ENSOARG00000003968,ENSOARG00000011894,ENSOARG00000006631,ENSOARG00000002888,ENSOARG00000003553,ENSOARG00000011593,ENSOARG00000016070,ENSOARG00000001198,ENSOARG00000009343,ENSOARG00000000423,ENSOARG00000008807,ENSOARG00000004318
GO:0015031	protein transport	0.023856530327738	0.023856530327738	1	ENSOARG00000020023,ENSOARG00000020179,ENSOARG00000015297,ENSOARG00000018946,ENSOARG00000008680,ENSOARG00000020307,ENSOARG00000020736,ENSOARG00000004546,ENSOARG00000007072,ENSOARG00000006916,ENSOARG00000009583,ENSOARG00000002906,ENSOARG00000017141,ENSOARG00000003303,ENSOARG00000015010,ENSOARG00000020174,ENSOARG00000004003,ENSOARG00000003504,ENSOARG00000016366,ENSOARG00000019340,ENSOARG00000002583,…
GO:0048024	regulation of mRNA splicing, via spliceosome	0.023856530327738	0.023856530327738	1	ENSOARG00000006235,ENSOARG00000020634,ENSOARG00000008771,ENSOARG00000012863,ENSOARG00000003117,ENSOARG00000000142,ENSOARG00000004985,ENSOARG00000003553,ENSOARG00000003381,ENSOARG00000015045
GO:0034976	response to endoplasmic reticulum stress	0.025526066176702	0.025526066176702	1	ENSOARG00000016782,ENSOARG00000010706,ENSOARG00000004003,ENSOARG00000016366,ENSOARG00000003499,ENSOARG00000020695,ENSOARG00000021166,ENSOARG00000000428,ENSOARG00000008459,ENSOARG00000012766,ENSOARG00000006950,ENSOARG00000010106,ENSOARG00000010504,ENSOARG00000001930,ENSOARG00000003123,ENSOARG00000013493,ENSOARG00000014854,ENSOARG00000010487
GO:0050821	protein stabilization	0.025526066176702	0.025526066176702	1	ENSOARG00000007826,ENSOARG00000005845,ENSOARG00000014500,ENSOARG00000015476,ENSOARG00000003303,ENSOARG00000011826,ENSOARG00000020314,ENSOARG00000002046,ENSOARG00000004554,ENSOARG00000010106,ENSOARG00000013690,ENSOARG00000003553,ENSOARG00000013945,ENSOARG00000006032,ENSOARG00000005824
GO:0060255	regulation of macromolecule metabolic process	0.02555004238172	0.02555004238172	1	ENSOARG00000020060,ENSOARG00000020447,ENSOARG00000001702,ENSOARG00000005494,ENSOARG00000006235,ENSOARG00000007826,ENSOARG00000009203,ENSOARG00000009306,ENSOARG00000014936,ENSOARG00000015943,ENSOARG00000019466,ENSOARG00000020634,ENSOARG00000020927,ENSOARG00000003292,ENSOARG00000005845,ENSOARG00000010852,ENSOARG00000013016,ENSOARG00000014500,ENSOARG00000001166,ENSOARG00000001338,ENSOARG00000020009,…
GO:0000956	nuclear-transcribed mRNA catabolic process	0.025772702247033	0.025772702247033	1	ENSOARG00000006235,ENSOARG00000020634,ENSOARG00000020367,ENSOARG00000002906,ENSOARG00000016039,ENSOARG00000011894,ENSOARG00000001567,ENSOARG00000004446,ENSOARG00000015045,ENSOARG00000009433,ENSOARG00000010928
GO:0006606	protein import into nucleus	0.029049716455448	0.029049716455448	1	ENSOARG00000020736,ENSOARG00000002835,ENSOARG00000012687,ENSOARG00000006631,ENSOARG00000010255,ENSOARG00000001991,ENSOARG00000003455,ENSOARG00000008469,ENSOARG00000015347,ENSOARG00000005749,ENSOARG00000004398
GO:0044249	cellular biosynthetic process	0.029272517815765	0.029272517815765	1	ENSOARG00000020447,ENSOARG00000005494,ENSOARG00000007826,ENSOARG00000010986,ENSOARG00000014936,ENSOARG00000015943,ENSOARG00000019466,ENSOARG00000019837,ENSOARG00000020381,ENSOARG00000020588,ENSOARG00000020927,ENSOARG00000021042,ENSOARG00000003292,ENSOARG00000005845,ENSOARG00000010852,ENSOARG00000012773,ENSOARG00000013016,ENSOARG00000013139,ENSOARG00000014500,ENSOARG00000015187,ENSOARG00000001166,…
GO:0045454	cell redox homeostasis	0.029735945592593	0.029735945592593	1	ENSOARG00000001702,ENSOARG00000020177,ENSOARG00000006916,ENSOARG00000016782,ENSOARG00000015676,ENSOARG00000016592,ENSOARG00000020695,ENSOARG00000009363,ENSOARG00000010912,ENSOARG00000013687
GO:0033045	regulation of sister chromatid segregation	0.029735945592593	0.029735945592593	1	ENSOARG00000020126,ENSOARG00000007151,ENSOARG00000003968,ENSOARG00000011894,ENSOARG00000004985,ENSOARG00000006631,ENSOARG00000002888,ENSOARG00000016070,ENSOARG00000003698,ENSOARG00000002885
GO:1902100	negative regulation of metaphase/anaphase transition of cell cycle	0.030025652275315	0.030025652275315	1	ENSOARG00000020126,ENSOARG00000007151,ENSOARG00000003968,ENSOARG00000011894,ENSOARG00000006631,ENSOARG00000002888,ENSOARG00000016070
GO:1901799	negative regulation of proteasomal protein catabolic process	0.030025652275315	0.030025652275315	1	ENSOARG00000004003,ENSOARG00000012766,ENSOARG00000006950,ENSOARG00000010106,ENSOARG00000013945,ENSOARG00000003123,ENSOARG00000009588,ENSOARG00000009343
GO:1905819	negative regulation of chromosome separation	0.030025652275315	0.030025652275315	1	ENSOARG00000020126,ENSOARG00000007151,ENSOARG00000003968,ENSOARG00000011894,ENSOARG00000006631,ENSOARG00000002888,ENSOARG00000016070
GO:0035036	sperm-egg recognition	0.030025652275315	0.030025652275315	1	ENSOARG00000005845,ENSOARG00000014500,ENSOARG00000011826,ENSOARG00000004554,ENSOARG00000012167,ENSOARG00000008758
GO:0032206	positive regulation of telomere maintenance	0.030025652275315	0.030025652275315	1	ENSOARG00000005845,ENSOARG00000014500,ENSOARG00000011826,ENSOARG00000020314,ENSOARG00000004554,ENSOARG00000011894,ENSOARG00000002885,ENSOARG00000002470
GO:0008156	negative regulation of DNA replication	0.030025652275315	0.030025652275315	1	ENSOARG00000013016,ENSOARG00000008581,ENSOARG00000012221,ENSOARG00000003968,ENSOARG00000011179,ENSOARG00000005629
GO:0045333	cellular respiration	0.030025652275315	0.030025652275315	1	ENSOARG00000014760,ENSOARG00000018563,ENSOARG00000018980,ENSOARG00000020069,ENSOARG00000020003,ENSOARG00000000717,ENSOARG00000005495,ENSOARG00000008730,ENSOARG00000010106,ENSOARG00000012940,ENSOARG00000014747,ENSOARG00000015378,ENSOARG00000004318,ENSOARG00000000016
GO:0071826	ribonucleoprotein complex subunit organization	0.030025652275315	0.030025652275315	1	ENSOARG00000008751,ENSOARG00000013384,ENSOARG00000015652,ENSOARG00000009135,ENSOARG00000021166,ENSOARG00000003638,ENSOARG00000017417,ENSOARG00000012863,ENSOARG00000012545,ENSOARG00000003117,ENSOARG00000011894,ENSOARG00000011455,ENSOARG00000008511,ENSOARG00000001567,ENSOARG00000003381,ENSOARG00000009343,ENSOARG00000007125,ENSOARG00000009433
GO:0006611	protein export from nucleus	0.030836146817649	0.030836146817649	1	ENSOARG00000006916,ENSOARG00000002906,ENSOARG00000017141,ENSOARG00000020174,ENSOARG00000003504,ENSOARG00000002583,ENSOARG00000004307,ENSOARG00000010132,ENSOARG00000010106,ENSOARG00000006631,ENSOARG00000003553,ENSOARG00000010255,ENSOARG00000011396
GO:0050864	regulation of B cell activation	0.031085271523231	0.031085271523231	1	ENSOARG00000020307,ENSOARG00000008930,ENSOARG00000014340,ENSOARG00000005046,ENSOARG00000001620,ENSOARG00000016099,ENSOARG00000011081,ENSOARG00000017217,ENSOARG00000001463,ENSOARG00000011894,ENSOARG00000007299,ENSOARG00000007472
GO:0006302	double-strand break repair	0.031453002039451	0.031453002039451	1	ENSOARG00000020009,ENSOARG00000014845,ENSOARG00000008930,ENSOARG00000016369,ENSOARG00000016596,ENSOARG00000008066,ENSOARG00000020254,ENSOARG00000011990,ENSOARG00000011179,ENSOARG00000005590,ENSOARG00000004262,ENSOARG00000016070,ENSOARG00000008223,ENSOARG00000009781,ENSOARG00000011574,ENSOARG00000014479,ENSOARG00000010301,ENSOARG00000000163
GO:0022904	respiratory electron transport chain	0.031531982983856	0.031531982983856	1	ENSOARG00000014760,ENSOARG00000018563,ENSOARG00000020003,ENSOARG00000000717,ENSOARG00000005495,ENSOARG00000010106,ENSOARG00000014747,ENSOARG00000015378,ENSOARG00000004318
GO:0006405	RNA export from nucleus	0.031531982983856	0.031531982983856	1	ENSOARG00000002906,ENSOARG00000020174,ENSOARG00000003504,ENSOARG00000002583,ENSOARG00000004307,ENSOARG00000010132,ENSOARG00000006631,ENSOARG00000003553,ENSOARG00000010255,ENSOARG00000011396
GO:0010971	positive regulation of G2/M transition of mitotic cell cycle	0.031806420092175	0.031806420092175	1	ENSOARG00000015943,ENSOARG00000001015,ENSOARG00000003968,ENSOARG00000011574,ENSOARG00000004318
GO:0060333	interferon-gamma-mediated signaling pathway	0.031806420092175	0.031806420092175	1	ENSOARG00000009103,ENSOARG00000001930,ENSOARG00000011074,ENSOARG00000016452,ENSOARG00000009343
GO:0042113	B cell activation	0.032978260481514	0.032978260481514	1	ENSOARG00000006960,ENSOARG00000020307,ENSOARG00000008930,ENSOARG00000014340,ENSOARG00000015476,ENSOARG00000005046,ENSOARG00000001620,ENSOARG00000016099,ENSOARG00000011081,ENSOARG00000017217,ENSOARG00000005590,ENSOARG00000001463,ENSOARG00000011894,ENSOARG00000007232,ENSOARG00000005907,ENSOARG00000007299,ENSOARG00000001930,ENSOARG00000007472
GO:0044772	mitotic cell cycle phase transition	0.033349136322674	0.033349136322674	1	ENSOARG00000015943,ENSOARG00000003292,ENSOARG00000013016,ENSOARG00000010667,ENSOARG00000014176,ENSOARG00000020126,ENSOARG00000020791,ENSOARG00000020959,ENSOARG00000001015,ENSOARG00000003968,ENSOARG00000015826,ENSOARG00000017638,ENSOARG00000011894,ENSOARG00000006631,ENSOARG00000008368,ENSOARG00000000768,ENSOARG00000002888,ENSOARG00000016070,ENSOARG00000011574,ENSOARG00000014401,ENSOARG00000001198,…
GO:0044770	cell cycle phase transition	0.033352647670196	0.033352647670196	1	ENSOARG00000015943,ENSOARG00000003292,ENSOARG00000013016,ENSOARG00000010667,ENSOARG00000014176,ENSOARG00000020126,ENSOARG00000020791,ENSOARG00000020959,ENSOARG00000001015,ENSOARG00000007151,ENSOARG00000003968,ENSOARG00000015826,ENSOARG00000017638,ENSOARG00000011894,ENSOARG00000006631,ENSOARG00000008368,ENSOARG00000000768,ENSOARG00000002888,ENSOARG00000003553,ENSOARG00000016070,ENSOARG00000011574,…
GO:0022618	ribonucleoprotein complex assembly	0.033563746012165	0.033563746012165	1	ENSOARG00000008751,ENSOARG00000013384,ENSOARG00000015652,ENSOARG00000009135,ENSOARG00000021166,ENSOARG00000003638,ENSOARG00000017417,ENSOARG00000012863,ENSOARG00000003117,ENSOARG00000011894,ENSOARG00000011455,ENSOARG00000008511,ENSOARG00000001567,ENSOARG00000003381,ENSOARG00000009343,ENSOARG00000007125,ENSOARG00000009433
GO:1903046	meiotic cell cycle process	0.034237386903672	0.034237386903672	1	ENSOARG00000007399,ENSOARG00000016031,ENSOARG00000008066,ENSOARG00000020254,ENSOARG00000001015,ENSOARG00000008376,ENSOARG00000007151,ENSOARG00000003968,ENSOARG00000011179,ENSOARG00000015826,ENSOARG00000014713,ENSOARG00000011593,ENSOARG00000016070,ENSOARG00000007340,ENSOARG00000011574
GO:0015833	peptide transport	0.034535178571621	0.034535178571621	1	ENSOARG00000020023,ENSOARG00000020179,ENSOARG00000015297,ENSOARG00000018946,ENSOARG00000008680,ENSOARG00000020092,ENSOARG00000020307,ENSOARG00000020736,ENSOARG00000004546,ENSOARG00000007072,ENSOARG00000006916,ENSOARG00000009583,ENSOARG00000002906,ENSOARG00000017141,ENSOARG00000003303,ENSOARG00000015010,ENSOARG00000020174,ENSOARG00000004003,ENSOARG00000003504,ENSOARG00000016366,ENSOARG00000019340,…
GO:0032212	positive regulation of telomere maintenance via telomerase	0.035091704942205	0.035091704942205	1	ENSOARG00000005845,ENSOARG00000014500,ENSOARG00000011826,ENSOARG00000020314,ENSOARG00000004554,ENSOARG00000002885
GO:1904152	regulation of retrograde protein transport, ER to cytosol	0.035091704942205	0.035091704942205	1	ENSOARG00000004003,ENSOARG00000012766,ENSOARG00000006950,ENSOARG00000003123
GO:0030889	negative regulation of B cell proliferation	0.035091704942205	0.035091704942205	1	ENSOARG00000001620,ENSOARG00000011081,ENSOARG00000011894,ENSOARG00000007472
GO:0050684	regulation of mRNA processing	0.035536534805574	0.035536534805574	1	ENSOARG00000006235,ENSOARG00000020634,ENSOARG00000020367,ENSOARG00000008771,ENSOARG00000007416,ENSOARG00000012863,ENSOARG00000003117,ENSOARG00000000142,ENSOARG00000004985,ENSOARG00000003553,ENSOARG00000003381,ENSOARG00000015045
GO:0060249	anatomical structure homeostasis	0.035801962727295	0.035801962727295	1	ENSOARG00000019467,ENSOARG00000005845,ENSOARG00000014500,ENSOARG00000020307,ENSOARG00000008930,ENSOARG00000016596,ENSOARG00000011826,ENSOARG00000014852,ENSOARG00000020314,ENSOARG00000004910,ENSOARG00000006274,ENSOARG00000016039,ENSOARG00000020254,ENSOARG00000004554,ENSOARG00000011179,ENSOARG00000011894,ENSOARG00000004985,ENSOARG00000008730,ENSOARG00000011574,ENSOARG00000014479,ENSOARG00000002885,…
GO:0090068	positive regulation of cell cycle process	0.036054128240817	0.036054128240817	1	ENSOARG00000015943,ENSOARG00000018981,ENSOARG00000020736,ENSOARG00000018102,ENSOARG00000020959,ENSOARG00000001015,ENSOARG00000003968,ENSOARG00000014560,ENSOARG00000004985,ENSOARG00000006631,ENSOARG00000000768,ENSOARG00000003553,ENSOARG00000011574,ENSOARG00000001198,ENSOARG00000011074,ENSOARG00000003698,ENSOARG00000008807,ENSOARG00000004318
GO:0097064	ncRNA export from nucleus	0.036888945695389	0.036888945695389	1	ENSOARG00000002906,ENSOARG00000003504,ENSOARG00000003553
GO:0009058	biosynthetic process	0.036888945695389	0.036888945695389	1	ENSOARG00000020447,ENSOARG00000005494,ENSOARG00000007826,ENSOARG00000010986,ENSOARG00000014936,ENSOARG00000015053,ENSOARG00000015943,ENSOARG00000019466,ENSOARG00000019837,ENSOARG00000020381,ENSOARG00000020588,ENSOARG00000020927,ENSOARG00000021042,ENSOARG00000003292,ENSOARG00000005845,ENSOARG00000010852,ENSOARG00000012773,ENSOARG00000013016,ENSOARG00000013139,ENSOARG00000014500,ENSOARG00000015187,…
GO:0090306	spindle assembly involved in meiosis	0.036888945695389	0.036888945695389	1	ENSOARG00000008376,ENSOARG00000003968,ENSOARG00000014713
GO:0009057	macromolecule catabolic process	0.03758237666086	0.03758237666086	1	ENSOARG00000020060,ENSOARG00000020179,ENSOARG00000005494,ENSOARG00000006235,ENSOARG00000009203,ENSOARG00000020634,ENSOARG00000020367,ENSOARG00000007188,ENSOARG00000016782,ENSOARG00000002906,ENSOARG00000010706,ENSOARG00000019705,ENSOARG00000020174,ENSOARG00000004003,ENSOARG00000016171,ENSOARG00000013299,ENSOARG00000016366,ENSOARG00000002046,ENSOARG00000003499,ENSOARG00000013909,ENSOARG00000016039,…
GO:1902115	regulation of organelle assembly	0.03758237666086	0.03758237666086	1	ENSOARG00000014549,ENSOARG00000018981,ENSOARG00000019028,ENSOARG00000020455,ENSOARG00000002400,ENSOARG00000008581,ENSOARG00000016099,ENSOARG00000014560,ENSOARG00000004985,ENSOARG00000006631,ENSOARG00000003553,ENSOARG00000001567,ENSOARG00000017526,ENSOARG00000003698,ENSOARG00000003386,ENSOARG00000012082
GO:1903051	negative regulation of proteolysis involved in cellular protein catabolic process	0.03758237666086	0.03758237666086	1	ENSOARG00000004003,ENSOARG00000013299,ENSOARG00000012766,ENSOARG00000006950,ENSOARG00000010106,ENSOARG00000013945,ENSOARG00000003123,ENSOARG00000009588,ENSOARG00000009343
GO:0140013	meiotic nuclear division	0.03758237666086	0.03758237666086	1	ENSOARG00000007399,ENSOARG00000016031,ENSOARG00000008066,ENSOARG00000001015,ENSOARG00000008376,ENSOARG00000007151,ENSOARG00000003968,ENSOARG00000011179,ENSOARG00000015826,ENSOARG00000014713,ENSOARG00000011593,ENSOARG00000016070,ENSOARG00000007340,ENSOARG00000011574
GO:0051170	import into nucleus	0.037649532718886	0.037649532718886	1	ENSOARG00000020736,ENSOARG00000002835,ENSOARG00000012687,ENSOARG00000006631,ENSOARG00000010255,ENSOARG00000001991,ENSOARG00000003455,ENSOARG00000008469,ENSOARG00000015347,ENSOARG00000005749,ENSOARG00000004398
GO:0006310	DNA recombination	0.037649532718886	0.037649532718886	1	ENSOARG00000020009,ENSOARG00000020307,ENSOARG00000008930,ENSOARG00000015476,ENSOARG00000016596,ENSOARG00000005046,ENSOARG00000008066,ENSOARG00000020254,ENSOARG00000011990,ENSOARG00000011179,ENSOARG00000005590,ENSOARG00000004262,ENSOARG00000007232,ENSOARG00000016070,ENSOARG00000008223,ENSOARG00000009781,ENSOARG00000011574,ENSOARG00000014479,ENSOARG00000000163
GO:1901576	organic substance biosynthetic process	0.037984293793961	0.037984293793961	1	ENSOARG00000020447,ENSOARG00000005494,ENSOARG00000007826,ENSOARG00000010986,ENSOARG00000014936,ENSOARG00000015943,ENSOARG00000019466,ENSOARG00000019837,ENSOARG00000020381,ENSOARG00000020588,ENSOARG00000020927,ENSOARG00000021042,ENSOARG00000003292,ENSOARG00000005845,ENSOARG00000010852,ENSOARG00000012773,ENSOARG00000013016,ENSOARG00000013139,ENSOARG00000014500,ENSOARG00000015187,ENSOARG00000001166,…
GO:0017038	protein import	0.039235847360678	0.039235847360678	1	ENSOARG00000020736,ENSOARG00000012133,ENSOARG00000001541,ENSOARG00000002835,ENSOARG00000012687,ENSOARG00000006631,ENSOARG00000010255,ENSOARG00000001991,ENSOARG00000003455,ENSOARG00000008469,ENSOARG00000015347,ENSOARG00000005749,ENSOARG00000004398
GO:0000724	double-strand break repair via homologous recombination	0.040777658884658	0.040777658884658	1	ENSOARG00000020009,ENSOARG00000008930,ENSOARG00000016596,ENSOARG00000008066,ENSOARG00000020254,ENSOARG00000011990,ENSOARG00000011179,ENSOARG00000004262,ENSOARG00000008223,ENSOARG00000009781,ENSOARG00000011574,ENSOARG00000014479
GO:0140014	mitotic nuclear division	0.04237482394766	0.04237482394766	1	ENSOARG00000001102,ENSOARG00000019484,ENSOARG00000007399,ENSOARG00000018102,ENSOARG00000008581,ENSOARG00000012221,ENSOARG00000020126,ENSOARG00000017417,ENSOARG00000003968,ENSOARG00000001419,ENSOARG00000011894,ENSOARG00000004985,ENSOARG00000006631,ENSOARG00000002888,ENSOARG00000006919,ENSOARG00000016070,ENSOARG00000002062,ENSOARG00000008469,ENSOARG00000003698
GO:0042773	ATP synthesis coupled electron transport	0.043048150997005	0.043048150997005	1	ENSOARG00000014760,ENSOARG00000018563,ENSOARG00000005495,ENSOARG00000010106,ENSOARG00000014747,ENSOARG00000015378,ENSOARG00000004318
GO:0048599	oocyte development	0.043048150997005	0.043048150997005	1	ENSOARG00000005494,ENSOARG00000016223,ENSOARG00000008376,ENSOARG00000003968,ENSOARG00000011179,ENSOARG00000016070,ENSOARG00000002885
GO:0007292	female gamete generation	0.044053911668316	0.044053911668316	1	ENSOARG00000005494,ENSOARG00000001166,ENSOARG00000016223,ENSOARG00000008376,ENSOARG00000007151,ENSOARG00000003968,ENSOARG00000011179,ENSOARG00000015826,ENSOARG00000014713,ENSOARG00000016070,ENSOARG00000011574,ENSOARG00000002885
GO:0034470	ncRNA processing	0.044053911668316	0.044053911668316	1	ENSOARG00000019954,ENSOARG00000016326,ENSOARG00000016410,ENSOARG00000002906,ENSOARG00000017781,ENSOARG00000016369,ENSOARG00000011948,ENSOARG00000014722,ENSOARG00000005713,ENSOARG00000010132,ENSOARG00000004910,ENSOARG00000015119,ENSOARG00000012620,ENSOARG00000021132,ENSOARG00000006840,ENSOARG00000007764,ENSOARG00000012140,ENSOARG00000004626,ENSOARG00000015789,ENSOARG00000011870
GO:0000725	recombinational repair	0.044053911668316	0.044053911668316	1	ENSOARG00000020009,ENSOARG00000008930,ENSOARG00000016596,ENSOARG00000008066,ENSOARG00000020254,ENSOARG00000011990,ENSOARG00000011179,ENSOARG00000004262,ENSOARG00000008223,ENSOARG00000009781,ENSOARG00000011574,ENSOARG00000014479
GO:0051784	negative regulation of nuclear division	0.046290515787353	0.046290515787353	1	ENSOARG00000020126,ENSOARG00000007151,ENSOARG00000003968,ENSOARG00000011894,ENSOARG00000006631,ENSOARG00000002888,ENSOARG00000011593,ENSOARG00000016070
GO:0000722	telomere maintenance via recombination	0.046290515787353	0.046290515787353	1	ENSOARG00000016596,ENSOARG00000020254,ENSOARG00000011179,ENSOARG00000011574
GO:1904293	negative regulation of ERAD pathway	0.046290515787353	0.046290515787353	1	ENSOARG00000004003,ENSOARG00000012766,ENSOARG00000006950,ENSOARG00000003123
GO:0042026	protein refolding	0.046290515787353	0.046290515787353	1	ENSOARG00000015476,ENSOARG00000001015,ENSOARG00000000142,ENSOARG00000004272
GO:0090305	nucleic acid phosphodiester bond hydrolysis	0.046290515787353	0.046290515787353	1	ENSOARG00000020265,ENSOARG00000020367,ENSOARG00000015073,ENSOARG00000016369,ENSOARG00000016039,ENSOARG00000018151,ENSOARG00000019740,ENSOARG00000014188,ENSOARG00000015309,ENSOARG00000018167,ENSOARG00000007232,ENSOARG00000011593,ENSOARG00000012889,ENSOARG00000001567,ENSOARG00000008223,ENSOARG00000004626,ENSOARG00000015789,ENSOARG00000013383,ENSOARG00000009433,ENSOARG00000000163
GO:0071459	protein localization to chromosome, centromeric region	0.046919684601493	0.046919684601493	1	ENSOARG00000020126,ENSOARG00000020247,ENSOARG00000007151,ENSOARG00000002888,ENSOARG00000004318
GO:0051302	regulation of cell division	0.046919684601493	0.046919684601493	1	ENSOARG00000020478,ENSOARG00000020736,ENSOARG00000018102,ENSOARG00000008227,ENSOARG00000015873,ENSOARG00000011179,ENSOARG00000014713,ENSOARG00000015649,ENSOARG00000017777,ENSOARG00000003698,ENSOARG00000008807,ENSOARG00000012082
GO:0001556	oocyte maturation	0.046919684601493	0.046919684601493	1	ENSOARG00000005494,ENSOARG00000008376,ENSOARG00000003968,ENSOARG00000011179,ENSOARG00000016070
GO:0051985	negative regulation of chromosome segregation	0.048066813011177	0.048066813011177	1	ENSOARG00000020126,ENSOARG00000007151,ENSOARG00000003968,ENSOARG00000011894,ENSOARG00000006631,ENSOARG00000002888,ENSOARG00000016070
GO:0010257	NADH dehydrogenase complex assembly	0.048066813011177	0.048066813011177	1	ENSOARG00000019983,ENSOARG00000019904,ENSOARG00000020690,ENSOARG00000013719,ENSOARG00000014760,ENSOARG00000016831,ENSOARG00000012056
GO:0032981	mitochondrial respiratory chain complex I assembly	0.048066813011177	0.048066813011177	1	ENSOARG00000019983,ENSOARG00000019904,ENSOARG00000020690,ENSOARG00000013719,ENSOARG00000014760,ENSOARG00000016831,ENSOARG00000012056
GO:0042886	amide transport	0.048166353053977	0.048166353053977	1	ENSOARG00000020023,ENSOARG00000020179,ENSOARG00000015297,ENSOARG00000018946,ENSOARG00000008680,ENSOARG00000020092,ENSOARG00000020307,ENSOARG00000020736,ENSOARG00000004546,ENSOARG00000007072,ENSOARG00000006916,ENSOARG00000009583,ENSOARG00000002906,ENSOARG00000017141,ENSOARG00000003303,ENSOARG00000015010,ENSOARG00000020174,ENSOARG00000004003,ENSOARG00000003504,ENSOARG00000016366,ENSOARG00000019340,…
GO:0010243	response to organonitrogen compound	0.048959778076499	0.048959778076499	1	ENSOARG00000018946,ENSOARG00000016782,ENSOARG00000005837,ENSOARG00000009938,ENSOARG00000010706,ENSOARG00000018593,ENSOARG00000004003,ENSOARG00000016171,ENSOARG00000005626,ENSOARG00000016366,ENSOARG00000009641,ENSOARG00000003499,ENSOARG00000005842,ENSOARG00000016099,ENSOARG00000020254,ENSOARG00000008459,ENSOARG00000012766,ENSOARG00000014188,ENSOARG00000002835,ENSOARG00000017638,ENSOARG00000004668,…
GO:0080135	regulation of cellular response to stress	0.049005802108754	0.049005802108754	1	ENSOARG00000001702,ENSOARG00000009203,ENSOARG00000020009,ENSOARG00000006916,ENSOARG00000009583,ENSOARG00000008930,ENSOARG00000004003,ENSOARG00000012663,ENSOARG00000008066,ENSOARG00000014803,ENSOARG00000018433,ENSOARG00000020254,ENSOARG00000020813,ENSOARG00000000428,ENSOARG00000012766,ENSOARG00000003968,ENSOARG00000017133,ENSOARG00000011894,ENSOARG00000006950,ENSOARG00000010106,ENSOARG00000010504,…
GO:0007093	mitotic cell cycle checkpoint	0.049880757223923	0.049880757223923	1	ENSOARG00000013016,ENSOARG00000020126,ENSOARG00000020791,ENSOARG00000007151,ENSOARG00000011894,ENSOARG00000006631,ENSOARG00000009349,ENSOARG00000002888,ENSOARG00000005629,ENSOARG00000016070,ENSOARG00000001198,ENSOARG00000004318
GO:0005622	intracellular	3.89E-35	3.89E-35	1	ENSOARG00000019954,ENSOARG00000019983,ENSOARG00000020023,ENSOARG00000020060,ENSOARG00000020175,ENSOARG00000020179,ENSOARG00000020265,ENSOARG00000020447,ENSOARG00000020502,ENSOARG00000001102,ENSOARG00000001702,ENSOARG00000005494,ENSOARG00000006004,ENSOARG00000006235,ENSOARG00000009203,ENSOARG00000009306,ENSOARG00000010986,ENSOARG00000011282,ENSOARG00000014549,ENSOARG00000014936,ENSOARG00000015297,…
GO:0044424	intracellular part	6.76E-30	6.76E-30	1	ENSOARG00000019954,ENSOARG00000019983,ENSOARG00000020023,ENSOARG00000020060,ENSOARG00000020175,ENSOARG00000020179,ENSOARG00000020265,ENSOARG00000020447,ENSOARG00000020502,ENSOARG00000001102,ENSOARG00000001702,ENSOARG00000005494,ENSOARG00000006004,ENSOARG00000006235,ENSOARG00000009203,ENSOARG00000009306,ENSOARG00000010986,ENSOARG00000011282,ENSOARG00000014549,ENSOARG00000014936,ENSOARG00000015297,…
GO:0043229	intracellular organelle	1.19E-27	1.19E-27	1	ENSOARG00000019954,ENSOARG00000019983,ENSOARG00000020023,ENSOARG00000020060,ENSOARG00000020175,ENSOARG00000020179,ENSOARG00000020265,ENSOARG00000020447,ENSOARG00000020502,ENSOARG00000001102,ENSOARG00000001702,ENSOARG00000005494,ENSOARG00000006004,ENSOARG00000006235,ENSOARG00000009203,ENSOARG00000009306,ENSOARG00000010986,ENSOARG00000011282,ENSOARG00000014549,ENSOARG00000015297,ENSOARG00000015943,…
GO:0043226	organelle	1.71E-26	1.71E-26	1	ENSOARG00000019954,ENSOARG00000019983,ENSOARG00000020023,ENSOARG00000020060,ENSOARG00000020175,ENSOARG00000020179,ENSOARG00000020265,ENSOARG00000020447,ENSOARG00000020502,ENSOARG00000001102,ENSOARG00000001702,ENSOARG00000003971,ENSOARG00000005494,ENSOARG00000006004,ENSOARG00000006235,ENSOARG00000009203,ENSOARG00000009306,ENSOARG00000010986,ENSOARG00000011282,ENSOARG00000014549,ENSOARG00000015297,…
GO:0043231	intracellular membrane-bounded organelle	1.84E-25	1.84E-25	1	ENSOARG00000019954,ENSOARG00000019983,ENSOARG00000020023,ENSOARG00000020060,ENSOARG00000020179,ENSOARG00000020265,ENSOARG00000020447,ENSOARG00000020502,ENSOARG00000001702,ENSOARG00000005494,ENSOARG00000006004,ENSOARG00000006235,ENSOARG00000009203,ENSOARG00000009306,ENSOARG00000010986,ENSOARG00000011282,ENSOARG00000015297,ENSOARG00000015943,ENSOARG00000016606,ENSOARG00000019466,ENSOARG00000019467,…
GO:0044446	intracellular organelle part	7.97E-25	7.97E-25	1	ENSOARG00000019954,ENSOARG00000019983,ENSOARG00000020023,ENSOARG00000020175,ENSOARG00000020265,ENSOARG00000020447,ENSOARG00000020502,ENSOARG00000001102,ENSOARG00000005494,ENSOARG00000006004,ENSOARG00000006235,ENSOARG00000009203,ENSOARG00000009306,ENSOARG00000014549,ENSOARG00000015943,ENSOARG00000016606,ENSOARG00000018981,ENSOARG00000019466,ENSOARG00000020381,ENSOARG00000020588,ENSOARG00000020634,…
GO:0043227	membrane-bounded organelle	1.05E-23	1.05E-23	1	ENSOARG00000019954,ENSOARG00000019983,ENSOARG00000020023,ENSOARG00000020060,ENSOARG00000020179,ENSOARG00000020265,ENSOARG00000020447,ENSOARG00000020502,ENSOARG00000001702,ENSOARG00000005494,ENSOARG00000006004,ENSOARG00000006235,ENSOARG00000009203,ENSOARG00000009306,ENSOARG00000010986,ENSOARG00000011282,ENSOARG00000015297,ENSOARG00000015943,ENSOARG00000016606,ENSOARG00000018946,ENSOARG00000019466,…
GO:0044422	organelle part	2.86E-23	2.86E-23	1	ENSOARG00000019954,ENSOARG00000019983,ENSOARG00000020023,ENSOARG00000020175,ENSOARG00000020265,ENSOARG00000020447,ENSOARG00000020502,ENSOARG00000001102,ENSOARG00000003971,ENSOARG00000005494,ENSOARG00000006004,ENSOARG00000006235,ENSOARG00000009203,ENSOARG00000009306,ENSOARG00000014549,ENSOARG00000015943,ENSOARG00000016606,ENSOARG00000018981,ENSOARG00000019466,ENSOARG00000020381,ENSOARG00000020588,…
GO:0070013	intracellular organelle lumen	1.99E-20	1.99E-20	1	ENSOARG00000019954,ENSOARG00000020265,ENSOARG00000020502,ENSOARG00000005494,ENSOARG00000006004,ENSOARG00000009203,ENSOARG00000015943,ENSOARG00000019466,ENSOARG00000020381,ENSOARG00000020588,ENSOARG00000020634,ENSOARG00000020772,ENSOARG00000021042,ENSOARG00000014500,ENSOARG00000015296,ENSOARG00000001166,ENSOARG00000001338,ENSOARG00000001909,ENSOARG00000020078,ENSOARG00000020367,ENSOARG00000020478,…
GO:0031974	membrane-enclosed lumen	1.99E-20	1.99E-20	1	ENSOARG00000019954,ENSOARG00000020265,ENSOARG00000020502,ENSOARG00000005494,ENSOARG00000006004,ENSOARG00000009203,ENSOARG00000015943,ENSOARG00000019466,ENSOARG00000020381,ENSOARG00000020588,ENSOARG00000020634,ENSOARG00000020772,ENSOARG00000021042,ENSOARG00000014500,ENSOARG00000015296,ENSOARG00000001166,ENSOARG00000001338,ENSOARG00000001909,ENSOARG00000020078,ENSOARG00000020367,ENSOARG00000020478,…
GO:0043233	organelle lumen	1.99E-20	1.99E-20	1	ENSOARG00000019954,ENSOARG00000020265,ENSOARG00000020502,ENSOARG00000005494,ENSOARG00000006004,ENSOARG00000009203,ENSOARG00000015943,ENSOARG00000019466,ENSOARG00000020381,ENSOARG00000020588,ENSOARG00000020634,ENSOARG00000020772,ENSOARG00000021042,ENSOARG00000014500,ENSOARG00000015296,ENSOARG00000001166,ENSOARG00000001338,ENSOARG00000001909,ENSOARG00000020078,ENSOARG00000020367,ENSOARG00000020478,…
GO:0044464	cell part	3.81E-17	3.81E-17	1	ENSOARG00000019954,ENSOARG00000019983,ENSOARG00000020023,ENSOARG00000020060,ENSOARG00000020175,ENSOARG00000020179,ENSOARG00000020265,ENSOARG00000020447,ENSOARG00000020502,ENSOARG00000001102,ENSOARG00000001702,ENSOARG00000003971,ENSOARG00000005494,ENSOARG00000006004,ENSOARG00000006235,ENSOARG00000007826,ENSOARG00000009203,ENSOARG00000009306,ENSOARG00000010986,ENSOARG00000011282,ENSOARG00000014549,…
GO:0005634	nucleus	5.32E-17	5.32E-17	1	ENSOARG00000019954,ENSOARG00000020060,ENSOARG00000020179,ENSOARG00000020265,ENSOARG00000020447,ENSOARG00000020502,ENSOARG00000001702,ENSOARG00000005494,ENSOARG00000006004,ENSOARG00000006235,ENSOARG00000009203,ENSOARG00000009306,ENSOARG00000011282,ENSOARG00000015943,ENSOARG00000019466,ENSOARG00000019924,ENSOARG00000020588,ENSOARG00000020634,ENSOARG00000020772,ENSOARG00000020927,ENSOARG00000011189,…
GO:0005623	cell	5.52E-17	5.52E-17	1	ENSOARG00000019954,ENSOARG00000019983,ENSOARG00000020023,ENSOARG00000020060,ENSOARG00000020175,ENSOARG00000020179,ENSOARG00000020265,ENSOARG00000020447,ENSOARG00000020502,ENSOARG00000001102,ENSOARG00000001702,ENSOARG00000003971,ENSOARG00000005494,ENSOARG00000006004,ENSOARG00000006235,ENSOARG00000007826,ENSOARG00000009203,ENSOARG00000009306,ENSOARG00000010986,ENSOARG00000011282,ENSOARG00000014549,…
GO:0044428	nuclear part	2.38E-15	2.38E-15	1	ENSOARG00000019954,ENSOARG00000020265,ENSOARG00000020447,ENSOARG00000020502,ENSOARG00000005494,ENSOARG00000006004,ENSOARG00000006235,ENSOARG00000009203,ENSOARG00000009306,ENSOARG00000015943,ENSOARG00000019466,ENSOARG00000020588,ENSOARG00000020634,ENSOARG00000020772,ENSOARG00000014500,ENSOARG00000001166,ENSOARG00000001338,ENSOARG00000019904,ENSOARG00000020078,ENSOARG00000020367,ENSOARG00000020478,…
GO:0031981	nuclear lumen	7.52E-15	7.52E-15	1	ENSOARG00000019954,ENSOARG00000020265,ENSOARG00000020502,ENSOARG00000005494,ENSOARG00000006004,ENSOARG00000009203,ENSOARG00000015943,ENSOARG00000019466,ENSOARG00000020588,ENSOARG00000020634,ENSOARG00000020772,ENSOARG00000014500,ENSOARG00000001166,ENSOARG00000001338,ENSOARG00000020078,ENSOARG00000020367,ENSOARG00000020478,ENSOARG00000020512,ENSOARG00000020690,ENSOARG00000005180,ENSOARG00000015487,…
GO:0044444	cytoplasmic part	4.09E-14	4.09E-14	1	ENSOARG00000019983,ENSOARG00000020023,ENSOARG00000020060,ENSOARG00000020175,ENSOARG00000020179,ENSOARG00000020265,ENSOARG00000005494,ENSOARG00000006004,ENSOARG00000010986,ENSOARG00000011282,ENSOARG00000014549,ENSOARG00000015297,ENSOARG00000016606,ENSOARG00000018946,ENSOARG00000018981,ENSOARG00000019467,ENSOARG00000019837,ENSOARG00000019924,ENSOARG00000020381,ENSOARG00000020772,ENSOARG00000021042,…
GO:0043228	non-membrane-bounded organelle	5.04E-14	5.04E-14	1	ENSOARG00000019954,ENSOARG00000020023,ENSOARG00000020060,ENSOARG00000020175,ENSOARG00000020502,ENSOARG00000001102,ENSOARG00000005494,ENSOARG00000014549,ENSOARG00000015943,ENSOARG00000018981,ENSOARG00000019466,ENSOARG00000019837,ENSOARG00000020772,ENSOARG00000021042,ENSOARG00000005845,ENSOARG00000010852,ENSOARG00000011189,ENSOARG00000013016,ENSOARG00000014500,ENSOARG00000015296,ENSOARG00000001166,…
GO:0043232	intracellular non-membrane-bounded organelle	5.04E-14	5.04E-14	1	ENSOARG00000019954,ENSOARG00000020023,ENSOARG00000020060,ENSOARG00000020175,ENSOARG00000020502,ENSOARG00000001102,ENSOARG00000005494,ENSOARG00000014549,ENSOARG00000015943,ENSOARG00000018981,ENSOARG00000019466,ENSOARG00000019837,ENSOARG00000020772,ENSOARG00000021042,ENSOARG00000005845,ENSOARG00000010852,ENSOARG00000011189,ENSOARG00000013016,ENSOARG00000014500,ENSOARG00000015296,ENSOARG00000001166,…
GO:0005737	cytoplasm	9.80E-14	9.80E-14	1	ENSOARG00000019954,ENSOARG00000019983,ENSOARG00000020023,ENSOARG00000020060,ENSOARG00000020175,ENSOARG00000020179,ENSOARG00000020265,ENSOARG00000020447,ENSOARG00000001702,ENSOARG00000005494,ENSOARG00000006004,ENSOARG00000010986,ENSOARG00000011282,ENSOARG00000014549,ENSOARG00000015297,ENSOARG00000010354,ENSOARG00000015943,ENSOARG00000016606,ENSOARG00000018946,ENSOARG00000018981,ENSOARG00000019467,…
GO:0032991	protein-containing complex	1.36E-13	1.36E-13	1	ENSOARG00000019954,ENSOARG00000019983,ENSOARG00000020060,ENSOARG00000020447,ENSOARG00000001102,ENSOARG00000006004,ENSOARG00000006235,ENSOARG00000009306,ENSOARG00000014936,ENSOARG00000010354,ENSOARG00000018981,ENSOARG00000019837,ENSOARG00000020588,ENSOARG00000020634,ENSOARG00000020772,ENSOARG00000021042,ENSOARG00000005845,ENSOARG00000008680,ENSOARG00000011189,ENSOARG00000013016,ENSOARG00000014500,…
GO:0098687	chromosomal region	2.92E-11	2.92E-11	1	ENSOARG00000001102,ENSOARG00000019466,ENSOARG00000011189,ENSOARG00000014845,ENSOARG00000008930,ENSOARG00000016031,ENSOARG00000016665,ENSOARG00000016596,ENSOARG00000018065,ENSOARG00000020174,ENSOARG00000009846,ENSOARG00000016251,ENSOARG00000010667,ENSOARG00000015613,ENSOARG00000008581,ENSOARG00000003766,ENSOARG00000004910,ENSOARG00000005538,ENSOARG00000020126,ENSOARG00000020247,ENSOARG00000020254,…
GO:0015630	microtubule cytoskeleton	1.92E-10	1.92E-10	1	ENSOARG00000020023,ENSOARG00000001102,ENSOARG00000014549,ENSOARG00000015943,ENSOARG00000018981,ENSOARG00000019466,ENSOARG00000005845,ENSOARG00000014500,ENSOARG00000020355,ENSOARG00000020736,ENSOARG00000007346,ENSOARG00000009583,ENSOARG00000012371,ENSOARG00000014586,ENSOARG00000015325,ENSOARG00000016969,ENSOARG00000001885,ENSOARG00000008930,ENSOARG00000014514,ENSOARG00000016665,ENSOARG00000015010,…
GO:0005654	nucleoplasm	5.12E-10	5.12E-10	1	ENSOARG00000020265,ENSOARG00000006004,ENSOARG00000009203,ENSOARG00000015943,ENSOARG00000020588,ENSOARG00000020634,ENSOARG00000020772,ENSOARG00000014500,ENSOARG00000001166,ENSOARG00000001338,ENSOARG00000020078,ENSOARG00000020367,ENSOARG00000020478,ENSOARG00000020512,ENSOARG00000020690,ENSOARG00000005180,ENSOARG00000015487,ENSOARG00000007346,ENSOARG00000007093,ENSOARG00000007188,ENSOARG00000008461,…
GO:0005829	cytosol	1.25E-09	1.25E-09	1	ENSOARG00000020060,ENSOARG00000020265,ENSOARG00000005494,ENSOARG00000011282,ENSOARG00000018946,ENSOARG00000018981,ENSOARG00000019924,ENSOARG00000005845,ENSOARG00000014500,ENSOARG00000019484,ENSOARG00000020478,ENSOARG00000020736,ENSOARG00000007346,ENSOARG00000008665,ENSOARG00000009615,ENSOARG00000006916,ENSOARG00000007188,ENSOARG00000008328,ENSOARG00000009478,ENSOARG00000009583,ENSOARG00000009851,…
GO:0005694	chromosome	1.49E-09	1.49E-09	1	ENSOARG00000001102,ENSOARG00000019466,ENSOARG00000020772,ENSOARG00000011189,ENSOARG00000013016,ENSOARG00000001166,ENSOARG00000020478,ENSOARG00000020512,ENSOARG00000007399,ENSOARG00000003498,ENSOARG00000009851,ENSOARG00000013337,ENSOARG00000014845,ENSOARG00000008930,ENSOARG00000013467,ENSOARG00000016031,ENSOARG00000016665,ENSOARG00000016596,ENSOARG00000018065,ENSOARG00000020174,ENSOARG00000005046,…
GO:0005739	mitochondrion	1.62E-08	1.62E-08	1	ENSOARG00000019983,ENSOARG00000020381,ENSOARG00000021042,ENSOARG00000015187,ENSOARG00000015296,ENSOARG00000001909,ENSOARG00000019904,ENSOARG00000020690,ENSOARG00000007538,ENSOARG00000011430,ENSOARG00000013719,ENSOARG00000014760,ENSOARG00000016326,ENSOARG00000009320,ENSOARG00000009938,ENSOARG00000013812,ENSOARG00000015476,ENSOARG00000016831,ENSOARG00000018563,ENSOARG00000018980,ENSOARG00000020455,…
GO:0000775	chromosome, centromeric region	1.64E-08	1.64E-08	1	ENSOARG00000001102,ENSOARG00000011189,ENSOARG00000014845,ENSOARG00000016031,ENSOARG00000016665,ENSOARG00000018065,ENSOARG00000020174,ENSOARG00000009846,ENSOARG00000016251,ENSOARG00000015613,ENSOARG00000008581,ENSOARG00000003766,ENSOARG00000020126,ENSOARG00000020247,ENSOARG00000007151,ENSOARG00000002841,ENSOARG00000004217,ENSOARG00000004985,ENSOARG00000006631,ENSOARG00000008368,ENSOARG00000012172,…
GO:0044427	chromosomal part	2.95E-08	2.95E-08	1	ENSOARG00000001102,ENSOARG00000019466,ENSOARG00000020772,ENSOARG00000011189,ENSOARG00000013016,ENSOARG00000001166,ENSOARG00000020478,ENSOARG00000020512,ENSOARG00000007399,ENSOARG00000003498,ENSOARG00000014845,ENSOARG00000008930,ENSOARG00000013467,ENSOARG00000016031,ENSOARG00000016665,ENSOARG00000016596,ENSOARG00000018065,ENSOARG00000020174,ENSOARG00000005046,ENSOARG00000009846,ENSOARG00000016251,…
GO:0000776	kinetochore	1.03E-07	1.03E-07	1	ENSOARG00000001102,ENSOARG00000011189,ENSOARG00000016665,ENSOARG00000018065,ENSOARG00000020174,ENSOARG00000009846,ENSOARG00000016251,ENSOARG00000015613,ENSOARG00000008581,ENSOARG00000003766,ENSOARG00000020126,ENSOARG00000020247,ENSOARG00000007151,ENSOARG00000002841,ENSOARG00000004217,ENSOARG00000004985,ENSOARG00000006631,ENSOARG00000008368,ENSOARG00000009349,ENSOARG00000002888,ENSOARG00000007129
GO:0005815	microtubule organizing center	4.74E-07	4.74E-07	1	ENSOARG00000014549,ENSOARG00000018981,ENSOARG00000019466,ENSOARG00000014500,ENSOARG00000020355,ENSOARG00000007346,ENSOARG00000012371,ENSOARG00000014586,ENSOARG00000015325,ENSOARG00000016969,ENSOARG00000001885,ENSOARG00000016665,ENSOARG00000015010,ENSOARG00000002400,ENSOARG00000010667,ENSOARG00000008227,ENSOARG00000018713,ENSOARG00000013909,ENSOARG00000014126,ENSOARG00000018151,ENSOARG00000020836,…
GO:1990904	ribonucleoprotein complex	7.54E-07	7.54E-07	1	ENSOARG00000019954,ENSOARG00000020060,ENSOARG00000020447,ENSOARG00000006235,ENSOARG00000019837,ENSOARG00000020634,ENSOARG00000021042,ENSOARG00000015296,ENSOARG00000020768,ENSOARG00000007538,ENSOARG00000008461,ENSOARG00000009567,ENSOARG00000016905,ENSOARG00000002906,ENSOARG00000017781,ENSOARG00000019193,ENSOARG00000016369,ENSOARG00000019994,ENSOARG00000020174,ENSOARG00000020642,ENSOARG00000013442,…
GO:0005730	nucleolus	7.88E-07	7.88E-07	1	ENSOARG00000019954,ENSOARG00000020502,ENSOARG00000005494,ENSOARG00000001166,ENSOARG00000009615,ENSOARG00000007399,ENSOARG00000008461,ENSOARG00000009478,ENSOARG00000011465,ENSOARG00000013337,ENSOARG00000016410,ENSOARG00000014975,ENSOARG00000017781,ENSOARG00000019914,ENSOARG00000020174,ENSOARG00000016251,ENSOARG00000002919,ENSOARG00000014722,ENSOARG00000006097,ENSOARG00000009966,ENSOARG00000013574,…
GO:0044429	mitochondrial part	1.74480345569345E-06	1.74480345569345E-06	1	ENSOARG00000019983,ENSOARG00000020381,ENSOARG00000021042,ENSOARG00000015187,ENSOARG00000015296,ENSOARG00000001909,ENSOARG00000019904,ENSOARG00000020690,ENSOARG00000007538,ENSOARG00000011430,ENSOARG00000013719,ENSOARG00000014760,ENSOARG00000015476,ENSOARG00000016831,ENSOARG00000018563,ENSOARG00000020455,ENSOARG00000018593,ENSOARG00000020639,ENSOARG00000020642,ENSOARG00000018491,ENSOARG00000019340,…
GO:0005813	centrosome	1.74480345569345E-06	1.74480345569345E-06	1	ENSOARG00000014549,ENSOARG00000018981,ENSOARG00000014500,ENSOARG00000020355,ENSOARG00000007346,ENSOARG00000012371,ENSOARG00000015325,ENSOARG00000016969,ENSOARG00000001885,ENSOARG00000016665,ENSOARG00000010667,ENSOARG00000008227,ENSOARG00000018713,ENSOARG00000013909,ENSOARG00000014126,ENSOARG00000018151,ENSOARG00000020836,ENSOARG00000021014,ENSOARG00000021089,ENSOARG00000001738,ENSOARG00000008459,…
GO:0044430	cytoskeletal part	2.95506796395902E-06	2.95506796395902E-06	1	ENSOARG00000020023,ENSOARG00000020175,ENSOARG00000001102,ENSOARG00000014549,ENSOARG00000015943,ENSOARG00000018981,ENSOARG00000019466,ENSOARG00000005845,ENSOARG00000014500,ENSOARG00000020355,ENSOARG00000020736,ENSOARG00000007346,ENSOARG00000012371,ENSOARG00000014586,ENSOARG00000015325,ENSOARG00000016969,ENSOARG00000001885,ENSOARG00000008930,ENSOARG00000014514,ENSOARG00000016665,ENSOARG00000015010,…
GO:1902494	catalytic complex	7.82241983284426E-06	7.82241983284426E-06	1	ENSOARG00000019983,ENSOARG00000006235,ENSOARG00000020588,ENSOARG00000020634,ENSOARG00000020772,ENSOARG00000001166,ENSOARG00000019484,ENSOARG00000019904,ENSOARG00000020512,ENSOARG00000020690,ENSOARG00000008228,ENSOARG00000009583,ENSOARG00000011465,ENSOARG00000013719,ENSOARG00000014760,ENSOARG00000015369,ENSOARG00000016905,ENSOARG00000001885,ENSOARG00000014514,ENSOARG00000016831,ENSOARG00000018563,…
GO:0101031	chaperone complex	1.58341888874834E-05	1.58341888874834E-05	1	ENSOARG00000005845,ENSOARG00000014500,ENSOARG00000011826,ENSOARG00000020314,ENSOARG00000004554,ENSOARG00000000142,ENSOARG00000005824
GO:0005819	spindle	3.4096090918796E-05	3.4096090918796E-05	1	ENSOARG00000015943,ENSOARG00000018981,ENSOARG00000020355,ENSOARG00000020736,ENSOARG00000015325,ENSOARG00000008930,ENSOARG00000018102,ENSOARG00000008581,ENSOARG00000018713,ENSOARG00000003766,ENSOARG00000015873,ENSOARG00000020126,ENSOARG00000021089,ENSOARG00000001015,ENSOARG00000003968,ENSOARG00000015273,ENSOARG00000001419,ENSOARG00000004217,ENSOARG00000004985,ENSOARG00000006631,ENSOARG00000008368,…
GO:0098798	mitochondrial protein complex	6.94008081622256E-05	6.94008081622256E-05	1	ENSOARG00000019983,ENSOARG00000021042,ENSOARG00000015187,ENSOARG00000015296,ENSOARG00000019904,ENSOARG00000020690,ENSOARG00000007538,ENSOARG00000011430,ENSOARG00000013719,ENSOARG00000014760,ENSOARG00000016831,ENSOARG00000018563,ENSOARG00000018593,ENSOARG00000020639,ENSOARG00000020642,ENSOARG00000008170,ENSOARG00000012133,ENSOARG00000000717,ENSOARG00000017239,ENSOARG00000005495,ENSOARG00000004656,…
GO:0044451	nucleoplasm part	8.2127503842459E-05	8.2127503842459E-05	1	ENSOARG00000020634,ENSOARG00000020772,ENSOARG00000001166,ENSOARG00000020078,ENSOARG00000007093,ENSOARG00000008461,ENSOARG00000003498,ENSOARG00000015369,ENSOARG00000016905,ENSOARG00000008930,ENSOARG00000016031,ENSOARG00000020646,ENSOARG00000015010,ENSOARG00000015073,ENSOARG00000016369,ENSOARG00000016596,ENSOARG00000008751,ENSOARG00000015967,ENSOARG00000016251,ENSOARG00000010667,ENSOARG00000020372,…
GO:0005832	chaperonin-containing T-complex	0.00015610961881	0.00015610961881	1	ENSOARG00000005845,ENSOARG00000014500,ENSOARG00000011826,ENSOARG00000020314,ENSOARG00000004554
GO:0031975	envelope	0.00015610961881	0.00015610961881	1	ENSOARG00000019983,ENSOARG00000015187,ENSOARG00000001909,ENSOARG00000019904,ENSOARG00000020690,ENSOARG00000007346,ENSOARG00000011430,ENSOARG00000013719,ENSOARG00000014760,ENSOARG00000008930,ENSOARG00000014975,ENSOARG00000016831,ENSOARG00000018563,ENSOARG00000020455,ENSOARG00000020174,ENSOARG00000020639,ENSOARG00000003504,ENSOARG00000015613,ENSOARG00000019340,ENSOARG00000003636,ENSOARG00000001687,…
GO:0031967	organelle envelope	0.00015610961881	0.00015610961881	1	ENSOARG00000019983,ENSOARG00000015187,ENSOARG00000001909,ENSOARG00000019904,ENSOARG00000020690,ENSOARG00000007346,ENSOARG00000011430,ENSOARG00000013719,ENSOARG00000014760,ENSOARG00000008930,ENSOARG00000014975,ENSOARG00000016831,ENSOARG00000018563,ENSOARG00000020455,ENSOARG00000020174,ENSOARG00000020639,ENSOARG00000003504,ENSOARG00000015613,ENSOARG00000019340,ENSOARG00000003636,ENSOARG00000001687,…
GO:0044455	mitochondrial membrane part	0.00015610961881	0.00015610961881	1	ENSOARG00000019983,ENSOARG00000015187,ENSOARG00000019904,ENSOARG00000020690,ENSOARG00000011430,ENSOARG00000013719,ENSOARG00000014760,ENSOARG00000016831,ENSOARG00000018563,ENSOARG00000020639,ENSOARG00000003636,ENSOARG00000001687,ENSOARG00000012133,ENSOARG00000000717,ENSOARG00000006337,ENSOARG00000005495,ENSOARG00000010106,ENSOARG00000012543,ENSOARG00000004914,ENSOARG00000011397,ENSOARG00000015378,…
GO:0098803	respiratory chain complex	0.000159050822364	0.000159050822364	1	ENSOARG00000019983,ENSOARG00000019904,ENSOARG00000020690,ENSOARG00000013719,ENSOARG00000014760,ENSOARG00000016831,ENSOARG00000018563,ENSOARG00000000717,ENSOARG00000005495,ENSOARG00000010106,ENSOARG00000015378,ENSOARG00000000016
GO:0016604	nuclear body	0.000243930274564	0.000243930274564	1	ENSOARG00000020634,ENSOARG00000001166,ENSOARG00000007093,ENSOARG00000008461,ENSOARG00000003498,ENSOARG00000016905,ENSOARG00000008930,ENSOARG00000016031,ENSOARG00000020646,ENSOARG00000015010,ENSOARG00000016369,ENSOARG00000016596,ENSOARG00000008751,ENSOARG00000015967,ENSOARG00000016251,ENSOARG00000010667,ENSOARG00000020372,ENSOARG00000018246,ENSOARG00000001022,ENSOARG00000011836,ENSOARG00000014348,…
GO:0005856	cytoskeleton	0.000250443570659	0.000250443570659	1	ENSOARG00000020023,ENSOARG00000020175,ENSOARG00000001102,ENSOARG00000014549,ENSOARG00000015943,ENSOARG00000018981,ENSOARG00000019466,ENSOARG00000005845,ENSOARG00000010852,ENSOARG00000014500,ENSOARG00000020355,ENSOARG00000020736,ENSOARG00000007346,ENSOARG00000009583,ENSOARG00000012371,ENSOARG00000014586,ENSOARG00000015325,ENSOARG00000016969,ENSOARG00000001885,ENSOARG00000008930,ENSOARG00000014514,…
GO:0045271	respiratory chain complex I	0.000254837175937	0.000254837175937	1	ENSOARG00000019983,ENSOARG00000019904,ENSOARG00000020690,ENSOARG00000013719,ENSOARG00000014760,ENSOARG00000016831,ENSOARG00000018563,ENSOARG00000000717,ENSOARG00000010106,ENSOARG00000015378
GO:0005747	mitochondrial respiratory chain complex I	0.000254837175937	0.000254837175937	1	ENSOARG00000019983,ENSOARG00000019904,ENSOARG00000020690,ENSOARG00000013719,ENSOARG00000014760,ENSOARG00000016831,ENSOARG00000018563,ENSOARG00000000717,ENSOARG00000010106,ENSOARG00000015378
GO:0000781	chromosome, telomeric region	0.000254837175937	0.000254837175937	1	ENSOARG00000019466,ENSOARG00000008930,ENSOARG00000016665,ENSOARG00000016596,ENSOARG00000016251,ENSOARG00000010667,ENSOARG00000004910,ENSOARG00000005538,ENSOARG00000020254,ENSOARG00000011179,ENSOARG00000011894,ENSOARG00000005629,ENSOARG00000009781,ENSOARG00000011396,ENSOARG00000000163
GO:0030964	NADH dehydrogenase complex	0.000254837175937	0.000254837175937	1	ENSOARG00000019983,ENSOARG00000019904,ENSOARG00000020690,ENSOARG00000013719,ENSOARG00000014760,ENSOARG00000016831,ENSOARG00000018563,ENSOARG00000000717,ENSOARG00000010106,ENSOARG00000015378
GO:0005740	mitochondrial envelope	0.000256717650924	0.000256717650924	1	ENSOARG00000019983,ENSOARG00000015187,ENSOARG00000001909,ENSOARG00000019904,ENSOARG00000020690,ENSOARG00000011430,ENSOARG00000013719,ENSOARG00000014760,ENSOARG00000016831,ENSOARG00000018563,ENSOARG00000020455,ENSOARG00000020639,ENSOARG00000019340,ENSOARG00000003636,ENSOARG00000001687,ENSOARG00000012133,ENSOARG00000025169,ENSOARG00000000717,ENSOARG00000015231,ENSOARG00000020813,ENSOARG00000006337,…
GO:0005746	mitochondrial respirasome	0.000256850532271	0.000256850532271	1	ENSOARG00000019983,ENSOARG00000019904,ENSOARG00000020690,ENSOARG00000013719,ENSOARG00000014760,ENSOARG00000016831,ENSOARG00000018563,ENSOARG00000000717,ENSOARG00000005495,ENSOARG00000010106,ENSOARG00000015378,ENSOARG00000000016
GO:0031966	mitochondrial membrane	0.000352874535115	0.000352874535115	1	ENSOARG00000019983,ENSOARG00000015187,ENSOARG00000019904,ENSOARG00000020690,ENSOARG00000011430,ENSOARG00000013719,ENSOARG00000014760,ENSOARG00000016831,ENSOARG00000018563,ENSOARG00000020455,ENSOARG00000020639,ENSOARG00000019340,ENSOARG00000003636,ENSOARG00000001687,ENSOARG00000012133,ENSOARG00000000717,ENSOARG00000015231,ENSOARG00000020813,ENSOARG00000006337,ENSOARG00000005495,ENSOARG00000015762,…
GO:0002199	zona pellucida receptor complex	0.000550213137817	0.000550213137817	1	ENSOARG00000005845,ENSOARG00000014500,ENSOARG00000004554,ENSOARG00000012167
GO:0070469	respirasome	0.000597757831319	0.000597757831319	1	ENSOARG00000019983,ENSOARG00000019904,ENSOARG00000020690,ENSOARG00000013719,ENSOARG00000014760,ENSOARG00000016831,ENSOARG00000018563,ENSOARG00000025169,ENSOARG00000000717,ENSOARG00000005495,ENSOARG00000010106,ENSOARG00000014747,ENSOARG00000015378,ENSOARG00000000016
GO:0098800	inner mitochondrial membrane protein complex	0.00061626326936	0.00061626326936	1	ENSOARG00000019983,ENSOARG00000015187,ENSOARG00000019904,ENSOARG00000020690,ENSOARG00000013719,ENSOARG00000014760,ENSOARG00000016831,ENSOARG00000018563,ENSOARG00000020639,ENSOARG00000000717,ENSOARG00000005495,ENSOARG00000010106,ENSOARG00000011397,ENSOARG00000015378,ENSOARG00000000016
GO:1990204	oxidoreductase complex	0.000843863267886	0.000843863267886	1	ENSOARG00000019983,ENSOARG00000019904,ENSOARG00000020690,ENSOARG00000013719,ENSOARG00000014760,ENSOARG00000016831,ENSOARG00000018563,ENSOARG00000018943,ENSOARG00000000717,ENSOARG00000005495,ENSOARG00000010106,ENSOARG00000015378,ENSOARG00000000016
GO:0005759	mitochondrial matrix	0.0008951551657	0.0008951551657	1	ENSOARG00000020381,ENSOARG00000021042,ENSOARG00000015296,ENSOARG00000007538,ENSOARG00000015476,ENSOARG00000018593,ENSOARG00000020642,ENSOARG00000018491,ENSOARG00000008170,ENSOARG00000016682,ENSOARG00000015231,ENSOARG00000017239,ENSOARG00000021132,ENSOARG00000004656,ENSOARG00000010106,ENSOARG00000012543,ENSOARG00000009367,ENSOARG00000003381,ENSOARG00000004318,ENSOARG00000008758,ENSOARG00000003046,…
GO:0000793	condensed chromosome	0.001038632431616	0.001038632431616	1	ENSOARG00000007399,ENSOARG00000008930,ENSOARG00000016031,ENSOARG00000016665,ENSOARG00000016596,ENSOARG00000010667,ENSOARG00000008581,ENSOARG00000020126,ENSOARG00000020247,ENSOARG00000020254,ENSOARG00000001015,ENSOARG00000017417,ENSOARG00000011179,ENSOARG00000005590,ENSOARG00000008368,ENSOARG00000002888,ENSOARG00000007340
GO:0005874	microtubule	0.001378311679787	0.001378311679787	1	ENSOARG00000020023,ENSOARG00000001102,ENSOARG00000005845,ENSOARG00000014500,ENSOARG00000001885,ENSOARG00000011826,ENSOARG00000018879,ENSOARG00000020314,ENSOARG00000019340,ENSOARG00000015873,ENSOARG00000017087,ENSOARG00000004554,ENSOARG00000011756,ENSOARG00000001419,ENSOARG00000008840,ENSOARG00000004217,ENSOARG00000004985,ENSOARG00000014713,ENSOARG00000009349,ENSOARG00000006919,ENSOARG00000013053,…
GO:0030496	midbody	0.001926477188088	0.001926477188088	1	ENSOARG00000020736,ENSOARG00000018102,ENSOARG00000016366,ENSOARG00000018713,ENSOARG00000004361,ENSOARG00000003421,ENSOARG00000015873,ENSOARG00000020988,ENSOARG00000003802,ENSOARG00000004985,ENSOARG00000008368,ENSOARG00000014713,ENSOARG00000012172,ENSOARG00000013053,ENSOARG00000003158,ENSOARG00000004318
GO:0044450	microtubule organizing center part	0.002139423698035	0.002139423698035	1	ENSOARG00000014549,ENSOARG00000020355,ENSOARG00000002400,ENSOARG00000008227,ENSOARG00000021014,ENSOARG00000008848,ENSOARG00000004554,ENSOARG00000014560,ENSOARG00000004217,ENSOARG00000006697,ENSOARG00000017949,ENSOARG00000006919,ENSOARG00000001211,ENSOARG00000002062,ENSOARG00000017526,ENSOARG00000014286,ENSOARG00000012082
GO:0005681	spliceosomal complex	0.00233800339224	0.00233800339224	1	ENSOARG00000006235,ENSOARG00000020634,ENSOARG00000009567,ENSOARG00000016905,ENSOARG00000018246,ENSOARG00000010132,ENSOARG00000018690,ENSOARG00000020005,ENSOARG00000006905,ENSOARG00000004985,ENSOARG00000000768,ENSOARG00000008509,ENSOARG00000006289,ENSOARG00000007764,ENSOARG00000004109,ENSOARG00000015045,ENSOARG00000010438
GO:0000228	nuclear chromosome	0.003164820683081	0.003164820683081	1	ENSOARG00000019466,ENSOARG00000020772,ENSOARG00000001166,ENSOARG00000020478,ENSOARG00000007399,ENSOARG00000014845,ENSOARG00000008930,ENSOARG00000016665,ENSOARG00000005046,ENSOARG00000016251,ENSOARG00000020372,ENSOARG00000008066,ENSOARG00000004910,ENSOARG00000013955,ENSOARG00000005538,ENSOARG00000015840,ENSOARG00000020126,ENSOARG00000020254,ENSOARG00000001015,ENSOARG00000017417,ENSOARG00000011990,…
GO:0000803	sex chromosome	0.003861484894951	0.003861484894951	1	ENSOARG00000019466,ENSOARG00000014845,ENSOARG00000016596,ENSOARG00000010667,ENSOARG00000004985,ENSOARG00000009781,ENSOARG00000013017
GO:0043209	myelin sheath	0.004238356574423	0.004238356574423	1	ENSOARG00000001702,ENSOARG00000005845,ENSOARG00000012773,ENSOARG00000015476,ENSOARG00000018563,ENSOARG00000020069,ENSOARG00000020639,ENSOARG00000020280,ENSOARG00000003185,ENSOARG00000001015,ENSOARG00000004554,ENSOARG00000017638,ENSOARG00000008098,ENSOARG00000000142,ENSOARG00000010912,ENSOARG00000006032,ENSOARG00000011397,ENSOARG00000008758
GO:0000922	spindle pole	0.004598135559489	0.004598135559489	1	ENSOARG00000018981,ENSOARG00000020355,ENSOARG00000015325,ENSOARG00000008581,ENSOARG00000003766,ENSOARG00000021089,ENSOARG00000001419,ENSOARG00000004217,ENSOARG00000008368,ENSOARG00000014713,ENSOARG00000009349,ENSOARG00000002888,ENSOARG00000003553,ENSOARG00000006919
GO:0005657	replication fork	0.005037308262988	0.005037308262988	1	ENSOARG00000013016,ENSOARG00000020512,ENSOARG00000011990,ENSOARG00000017133,ENSOARG00000000768,ENSOARG00000003356,ENSOARG00000011574,ENSOARG00000014479,ENSOARG00000000163
GO:0005743	mitochondrial inner membrane	0.006750950664227	0.006750950664227	1	ENSOARG00000019983,ENSOARG00000015187,ENSOARG00000019904,ENSOARG00000020690,ENSOARG00000013719,ENSOARG00000014760,ENSOARG00000016831,ENSOARG00000018563,ENSOARG00000020639,ENSOARG00000000717,ENSOARG00000015231,ENSOARG00000005495,ENSOARG00000015762,ENSOARG00000010106,ENSOARG00000012543,ENSOARG00000009367,ENSOARG00000004914,ENSOARG00000006032,ENSOARG00000011397,ENSOARG00000014747,ENSOARG00000015378,…
GO:0000792	heterochromatin	0.007500977301746	0.007500977301746	1	ENSOARG00000014845,ENSOARG00000016665,ENSOARG00000016251,ENSOARG00000013955,ENSOARG00000004554,ENSOARG00000001463,ENSOARG00000011351,ENSOARG00000013017,ENSOARG00000004495,ENSOARG00000004269
GO:0035770	ribonucleoprotein granule	0.0078372920426	0.0078372920426	1	ENSOARG00000020060,ENSOARG00000008461,ENSOARG00000016369,ENSOARG00000003766,ENSOARG00000009135,ENSOARG00000016039,ENSOARG00000016223,ENSOARG00000021166,ENSOARG00000005590,ENSOARG00000011455,ENSOARG00000018046,ENSOARG00000004985,ENSOARG00000013053,ENSOARG00000000996,ENSOARG00000001567,ENSOARG00000008469,ENSOARG00000009433
GO:0090734	site of DNA damage	0.008049561839629	0.008049561839629	1	ENSOARG00000014845,ENSOARG00000008930,ENSOARG00000016596,ENSOARG00000016251,ENSOARG00000020254,ENSOARG00000011351,ENSOARG00000009781,ENSOARG00000014479
GO:0017101	aminoacyl-tRNA synthetase multienzyme complex	0.008627949220459	0.008627949220459	1	ENSOARG00000008328,ENSOARG00000010544,ENSOARG00000014557,ENSOARG00000011829
GO:0032155	cell division site part	0.008627949220459	0.008627949220459	1	ENSOARG00000020736,ENSOARG00000012095,ENSOARG00000017839,ENSOARG00000018102,ENSOARG00000004361,ENSOARG00000015873,ENSOARG00000015826
GO:0032153	cell division site	0.008627949220459	0.008627949220459	1	ENSOARG00000020736,ENSOARG00000012095,ENSOARG00000017839,ENSOARG00000018102,ENSOARG00000004361,ENSOARG00000015873,ENSOARG00000015826
GO:0036464	cytoplasmic ribonucleoprotein granule	0.010238846649037	0.010238846649037	1	ENSOARG00000020060,ENSOARG00000008461,ENSOARG00000016369,ENSOARG00000003766,ENSOARG00000009135,ENSOARG00000016039,ENSOARG00000021166,ENSOARG00000005590,ENSOARG00000011455,ENSOARG00000018046,ENSOARG00000004985,ENSOARG00000013053,ENSOARG00000000996,ENSOARG00000001567,ENSOARG00000008469,ENSOARG00000009433
GO:0044454	nuclear chromosome part	0.011126163459912	0.011126163459912	1	ENSOARG00000019466,ENSOARG00000020772,ENSOARG00000001166,ENSOARG00000020478,ENSOARG00000014845,ENSOARG00000008930,ENSOARG00000016665,ENSOARG00000005046,ENSOARG00000016251,ENSOARG00000020372,ENSOARG00000004910,ENSOARG00000013955,ENSOARG00000005538,ENSOARG00000015840,ENSOARG00000020126,ENSOARG00000020254,ENSOARG00000001015,ENSOARG00000011990,ENSOARG00000004554,ENSOARG00000011179,ENSOARG00000017133,…
GO:0005814	centriole	0.011668604918211	0.011668604918211	1	ENSOARG00000020355,ENSOARG00000002400,ENSOARG00000008227,ENSOARG00000021014,ENSOARG00000008848,ENSOARG00000014560,ENSOARG00000006697,ENSOARG00000017949,ENSOARG00000006919,ENSOARG00000001211,ENSOARG00000017526,ENSOARG00000012082
GO:0072687	meiotic spindle	0.012872428905758	0.012872428905758	1	ENSOARG00000001015,ENSOARG00000003968,ENSOARG00000015273,ENSOARG00000014713
GO:0010494	cytoplasmic stress granule	0.017016434657616	0.017016434657616	1	ENSOARG00000020060,ENSOARG00000008461,ENSOARG00000016369,ENSOARG00000009135,ENSOARG00000021166,ENSOARG00000011455,ENSOARG00000018046,ENSOARG00000008469
GO:0030663	COPI-coated vesicle membrane	0.018685466924271	0.018685466924271	1	ENSOARG00000008680,ENSOARG00000005732,ENSOARG00000007072,ENSOARG00000006938
GO:0071013	catalytic step 2 spliceosome	0.018685466924271	0.018685466924271	1	ENSOARG00000006235,ENSOARG00000020634,ENSOARG00000016905,ENSOARG00000010132,ENSOARG00000020005,ENSOARG00000004985,ENSOARG00000000768,ENSOARG00000006289,ENSOARG00000007764,ENSOARG00000015045
GO:0044391	ribosomal subunit	0.022479454002184	0.022479454002184	1	ENSOARG00000021042,ENSOARG00000015296,ENSOARG00000007538,ENSOARG00000019994,ENSOARG00000020642,ENSOARG00000013442,ENSOARG00000020231,ENSOARG00000008170,ENSOARG00000013384,ENSOARG00000016353,ENSOARG00000017239,ENSOARG00000004656,ENSOARG00000012211,ENSOARG00000003553,ENSOARG00000004024,ENSOARG00000001198,ENSOARG00000004349,ENSOARG00000009925
GO:0019866	organelle inner membrane	0.02297370427023	0.02297370427023	1	ENSOARG00000019983,ENSOARG00000015187,ENSOARG00000019904,ENSOARG00000020690,ENSOARG00000013719,ENSOARG00000014760,ENSOARG00000016831,ENSOARG00000018563,ENSOARG00000020639,ENSOARG00000000717,ENSOARG00000015231,ENSOARG00000005495,ENSOARG00000015762,ENSOARG00000010106,ENSOARG00000012543,ENSOARG00000009367,ENSOARG00000004914,ENSOARG00000006032,ENSOARG00000011397,ENSOARG00000014747,ENSOARG00000015378,…
GO:0098589	membrane region	0.023106861792585	0.023106861792585	1	ENSOARG00000020179,ENSOARG00000021077,ENSOARG00000014586,ENSOARG00000019028,ENSOARG00000003303,ENSOARG00000020174,ENSOARG00000005626,ENSOARG00000001620,ENSOARG00000000538,ENSOARG00000011081,ENSOARG00000017638,ENSOARG00000004668,ENSOARG00000003455,ENSOARG00000000523,ENSOARG00000002885,ENSOARG00000016132,ENSOARG00000014988
GO:0032154	cleavage furrow	0.023228244625749	0.023228244625749	1	ENSOARG00000020736,ENSOARG00000012095,ENSOARG00000017839,ENSOARG00000018102,ENSOARG00000015873,ENSOARG00000015826
GO:0097124	cyclin A2-CDK2 complex	0.025508569866275	0.025508569866275	1	ENSOARG00000010667,ENSOARG00000014176
GO:0000784	nuclear chromosome, telomeric region	0.029886124179937	0.029886124179937	1	ENSOARG00000019466,ENSOARG00000016665,ENSOARG00000016251,ENSOARG00000004910,ENSOARG00000005538,ENSOARG00000020254,ENSOARG00000011179,ENSOARG00000009781,ENSOARG00000011396
GO:0000777	condensed chromosome kinetochore	0.029886124179937	0.029886124179937	1	ENSOARG00000016665,ENSOARG00000020126,ENSOARG00000020247,ENSOARG00000008368,ENSOARG00000002888
GO:0030137	COPI-coated vesicle	0.033208102040577	0.033208102040577	1	ENSOARG00000008680,ENSOARG00000005732,ENSOARG00000007072,ENSOARG00000006938
GO:0072686	mitotic spindle	0.033208102040577	0.033208102040577	1	ENSOARG00000015943,ENSOARG00000018981,ENSOARG00000020736,ENSOARG00000018102,ENSOARG00000008581,ENSOARG00000001419,ENSOARG00000004985,ENSOARG00000006631,ENSOARG00000014713,ENSOARG00000004318
GO:0045120	pronucleus	0.033208102040577	0.033208102040577	1	ENSOARG00000008930,ENSOARG00000014176,ENSOARG00000019672,ENSOARG00000008368
GO:0045121	membrane raft	0.033910790581966	0.033910790581966	1	ENSOARG00000020179,ENSOARG00000021077,ENSOARG00000014586,ENSOARG00000019028,ENSOARG00000003303,ENSOARG00000005626,ENSOARG00000001620,ENSOARG00000000538,ENSOARG00000011081,ENSOARG00000017638,ENSOARG00000004668,ENSOARG00000003455,ENSOARG00000000523,ENSOARG00000002885,ENSOARG00000016132,ENSOARG00000014988
GO:0098857	membrane microdomain	0.035938578653009	0.035938578653009	1	ENSOARG00000020179,ENSOARG00000021077,ENSOARG00000014586,ENSOARG00000019028,ENSOARG00000003303,ENSOARG00000005626,ENSOARG00000001620,ENSOARG00000000538,ENSOARG00000011081,ENSOARG00000017638,ENSOARG00000004668,ENSOARG00000003455,ENSOARG00000000523,ENSOARG00000002885,ENSOARG00000016132,ENSOARG00000014988

## Sheet: pink
GO.ID	Description	p.Val	FDR	Phenotype	Genes
GO:0044237	cellular metabolic process	6.55E-13	6.55E-13	1	ENSOARG00000019609,ENSOARG00000001396,ENSOARG00000003581,ENSOARG00000006976,ENSOARG00000007665,ENSOARG00000007851,ENSOARG00000009546,ENSOARG00000009650,ENSOARG00000011906,ENSOARG00000011995,ENSOARG00000012491,ENSOARG00000012723,ENSOARG00000012853,ENSOARG00000016209,ENSOARG00000016589,ENSOARG00000017266,ENSOARG00000017518,ENSOARG00000017762,ENSOARG00000018190,ENSOARG00000018406,ENSOARG00000019490,…
GO:0008152	metabolic process	3.44E-10	3.44E-10	1	ENSOARG00000019609,ENSOARG00000001396,ENSOARG00000003581,ENSOARG00000006976,ENSOARG00000007665,ENSOARG00000007851,ENSOARG00000009546,ENSOARG00000009650,ENSOARG00000011906,ENSOARG00000011995,ENSOARG00000012491,ENSOARG00000012723,ENSOARG00000012853,ENSOARG00000016209,ENSOARG00000016589,ENSOARG00000017266,ENSOARG00000017518,ENSOARG00000017762,ENSOARG00000018190,ENSOARG00000018406,ENSOARG00000019490,…
GO:0071704	organic substance metabolic process	8.92E-10	8.92E-10	1	ENSOARG00000019609,ENSOARG00000001396,ENSOARG00000003581,ENSOARG00000006976,ENSOARG00000007665,ENSOARG00000007851,ENSOARG00000009546,ENSOARG00000009650,ENSOARG00000011906,ENSOARG00000011995,ENSOARG00000012723,ENSOARG00000012853,ENSOARG00000016209,ENSOARG00000016589,ENSOARG00000017266,ENSOARG00000017518,ENSOARG00000017762,ENSOARG00000018190,ENSOARG00000018406,ENSOARG00000019490,ENSOARG00000019632,…
GO:0044238	primary metabolic process	5.19E-09	5.19E-09	1	ENSOARG00000019609,ENSOARG00000001396,ENSOARG00000003581,ENSOARG00000006976,ENSOARG00000007665,ENSOARG00000007851,ENSOARG00000009546,ENSOARG00000009650,ENSOARG00000011995,ENSOARG00000012723,ENSOARG00000012853,ENSOARG00000016209,ENSOARG00000016589,ENSOARG00000017266,ENSOARG00000017518,ENSOARG00000017762,ENSOARG00000018190,ENSOARG00000018406,ENSOARG00000019490,ENSOARG00000019632,ENSOARG00000019791,…
GO:0006139	nucleobase-containing compound metabolic process	2.05E-08	2.05E-08	1	ENSOARG00000019609,ENSOARG00000003581,ENSOARG00000006976,ENSOARG00000011995,ENSOARG00000012723,ENSOARG00000016589,ENSOARG00000017518,ENSOARG00000020547,ENSOARG00000020644,ENSOARG00000002271,ENSOARG00000010418,ENSOARG00000012425,ENSOARG00000015056,ENSOARG00000016446,ENSOARG00000017347,ENSOARG00000019298,ENSOARG00000019572,ENSOARG00000020237,ENSOARG00000020377,ENSOARG00000020711,ENSOARG00000003701,…
GO:0046483	heterocycle metabolic process	2.54E-08	2.54E-08	1	ENSOARG00000019609,ENSOARG00000003581,ENSOARG00000006976,ENSOARG00000011995,ENSOARG00000012723,ENSOARG00000016589,ENSOARG00000017518,ENSOARG00000020547,ENSOARG00000020644,ENSOARG00000002271,ENSOARG00000010418,ENSOARG00000012425,ENSOARG00000015056,ENSOARG00000016446,ENSOARG00000017347,ENSOARG00000017706,ENSOARG00000019298,ENSOARG00000019572,ENSOARG00000020237,ENSOARG00000020377,ENSOARG00000020711,…
GO:0006807	nitrogen compound metabolic process	2.54E-08	2.54E-08	1	ENSOARG00000019609,ENSOARG00000001396,ENSOARG00000003581,ENSOARG00000006976,ENSOARG00000007665,ENSOARG00000007851,ENSOARG00000009546,ENSOARG00000009650,ENSOARG00000011995,ENSOARG00000012723,ENSOARG00000012853,ENSOARG00000016209,ENSOARG00000016589,ENSOARG00000017518,ENSOARG00000018190,ENSOARG00000018406,ENSOARG00000019490,ENSOARG00000019632,ENSOARG00000019791,ENSOARG00000019888,ENSOARG00000019936,…
GO:0006725	cellular aromatic compound metabolic process	2.54E-08	2.54E-08	1	ENSOARG00000019609,ENSOARG00000003581,ENSOARG00000006976,ENSOARG00000011995,ENSOARG00000012723,ENSOARG00000016589,ENSOARG00000017518,ENSOARG00000020547,ENSOARG00000020644,ENSOARG00000002271,ENSOARG00000010418,ENSOARG00000012425,ENSOARG00000015056,ENSOARG00000016446,ENSOARG00000017347,ENSOARG00000017706,ENSOARG00000019298,ENSOARG00000019572,ENSOARG00000020237,ENSOARG00000020377,ENSOARG00000020711,…
GO:1901360	organic cyclic compound metabolic process	3.38E-08	3.38E-08	1	ENSOARG00000019609,ENSOARG00000003581,ENSOARG00000006976,ENSOARG00000011995,ENSOARG00000012723,ENSOARG00000016589,ENSOARG00000017518,ENSOARG00000020547,ENSOARG00000020644,ENSOARG00000002271,ENSOARG00000010418,ENSOARG00000010935,ENSOARG00000012425,ENSOARG00000015056,ENSOARG00000016446,ENSOARG00000017347,ENSOARG00000017706,ENSOARG00000019298,ENSOARG00000019572,ENSOARG00000020237,ENSOARG00000020377,…
GO:0044782	cilium organization	3.86E-07	3.86E-07	1	ENSOARG00000006726,ENSOARG00000013977,ENSOARG00000016857,ENSOARG00000017337,ENSOARG00000017430,ENSOARG00000018600,ENSOARG00000019394,ENSOARG00000009318,ENSOARG00000014545,ENSOARG00000015519,ENSOARG00000005011,ENSOARG00000017263,ENSOARG00000017021,ENSOARG00000020170,ENSOARG00000006820,ENSOARG00000015531,ENSOARG00000015916,ENSOARG00000003221,ENSOARG00000013760,ENSOARG00000006163,ENSOARG00000005445,…
GO:0044260	cellular macromolecule metabolic process	4.27E-07	4.27E-07	1	ENSOARG00000019609,ENSOARG00000001396,ENSOARG00000006976,ENSOARG00000007665,ENSOARG00000007851,ENSOARG00000009650,ENSOARG00000011906,ENSOARG00000011995,ENSOARG00000012723,ENSOARG00000012853,ENSOARG00000016209,ENSOARG00000016589,ENSOARG00000017518,ENSOARG00000017762,ENSOARG00000018190,ENSOARG00000018406,ENSOARG00000019632,ENSOARG00000019791,ENSOARG00000019888,ENSOARG00000019936,ENSOARG00000020315,…
GO:0043170	macromolecule metabolic process	8.34E-07	8.34E-07	1	ENSOARG00000019609,ENSOARG00000001396,ENSOARG00000006976,ENSOARG00000007665,ENSOARG00000007851,ENSOARG00000009546,ENSOARG00000009650,ENSOARG00000011906,ENSOARG00000011995,ENSOARG00000012723,ENSOARG00000012853,ENSOARG00000016209,ENSOARG00000016589,ENSOARG00000017518,ENSOARG00000017762,ENSOARG00000018190,ENSOARG00000018406,ENSOARG00000019632,ENSOARG00000019791,ENSOARG00000019888,ENSOARG00000019936,…
GO:0090304	nucleic acid metabolic process	8.34E-07	8.34E-07	1	ENSOARG00000019609,ENSOARG00000006976,ENSOARG00000011995,ENSOARG00000012723,ENSOARG00000016589,ENSOARG00000017518,ENSOARG00000020547,ENSOARG00000020644,ENSOARG00000002271,ENSOARG00000010418,ENSOARG00000012425,ENSOARG00000015056,ENSOARG00000016446,ENSOARG00000017347,ENSOARG00000019298,ENSOARG00000019572,ENSOARG00000020237,ENSOARG00000020377,ENSOARG00000020711,ENSOARG00000003701,ENSOARG00000004134,…
GO:0006974	cellular response to DNA damage stimulus	9.22E-07	9.22E-07	1	ENSOARG00000012723,ENSOARG00000019936,ENSOARG00000020547,ENSOARG00000006192,ENSOARG00000006498,ENSOARG00000008440,ENSOARG00000009598,ENSOARG00000015471,ENSOARG00000015519,ENSOARG00000016301,ENSOARG00000000194,ENSOARG00000007220,ENSOARG00000014170,ENSOARG00000019366,ENSOARG00000020614,ENSOARG00000016702,ENSOARG00000019897,ENSOARG00000001759,ENSOARG00000005136,ENSOARG00000010979,ENSOARG00000012465,…
GO:0006996	organelle organization	1.40097929934394E-06	1.40097929934394E-06	1	ENSOARG00000019432,ENSOARG00000019470,ENSOARG00000006726,ENSOARG00000007851,ENSOARG00000009546,ENSOARG00000012723,ENSOARG00000013097,ENSOARG00000013977,ENSOARG00000016589,ENSOARG00000016857,ENSOARG00000017266,ENSOARG00000017424,ENSOARG00000020482,ENSOARG00000020547,ENSOARG00000002271,ENSOARG00000017337,ENSOARG00000017430,ENSOARG00000018600,ENSOARG00000019394,ENSOARG00000019412,ENSOARG00000019835,…
GO:0060271	cilium assembly	1.40097929934394E-06	1.40097929934394E-06	1	ENSOARG00000013977,ENSOARG00000016857,ENSOARG00000017337,ENSOARG00000017430,ENSOARG00000018600,ENSOARG00000019394,ENSOARG00000009318,ENSOARG00000014545,ENSOARG00000015519,ENSOARG00000017263,ENSOARG00000017021,ENSOARG00000020170,ENSOARG00000006820,ENSOARG00000015531,ENSOARG00000015916,ENSOARG00000003221,ENSOARG00000013760,ENSOARG00000006163,ENSOARG00000005445,ENSOARG00000010723,ENSOARG00000014844,…
GO:0034641	cellular nitrogen compound metabolic process	6.32697285986909E-06	6.32697285986909E-06	1	ENSOARG00000019609,ENSOARG00000001396,ENSOARG00000003581,ENSOARG00000006976,ENSOARG00000011995,ENSOARG00000012723,ENSOARG00000016589,ENSOARG00000017518,ENSOARG00000018406,ENSOARG00000020547,ENSOARG00000020644,ENSOARG00000020796,ENSOARG00000002271,ENSOARG00000010418,ENSOARG00000012425,ENSOARG00000015056,ENSOARG00000016446,ENSOARG00000017347,ENSOARG00000017706,ENSOARG00000019298,ENSOARG00000019572,…
GO:0034613	cellular protein localization	6.76711714217049E-06	6.76711714217049E-06	1	ENSOARG00000006726,ENSOARG00000007851,ENSOARG00000011906,ENSOARG00000013977,ENSOARG00000019632,ENSOARG00000019791,ENSOARG00000019888,ENSOARG00000017430,ENSOARG00000019835,ENSOARG00000020205,ENSOARG00000020377,ENSOARG00000000472,ENSOARG00000001299,ENSOARG00000006192,ENSOARG00000008578,ENSOARG00000010600,ENSOARG00000010919,ENSOARG00000012786,ENSOARG00000014222,ENSOARG00000014545,ENSOARG00000016867,…
GO:0033554	cellular response to stress	6.80509827382732E-06	6.80509827382732E-06	1	ENSOARG00000007851,ENSOARG00000012723,ENSOARG00000017518,ENSOARG00000019791,ENSOARG00000019888,ENSOARG00000019936,ENSOARG00000020547,ENSOARG00000010418,ENSOARG00000015056,ENSOARG00000016027,ENSOARG00000016446,ENSOARG00000019835,ENSOARG00000020377,ENSOARG00000001299,ENSOARG00000006192,ENSOARG00000008857,ENSOARG00000006498,ENSOARG00000007266,ENSOARG00000008440,ENSOARG00000009598,ENSOARG00000011541,…
GO:0070727	cellular macromolecule localization	7.98693577482393E-06	7.98693577482393E-06	1	ENSOARG00000006726,ENSOARG00000007851,ENSOARG00000011906,ENSOARG00000013977,ENSOARG00000019632,ENSOARG00000019791,ENSOARG00000019888,ENSOARG00000017430,ENSOARG00000019835,ENSOARG00000020205,ENSOARG00000020377,ENSOARG00000000472,ENSOARG00000001299,ENSOARG00000006192,ENSOARG00000008578,ENSOARG00000010600,ENSOARG00000010919,ENSOARG00000012786,ENSOARG00000014222,ENSOARG00000014545,ENSOARG00000016867,…
GO:0006281	DNA repair	8.41206508970507E-06	8.41206508970507E-06	1	ENSOARG00000012723,ENSOARG00000020547,ENSOARG00000006498,ENSOARG00000009598,ENSOARG00000016301,ENSOARG00000014170,ENSOARG00000019366,ENSOARG00000020614,ENSOARG00000016702,ENSOARG00000019897,ENSOARG00000001759,ENSOARG00000005136,ENSOARG00000010979,ENSOARG00000012465,ENSOARG00000018400,ENSOARG00000011804,ENSOARG00000003566,ENSOARG00000005725,ENSOARG00000005835,ENSOARG00000017851,ENSOARG00000002630,…
GO:0042073	intraciliary transport	1.43883891797858E-05	1.43883891797858E-05	1	ENSOARG00000006726,ENSOARG00000013977,ENSOARG00000014545,ENSOARG00000005011,ENSOARG00000017021,ENSOARG00000006820,ENSOARG00000010723,ENSOARG00000002065,ENSOARG00000003665,ENSOARG00000015713,ENSOARG00000015160
GO:0043412	macromolecule modification	2.33133965929713E-05	2.33133965929713E-05	1	ENSOARG00000007665,ENSOARG00000007851,ENSOARG00000009650,ENSOARG00000011995,ENSOARG00000012853,ENSOARG00000016209,ENSOARG00000016589,ENSOARG00000017518,ENSOARG00000018190,ENSOARG00000018406,ENSOARG00000019632,ENSOARG00000019888,ENSOARG00000019936,ENSOARG00000002271,ENSOARG00000006866,ENSOARG00000007357,ENSOARG00000015056,ENSOARG00000016027,ENSOARG00000017347,ENSOARG00000019572,ENSOARG00000019728,…
GO:0070925	organelle assembly	2.33133965929713E-05	2.33133965929713E-05	1	ENSOARG00000007851,ENSOARG00000009546,ENSOARG00000013977,ENSOARG00000016857,ENSOARG00000017337,ENSOARG00000017430,ENSOARG00000018600,ENSOARG00000019394,ENSOARG00000019412,ENSOARG00000007863,ENSOARG00000008193,ENSOARG00000009318,ENSOARG00000010919,ENSOARG00000014181,ENSOARG00000014545,ENSOARG00000015519,ENSOARG00000011027,ENSOARG00000017263,ENSOARG00000017021,ENSOARG00000020170,ENSOARG00000006820,…
GO:0032259	methylation	4.24090163852008E-05	4.24090163852008E-05	1	ENSOARG00000016589,ENSOARG00000018406,ENSOARG00000017347,ENSOARG00000020711,ENSOARG00000015059,ENSOARG00000012588,ENSOARG00000014411,ENSOARG00000002188,ENSOARG00000002884,ENSOARG00000019561,ENSOARG00000020664,ENSOARG00000006111,ENSOARG00000009428,ENSOARG00000010294,ENSOARG00000017492,ENSOARG00000020787,ENSOARG00000017339,ENSOARG00000018617,ENSOARG00000018856,ENSOARG00000017247,ENSOARG00000003834,…
GO:0035721	intraciliary retrograde transport	4.90249109350019E-05	4.90249109350019E-05	1	ENSOARG00000005011,ENSOARG00000017021,ENSOARG00000006820,ENSOARG00000010723,ENSOARG00000002065,ENSOARG00000003665,ENSOARG00000015160
GO:0120031	plasma membrane bounded cell projection assembly	4.90249109350019E-05	4.90249109350019E-05	1	ENSOARG00000013977,ENSOARG00000016857,ENSOARG00000017337,ENSOARG00000017430,ENSOARG00000018600,ENSOARG00000019394,ENSOARG00000009318,ENSOARG00000013211,ENSOARG00000014545,ENSOARG00000015519,ENSOARG00000017263,ENSOARG00000017021,ENSOARG00000020170,ENSOARG00000006820,ENSOARG00000010294,ENSOARG00000015531,ENSOARG00000015916,ENSOARG00000019578,ENSOARG00000003221,ENSOARG00000013760,ENSOARG00000006163,…
GO:0051641	cellular localization	5.97240051052784E-05	5.97240051052784E-05	1	ENSOARG00000006726,ENSOARG00000007851,ENSOARG00000011906,ENSOARG00000013977,ENSOARG00000016117,ENSOARG00000016857,ENSOARG00000017266,ENSOARG00000019632,ENSOARG00000019791,ENSOARG00000019888,ENSOARG00000020758,ENSOARG00000015056,ENSOARG00000017430,ENSOARG00000019835,ENSOARG00000020205,ENSOARG00000020377,ENSOARG00000000472,ENSOARG00000001299,ENSOARG00000005994,ENSOARG00000006192,ENSOARG00000008578,…
GO:0030031	cell projection assembly	5.97240051052784E-05	5.97240051052784E-05	1	ENSOARG00000013977,ENSOARG00000016857,ENSOARG00000017337,ENSOARG00000017430,ENSOARG00000018600,ENSOARG00000019394,ENSOARG00000009318,ENSOARG00000013211,ENSOARG00000014545,ENSOARG00000015519,ENSOARG00000017263,ENSOARG00000017021,ENSOARG00000020170,ENSOARG00000006820,ENSOARG00000010294,ENSOARG00000015531,ENSOARG00000015916,ENSOARG00000019578,ENSOARG00000003221,ENSOARG00000013760,ENSOARG00000006163,…
GO:0034470	ncRNA processing	6.78066491644852E-05	6.78066491644852E-05	1	ENSOARG00000019609,ENSOARG00000017347,ENSOARG00000019572,ENSOARG00000015059,ENSOARG00000007124,ENSOARG00000008950,ENSOARG00000019561,ENSOARG00000003160,ENSOARG00000007661,ENSOARG00000018968,ENSOARG00000017731,ENSOARG00000019618,ENSOARG00000003457,ENSOARG00000009886,ENSOARG00000008887,ENSOARG00000007566,ENSOARG00000012345,ENSOARG00000010464,ENSOARG00000016057,ENSOARG00000016018,ENSOARG00000004242,…
GO:0098840	protein transport along microtubule	0.000132595161199	0.000132595161199	1	ENSOARG00000006726,ENSOARG00000013977,ENSOARG00000014545,ENSOARG00000005011,ENSOARG00000017021,ENSOARG00000006820,ENSOARG00000010723,ENSOARG00000002065,ENSOARG00000003665,ENSOARG00000015713,ENSOARG00000015160
GO:0099118	microtubule-based protein transport	0.000132595161199	0.000132595161199	1	ENSOARG00000006726,ENSOARG00000013977,ENSOARG00000014545,ENSOARG00000005011,ENSOARG00000017021,ENSOARG00000006820,ENSOARG00000010723,ENSOARG00000002065,ENSOARG00000003665,ENSOARG00000015713,ENSOARG00000015160
GO:0006886	intracellular protein transport	0.000300991633391	0.000300991633391	1	ENSOARG00000006726,ENSOARG00000013977,ENSOARG00000019888,ENSOARG00000017430,ENSOARG00000019835,ENSOARG00000000472,ENSOARG00000001299,ENSOARG00000010600,ENSOARG00000010919,ENSOARG00000014545,ENSOARG00000002212,ENSOARG00000005011,ENSOARG00000020391,ENSOARG00000017021,ENSOARG00000004567,ENSOARG00000006820,ENSOARG00000015531,ENSOARG00000019534,ENSOARG00000020155,ENSOARG00000012817,ENSOARG00000002594,…
GO:0036211	protein modification process	0.000351771380936	0.000351771380936	1	ENSOARG00000007665,ENSOARG00000007851,ENSOARG00000009650,ENSOARG00000011995,ENSOARG00000012853,ENSOARG00000016209,ENSOARG00000016589,ENSOARG00000017518,ENSOARG00000018190,ENSOARG00000018406,ENSOARG00000019632,ENSOARG00000019888,ENSOARG00000019936,ENSOARG00000002271,ENSOARG00000006866,ENSOARG00000007357,ENSOARG00000015056,ENSOARG00000016027,ENSOARG00000019728,ENSOARG00000019835,ENSOARG00000020160,…
GO:0006464	cellular protein modification process	0.000351771380936	0.000351771380936	1	ENSOARG00000007665,ENSOARG00000007851,ENSOARG00000009650,ENSOARG00000011995,ENSOARG00000012853,ENSOARG00000016209,ENSOARG00000016589,ENSOARG00000017518,ENSOARG00000018190,ENSOARG00000018406,ENSOARG00000019632,ENSOARG00000019888,ENSOARG00000019936,ENSOARG00000002271,ENSOARG00000006866,ENSOARG00000007357,ENSOARG00000015056,ENSOARG00000016027,ENSOARG00000019728,ENSOARG00000019835,ENSOARG00000020160,…
GO:0006399	tRNA metabolic process	0.000365276177083	0.000365276177083	1	ENSOARG00000017347,ENSOARG00000019572,ENSOARG00000015059,ENSOARG00000007124,ENSOARG00000008950,ENSOARG00000020329,ENSOARG00000020897,ENSOARG00000019561,ENSOARG00000006477,ENSOARG00000003160,ENSOARG00000002454,ENSOARG00000017731,ENSOARG00000003457,ENSOARG00000013003,ENSOARG00000007566,ENSOARG00000010464,ENSOARG00000016057,ENSOARG00000012642,ENSOARG00000002434,ENSOARG00000003786,ENSOARG00000012099,…
GO:0034660	ncRNA metabolic process	0.000387355450793	0.000387355450793	1	ENSOARG00000019609,ENSOARG00000017347,ENSOARG00000019572,ENSOARG00000015059,ENSOARG00000007124,ENSOARG00000008950,ENSOARG00000020329,ENSOARG00000020897,ENSOARG00000019561,ENSOARG00000006477,ENSOARG00000003160,ENSOARG00000007661,ENSOARG00000002454,ENSOARG00000018968,ENSOARG00000017731,ENSOARG00000019618,ENSOARG00000003457,ENSOARG00000009886,ENSOARG00000013003,ENSOARG00000008887,ENSOARG00000007566,…
GO:0006302	double-strand break repair	0.00050371765479	0.00050371765479	1	ENSOARG00000014170,ENSOARG00000019366,ENSOARG00000020614,ENSOARG00000016702,ENSOARG00000019897,ENSOARG00000005136,ENSOARG00000012465,ENSOARG00000018400,ENSOARG00000003566,ENSOARG00000005725,ENSOARG00000005835,ENSOARG00000017851,ENSOARG00000002630,ENSOARG00000015614,ENSOARG00000016777,ENSOARG00000007691,ENSOARG00000018145,ENSOARG00000016807,ENSOARG00000002115,ENSOARG00000010584,ENSOARG00000002461,…
GO:0043414	macromolecule methylation	0.00051231446338	0.00051231446338	1	ENSOARG00000016589,ENSOARG00000017347,ENSOARG00000020711,ENSOARG00000015059,ENSOARG00000002188,ENSOARG00000019561,ENSOARG00000020664,ENSOARG00000006111,ENSOARG00000009428,ENSOARG00000010294,ENSOARG00000020787,ENSOARG00000017339,ENSOARG00000018617,ENSOARG00000018856,ENSOARG00000017247,ENSOARG00000003834,ENSOARG00000019618,ENSOARG00000014613,ENSOARG00000014901,ENSOARG00000008487,ENSOARG00000007835,…
GO:0030705	cytoskeleton-dependent intracellular transport	0.00067661665455	0.00067661665455	1	ENSOARG00000006726,ENSOARG00000013977,ENSOARG00000016857,ENSOARG00000015056,ENSOARG00000014545,ENSOARG00000005011,ENSOARG00000019346,ENSOARG00000017021,ENSOARG00000006820,ENSOARG00000019379,ENSOARG00000010723,ENSOARG00000016444,ENSOARG00000018647,ENSOARG00000002065,ENSOARG00000003665,ENSOARG00000015713,ENSOARG00000011384,ENSOARG00000015160,ENSOARG00000011127
GO:0008104	protein localization	0.000685589712209	0.000685589712209	1	ENSOARG00000006726,ENSOARG00000007851,ENSOARG00000009546,ENSOARG00000011906,ENSOARG00000013977,ENSOARG00000016209,ENSOARG00000019632,ENSOARG00000019791,ENSOARG00000019888,ENSOARG00000009009,ENSOARG00000017430,ENSOARG00000019298,ENSOARG00000019835,ENSOARG00000020205,ENSOARG00000020377,ENSOARG00000000472,ENSOARG00000001299,ENSOARG00000006192,ENSOARG00000008578,ENSOARG00000010600,ENSOARG00000010919,…
GO:0006310	DNA recombination	0.000753965934834	0.000753965934834	1	ENSOARG00000014170,ENSOARG00000019366,ENSOARG00000016702,ENSOARG00000005136,ENSOARG00000010979,ENSOARG00000012465,ENSOARG00000005725,ENSOARG00000005835,ENSOARG00000017851,ENSOARG00000001821,ENSOARG00000002630,ENSOARG00000014867,ENSOARG00000015614,ENSOARG00000001619,ENSOARG00000007691,ENSOARG00000018145,ENSOARG00000016807,ENSOARG00000002115,ENSOARG00000016093,ENSOARG00000009429,ENSOARG00000003567,…
GO:0008033	tRNA processing	0.000753965934834	0.000753965934834	1	ENSOARG00000017347,ENSOARG00000019572,ENSOARG00000015059,ENSOARG00000007124,ENSOARG00000008950,ENSOARG00000019561,ENSOARG00000003160,ENSOARG00000017731,ENSOARG00000003457,ENSOARG00000007566,ENSOARG00000010464,ENSOARG00000016057,ENSOARG00000002434,ENSOARG00000003786,ENSOARG00000012099,ENSOARG00000012764,ENSOARG00000007351,ENSOARG00000008631,ENSOARG00000012424
GO:0010970	transport along microtubule	0.00095465320307	0.00095465320307	1	ENSOARG00000006726,ENSOARG00000013977,ENSOARG00000015056,ENSOARG00000014545,ENSOARG00000005011,ENSOARG00000019346,ENSOARG00000017021,ENSOARG00000006820,ENSOARG00000019379,ENSOARG00000010723,ENSOARG00000016444,ENSOARG00000018647,ENSOARG00000002065,ENSOARG00000003665,ENSOARG00000015713,ENSOARG00000011384,ENSOARG00000015160,ENSOARG00000011127
GO:0099111	microtubule-based transport	0.00095465320307	0.00095465320307	1	ENSOARG00000006726,ENSOARG00000013977,ENSOARG00000015056,ENSOARG00000014545,ENSOARG00000005011,ENSOARG00000019346,ENSOARG00000017021,ENSOARG00000006820,ENSOARG00000019379,ENSOARG00000010723,ENSOARG00000016444,ENSOARG00000018647,ENSOARG00000002065,ENSOARG00000003665,ENSOARG00000015713,ENSOARG00000011384,ENSOARG00000015160,ENSOARG00000011127
GO:0072698	protein localization to microtubule cytoskeleton	0.00095465320307	0.00095465320307	1	ENSOARG00000019835,ENSOARG00000020205,ENSOARG00000012786,ENSOARG00000015916,ENSOARG00000019379,ENSOARG00000010664,ENSOARG00000018590,ENSOARG00000016130,ENSOARG00000018966,ENSOARG00000015416,ENSOARG00000009005,ENSOARG00000015503
GO:0033036	macromolecule localization	0.001109328541245	0.001109328541245	1	ENSOARG00000006726,ENSOARG00000007851,ENSOARG00000009546,ENSOARG00000011906,ENSOARG00000013977,ENSOARG00000014350,ENSOARG00000016209,ENSOARG00000017266,ENSOARG00000019632,ENSOARG00000019791,ENSOARG00000019888,ENSOARG00000009009,ENSOARG00000017430,ENSOARG00000019298,ENSOARG00000019835,ENSOARG00000020205,ENSOARG00000020246,ENSOARG00000020377,ENSOARG00000000472,ENSOARG00000001299,ENSOARG00000006192,…
GO:0046907	intracellular transport	0.001484034787352	0.001484034787352	1	ENSOARG00000006726,ENSOARG00000013977,ENSOARG00000016857,ENSOARG00000017266,ENSOARG00000019632,ENSOARG00000019888,ENSOARG00000015056,ENSOARG00000017430,ENSOARG00000019835,ENSOARG00000000472,ENSOARG00000001299,ENSOARG00000010600,ENSOARG00000010919,ENSOARG00000014545,ENSOARG00000016728,ENSOARG00000002212,ENSOARG00000005011,ENSOARG00000019346,ENSOARG00000020391,ENSOARG00000017021,ENSOARG00000004567,…
GO:0031503	protein-containing complex localization	0.001492450662056	0.001492450662056	1	ENSOARG00000006726,ENSOARG00000013977,ENSOARG00000019632,ENSOARG00000020377,ENSOARG00000014545,ENSOARG00000005011,ENSOARG00000017021,ENSOARG00000006820,ENSOARG00000005643,ENSOARG00000000995,ENSOARG00000010723,ENSOARG00000016600,ENSOARG00000002065,ENSOARG00000014303,ENSOARG00000003665,ENSOARG00000007967,ENSOARG00000001858,ENSOARG00000015713,ENSOARG00000006349,ENSOARG00000002727,ENSOARG00000015160
GO:0006259	DNA metabolic process	0.001572115957544	0.001572115957544	1	ENSOARG00000012723,ENSOARG00000020547,ENSOARG00000020711,ENSOARG00000006498,ENSOARG00000009598,ENSOARG00000016301,ENSOARG00000009823,ENSOARG00000014170,ENSOARG00000019366,ENSOARG00000020614,ENSOARG00000016702,ENSOARG00000019897,ENSOARG00000001759,ENSOARG00000005136,ENSOARG00000020787,ENSOARG00000010979,ENSOARG00000012465,ENSOARG00000018400,ENSOARG00000011804,ENSOARG00000017574,ENSOARG00000018617,…
GO:0006396	RNA processing	0.001716488666397	0.001716488666397	1	ENSOARG00000019609,ENSOARG00000015056,ENSOARG00000016446,ENSOARG00000017347,ENSOARG00000019572,ENSOARG00000003701,ENSOARG00000015059,ENSOARG00000007124,ENSOARG00000008950,ENSOARG00000002451,ENSOARG00000019561,ENSOARG00000019709,ENSOARG00000001034,ENSOARG00000008915,ENSOARG00000011388,ENSOARG00000012713,ENSOARG00000009528,ENSOARG00000003160,ENSOARG00000017974,ENSOARG00000017247,ENSOARG00000013623,…
GO:0044380	protein localization to cytoskeleton	0.00186699577364	0.00186699577364	1	ENSOARG00000019835,ENSOARG00000020205,ENSOARG00000012786,ENSOARG00000015916,ENSOARG00000019379,ENSOARG00000010664,ENSOARG00000018590,ENSOARG00000016130,ENSOARG00000018966,ENSOARG00000015416,ENSOARG00000009005,ENSOARG00000015503
GO:1905515	non-motile cilium assembly	0.00186699577364	0.00186699577364	1	ENSOARG00000017337,ENSOARG00000014545,ENSOARG00000014844,ENSOARG00000018966,ENSOARG00000008327,ENSOARG00000015416,ENSOARG00000010317,ENSOARG00000003665,ENSOARG00000009005,ENSOARG00000011988,ENSOARG00000017887,ENSOARG00000004306
GO:0033365	protein localization to organelle	0.00456533146542	0.00456533146542	1	ENSOARG00000011906,ENSOARG00000019632,ENSOARG00000019888,ENSOARG00000017430,ENSOARG00000019835,ENSOARG00000020205,ENSOARG00000000472,ENSOARG00000006192,ENSOARG00000012786,ENSOARG00000005011,ENSOARG00000011027,ENSOARG00000019410,ENSOARG00000019709,ENSOARG00000005136,ENSOARG00000015916,ENSOARG00000019379,ENSOARG00000015413,ENSOARG00000010664,ENSOARG00000018617,ENSOARG00000018590,ENSOARG00000005784,…
GO:0009451	RNA modification	0.004678697728055	0.004678697728055	1	ENSOARG00000017347,ENSOARG00000019572,ENSOARG00000015059,ENSOARG00000007124,ENSOARG00000008950,ENSOARG00000002188,ENSOARG00000019561,ENSOARG00000001316,ENSOARG00000003160,ENSOARG00000013716,ENSOARG00000017247,ENSOARG00000017731,ENSOARG00000019618,ENSOARG00000014613,ENSOARG00000007566,ENSOARG00000010464,ENSOARG00000016057,ENSOARG00000004242,ENSOARG00000003786,ENSOARG00000012099,ENSOARG00000015591
GO:0018193	peptidyl-amino acid modification	0.005070347636898	0.005070347636898	1	ENSOARG00000007851,ENSOARG00000011995,ENSOARG00000016589,ENSOARG00000017518,ENSOARG00000018406,ENSOARG00000002271,ENSOARG00000015056,ENSOARG00000019728,ENSOARG00000019835,ENSOARG00000020160,ENSOARG00000020696,ENSOARG00000020711,ENSOARG00000001299,ENSOARG00000006192,ENSOARG00000006375,ENSOARG00000008815,ENSOARG00000008849,ENSOARG00000011541,ENSOARG00000015471,ENSOARG00000000194,ENSOARG00000002188,…
GO:0009987	cellular process	0.005128617628781	0.005128617628781	1	ENSOARG00000019432,ENSOARG00000019470,ENSOARG00000019609,ENSOARG00000001396,ENSOARG00000003581,ENSOARG00000005053,ENSOARG00000006726,ENSOARG00000006976,ENSOARG00000007665,ENSOARG00000007851,ENSOARG00000008955,ENSOARG00000009546,ENSOARG00000009650,ENSOARG00000010792,ENSOARG00000011906,ENSOARG00000011995,ENSOARG00000012491,ENSOARG00000012723,ENSOARG00000012853,ENSOARG00000013097,ENSOARG00000013977,…
GO:0016070	RNA metabolic process	0.005830235585295	0.005830235585295	1	ENSOARG00000019609,ENSOARG00000006976,ENSOARG00000011995,ENSOARG00000016589,ENSOARG00000017518,ENSOARG00000020644,ENSOARG00000002271,ENSOARG00000010418,ENSOARG00000012425,ENSOARG00000015056,ENSOARG00000016446,ENSOARG00000017347,ENSOARG00000019298,ENSOARG00000019572,ENSOARG00000020237,ENSOARG00000020377,ENSOARG00000003701,ENSOARG00000004134,ENSOARG00000006450,ENSOARG00000007863,ENSOARG00000015059,…
GO:0051649	establishment of localization in cell	0.006375008842217	0.006375008842217	1	ENSOARG00000006726,ENSOARG00000013977,ENSOARG00000016117,ENSOARG00000016857,ENSOARG00000017266,ENSOARG00000019632,ENSOARG00000019888,ENSOARG00000015056,ENSOARG00000017430,ENSOARG00000019835,ENSOARG00000020377,ENSOARG00000000472,ENSOARG00000001299,ENSOARG00000005994,ENSOARG00000010600,ENSOARG00000010919,ENSOARG00000014545,ENSOARG00000016728,ENSOARG00000002212,ENSOARG00000005011,ENSOARG00000019346,…
GO:0016043	cellular component organization	0.006647534360999	0.006647534360999	1	ENSOARG00000019432,ENSOARG00000019470,ENSOARG00000019609,ENSOARG00000006726,ENSOARG00000007851,ENSOARG00000009546,ENSOARG00000011995,ENSOARG00000012491,ENSOARG00000012723,ENSOARG00000013097,ENSOARG00000013977,ENSOARG00000014350,ENSOARG00000015564,ENSOARG00000016589,ENSOARG00000016857,ENSOARG00000017266,ENSOARG00000017424,ENSOARG00000019632,ENSOARG00000019791,ENSOARG00000019936,ENSOARG00000020131,…
GO:0071840	cellular component organization or biogenesis	0.00690867590302	0.00690867590302	1	ENSOARG00000019432,ENSOARG00000019470,ENSOARG00000019609,ENSOARG00000006726,ENSOARG00000007851,ENSOARG00000009546,ENSOARG00000011995,ENSOARG00000012491,ENSOARG00000012723,ENSOARG00000013097,ENSOARG00000013977,ENSOARG00000014350,ENSOARG00000015564,ENSOARG00000016589,ENSOARG00000016857,ENSOARG00000017266,ENSOARG00000017424,ENSOARG00000019632,ENSOARG00000019791,ENSOARG00000019936,ENSOARG00000020131,…
GO:0006400	tRNA modification	0.009650885726304	0.009650885726304	1	ENSOARG00000017347,ENSOARG00000019572,ENSOARG00000015059,ENSOARG00000007124,ENSOARG00000008950,ENSOARG00000019561,ENSOARG00000003160,ENSOARG00000017731,ENSOARG00000007566,ENSOARG00000010464,ENSOARG00000016057,ENSOARG00000003786,ENSOARG00000012099
GO:0018205	peptidyl-lysine modification	0.013580317794288	0.013580317794288	1	ENSOARG00000007851,ENSOARG00000011995,ENSOARG00000016589,ENSOARG00000017518,ENSOARG00000020696,ENSOARG00000000194,ENSOARG00000002188,ENSOARG00000002828,ENSOARG00000018040,ENSOARG00000019410,ENSOARG00000020664,ENSOARG00000006111,ENSOARG00000017339,ENSOARG00000018617,ENSOARG00000018856,ENSOARG00000003834,ENSOARG00000006569,ENSOARG00000011199,ENSOARG00000014901,ENSOARG00000008487,ENSOARG00000003443,…
GO:0070647	protein modification by small protein conjugation or removal	0.014893276495275	0.014893276495275	1	ENSOARG00000007665,ENSOARG00000016209,ENSOARG00000017518,ENSOARG00000019888,ENSOARG00000016027,ENSOARG00000008857,ENSOARG00000014266,ENSOARG00000008440,ENSOARG00000011563,ENSOARG00000002060,ENSOARG00000007220,ENSOARG00000020614,ENSOARG00000001759,ENSOARG00000010515,ENSOARG00000017339,ENSOARG00000003566,ENSOARG00000017958,ENSOARG00000012388,ENSOARG00000008803,ENSOARG00000007172,ENSOARG00000012052,…
GO:0045922	negative regulation of fatty acid metabolic process	0.017299436045984	0.017299436045984	1	ENSOARG00000012219,ENSOARG00000015416,ENSOARG00000011987,ENSOARG00000004835,ENSOARG00000013718,ENSOARG00000000701
GO:0071539	protein localization to centrosome	0.021970668315636	0.021970668315636	1	ENSOARG00000019835,ENSOARG00000020205,ENSOARG00000015916,ENSOARG00000019379,ENSOARG00000016130,ENSOARG00000018966,ENSOARG00000015416,ENSOARG00000009005
GO:0016570	histone modification	0.022966702000097	0.022966702000097	1	ENSOARG00000007851,ENSOARG00000016589,ENSOARG00000020696,ENSOARG00000000194,ENSOARG00000002188,ENSOARG00000020614,ENSOARG00000020951,ENSOARG00000002828,ENSOARG00000018040,ENSOARG00000019410,ENSOARG00000020664,ENSOARG00000003983,ENSOARG00000017339,ENSOARG00000018617,ENSOARG00000003566,ENSOARG00000018856,ENSOARG00000017851,ENSOARG00000003834,ENSOARG00000020958,ENSOARG00000011199,ENSOARG00000014901,…
GO:0015031	protein transport	0.022966702000097	0.022966702000097	1	ENSOARG00000006726,ENSOARG00000009546,ENSOARG00000013977,ENSOARG00000016209,ENSOARG00000019632,ENSOARG00000019888,ENSOARG00000009009,ENSOARG00000017430,ENSOARG00000019298,ENSOARG00000019835,ENSOARG00000000472,ENSOARG00000001299,ENSOARG00000010600,ENSOARG00000010919,ENSOARG00000014545,ENSOARG00000016547,ENSOARG00000016607,ENSOARG00000016728,ENSOARG00000002212,ENSOARG00000005011,ENSOARG00000020391,…
GO:0007224	smoothened signaling pathway	0.023204520719914	0.023204520719914	1	ENSOARG00000006726,ENSOARG00000019936,ENSOARG00000017337,ENSOARG00000017430,ENSOARG00000008578,ENSOARG00000005011,ENSOARG00000012184,ENSOARG00000010723,ENSOARG00000014844,ENSOARG00000021113,ENSOARG00000008327,ENSOARG00000003665,ENSOARG00000009005,ENSOARG00000009462,ENSOARG00000011988,ENSOARG00000015713,ENSOARG00000017887,ENSOARG00000015198
GO:1901576	organic substance biosynthetic process	0.023222328886466	0.023222328886466	1	ENSOARG00000019609,ENSOARG00000001396,ENSOARG00000003581,ENSOARG00000006976,ENSOARG00000007851,ENSOARG00000009650,ENSOARG00000011906,ENSOARG00000011995,ENSOARG00000012853,ENSOARG00000016209,ENSOARG00000016589,ENSOARG00000017266,ENSOARG00000017518,ENSOARG00000017762,ENSOARG00000018406,ENSOARG00000019490,ENSOARG00000020644,ENSOARG00000020796,ENSOARG00000002271,ENSOARG00000004341,ENSOARG00000007357,…
GO:0000725	recombinational repair	0.023684980417826	0.023684980417826	1	ENSOARG00000014170,ENSOARG00000016702,ENSOARG00000010979,ENSOARG00000012465,ENSOARG00000005725,ENSOARG00000005835,ENSOARG00000002630,ENSOARG00000007691,ENSOARG00000018145,ENSOARG00000016807,ENSOARG00000002115,ENSOARG00000016093,ENSOARG00000004835,ENSOARG00000000827,ENSOARG00000007323,ENSOARG00000017218
GO:0035735	intraciliary transport involved in cilium assembly	0.023684980417826	0.023684980417826	1	ENSOARG00000013977,ENSOARG00000014545,ENSOARG00000006820,ENSOARG00000015713
GO:0051096	positive regulation of helicase activity	0.023684980417826	0.023684980417826	1	ENSOARG00000005136,ENSOARG00000001527,ENSOARG00000014046,ENSOARG00000014867
GO:0046349	amino sugar biosynthetic process	0.025267280782706	0.025267280782706	1	ENSOARG00000017530,ENSOARG00000007448,ENSOARG00000012305
GO:1905508	protein localization to microtubule organizing center	0.025827871878095	0.025827871878095	1	ENSOARG00000019835,ENSOARG00000020205,ENSOARG00000015916,ENSOARG00000019379,ENSOARG00000016130,ENSOARG00000018966,ENSOARG00000015416,ENSOARG00000009005
GO:0016569	covalent chromatin modification	0.031636846184925	0.031636846184925	1	ENSOARG00000007851,ENSOARG00000016589,ENSOARG00000020696,ENSOARG00000000194,ENSOARG00000002188,ENSOARG00000020614,ENSOARG00000020951,ENSOARG00000002828,ENSOARG00000018040,ENSOARG00000019410,ENSOARG00000020664,ENSOARG00000003983,ENSOARG00000017339,ENSOARG00000018617,ENSOARG00000003566,ENSOARG00000018856,ENSOARG00000017851,ENSOARG00000003834,ENSOARG00000020958,ENSOARG00000011199,ENSOARG00000014901,…
GO:0006479	protein methylation	0.032279128341047	0.032279128341047	1	ENSOARG00000016589,ENSOARG00000020664,ENSOARG00000006111,ENSOARG00000009428,ENSOARG00000010294,ENSOARG00000017339,ENSOARG00000018617,ENSOARG00000018856,ENSOARG00000003834,ENSOARG00000014901,ENSOARG00000008487,ENSOARG00000007835,ENSOARG00000007994,ENSOARG00000003443,ENSOARG00000014308,ENSOARG00000001507,ENSOARG00000002727,ENSOARG00000004835,ENSOARG00000008231,ENSOARG00000015084,ENSOARG00000018442
GO:0035264	multicellular organism growth	0.032279128341047	0.032279128341047	1	ENSOARG00000015056,ENSOARG00000020711,ENSOARG00000008578,ENSOARG00000013055,ENSOARG00000007964,ENSOARG00000018847,ENSOARG00000008423,ENSOARG00000017327,ENSOARG00000003983,ENSOARG00000018617,ENSOARG00000005835,ENSOARG00000018966,ENSOARG00000010317,ENSOARG00000002627,ENSOARG00000010969,ENSOARG00000007580,ENSOARG00000004403,ENSOARG00000006286,ENSOARG00000017218
GO:0008213	protein alkylation	0.032279128341047	0.032279128341047	1	ENSOARG00000016589,ENSOARG00000020664,ENSOARG00000006111,ENSOARG00000009428,ENSOARG00000010294,ENSOARG00000017339,ENSOARG00000018617,ENSOARG00000018856,ENSOARG00000003834,ENSOARG00000014901,ENSOARG00000008487,ENSOARG00000007835,ENSOARG00000007994,ENSOARG00000003443,ENSOARG00000014308,ENSOARG00000001507,ENSOARG00000002727,ENSOARG00000004835,ENSOARG00000008231,ENSOARG00000015084,ENSOARG00000018442
GO:0009058	biosynthetic process	0.033003015411074	0.033003015411074	1	ENSOARG00000019609,ENSOARG00000001396,ENSOARG00000003581,ENSOARG00000006976,ENSOARG00000007851,ENSOARG00000009650,ENSOARG00000011906,ENSOARG00000011995,ENSOARG00000012853,ENSOARG00000016209,ENSOARG00000016589,ENSOARG00000017266,ENSOARG00000017518,ENSOARG00000017762,ENSOARG00000018406,ENSOARG00000019490,ENSOARG00000020644,ENSOARG00000020796,ENSOARG00000002271,ENSOARG00000004341,ENSOARG00000007357,…
GO:0061512	protein localization to cilium	0.033074239571743	0.033074239571743	1	ENSOARG00000017430,ENSOARG00000005011,ENSOARG00000006163,ENSOARG00000018966,ENSOARG00000003122,ENSOARG00000008327,ENSOARG00000003665,ENSOARG00000015275,ENSOARG00000009571
GO:0051095	regulation of helicase activity	0.034595228394544	0.034595228394544	1	ENSOARG00000005136,ENSOARG00000001527,ENSOARG00000014046,ENSOARG00000014867,ENSOARG00000021131
GO:0045717	negative regulation of fatty acid biosynthetic process	0.034595228394544	0.034595228394544	1	ENSOARG00000012219,ENSOARG00000015416,ENSOARG00000004835,ENSOARG00000013718,ENSOARG00000000701
GO:0051276	chromosome organization	0.035924466488107	0.035924466488107	1	ENSOARG00000007851,ENSOARG00000012723,ENSOARG00000016589,ENSOARG00000020547,ENSOARG00000020696,ENSOARG00000008217,ENSOARG00000000194,ENSOARG00000002188,ENSOARG00000002212,ENSOARG00000019366,ENSOARG00000020614,ENSOARG00000020951,ENSOARG00000002828,ENSOARG00000016702,ENSOARG00000018040,ENSOARG00000019410,ENSOARG00000020664,ENSOARG00000005136,ENSOARG00000018400,ENSOARG00000003983,ENSOARG00000017339,…
GO:0010467	gene expression	0.035924466488107	0.035924466488107	1	ENSOARG00000019609,ENSOARG00000001396,ENSOARG00000006976,ENSOARG00000007851,ENSOARG00000011995,ENSOARG00000016209,ENSOARG00000016589,ENSOARG00000017518,ENSOARG00000018406,ENSOARG00000019888,ENSOARG00000020644,ENSOARG00000020796,ENSOARG00000002271,ENSOARG00000010418,ENSOARG00000012425,ENSOARG00000015056,ENSOARG00000016446,ENSOARG00000017347,ENSOARG00000019298,ENSOARG00000019572,ENSOARG00000020160,…
GO:0015833	peptide transport	0.037493294272451	0.037493294272451	1	ENSOARG00000006726,ENSOARG00000009546,ENSOARG00000013977,ENSOARG00000016209,ENSOARG00000019632,ENSOARG00000019888,ENSOARG00000009009,ENSOARG00000017430,ENSOARG00000019298,ENSOARG00000019835,ENSOARG00000020086,ENSOARG00000000472,ENSOARG00000001299,ENSOARG00000010600,ENSOARG00000010919,ENSOARG00000014545,ENSOARG00000016547,ENSOARG00000016607,ENSOARG00000016728,ENSOARG00000002212,ENSOARG00000005011,…
GO:0007030	Golgi organization	0.037515258539067	0.037515258539067	1	ENSOARG00000020482,ENSOARG00000001299,ENSOARG00000010919,ENSOARG00000015763,ENSOARG00000011435,ENSOARG00000007671,ENSOARG00000014189,ENSOARG00000018272,ENSOARG00000004378,ENSOARG00000000106,ENSOARG00000005734,ENSOARG00000005688,ENSOARG00000007276
GO:0019219	regulation of nucleobase-containing compound metabolic process	0.039871067001548	0.039871067001548	1	ENSOARG00000011995,ENSOARG00000016589,ENSOARG00000017518,ENSOARG00000002271,ENSOARG00000010418,ENSOARG00000012425,ENSOARG00000015056,ENSOARG00000016446,ENSOARG00000019298,ENSOARG00000020237,ENSOARG00000020377,ENSOARG00000020711,ENSOARG00000003701,ENSOARG00000004134,ENSOARG00000006450,ENSOARG00000007863,ENSOARG00000007124,ENSOARG00000007673,ENSOARG00000008348,ENSOARG00000008578,ENSOARG00000014545,…
GO:0007018	microtubule-based movement	0.039991230183363	0.039991230183363	1	ENSOARG00000006726,ENSOARG00000013977,ENSOARG00000015056,ENSOARG00000009318,ENSOARG00000014545,ENSOARG00000005011,ENSOARG00000019346,ENSOARG00000017021,ENSOARG00000006820,ENSOARG00000019379,ENSOARG00000010723,ENSOARG00000014844,ENSOARG00000016444,ENSOARG00000018647,ENSOARG00000018966,ENSOARG00000002065,ENSOARG00000010317,ENSOARG00000003665,ENSOARG00000015211,ENSOARG00000015713,ENSOARG00000004135,…
GO:0032446	protein modification by small protein conjugation	0.041221098956799	0.041221098956799	1	ENSOARG00000016209,ENSOARG00000017518,ENSOARG00000019888,ENSOARG00000008857,ENSOARG00000014266,ENSOARG00000008440,ENSOARG00000011563,ENSOARG00000002060,ENSOARG00000007220,ENSOARG00000020614,ENSOARG00000001759,ENSOARG00000010515,ENSOARG00000017339,ENSOARG00000017958,ENSOARG00000012388,ENSOARG00000008803,ENSOARG00000007172,ENSOARG00000012052,ENSOARG00000001653,ENSOARG00000015370,ENSOARG00000015982,…
GO:0044249	cellular biosynthetic process	0.041439047793656	0.041439047793656	1	ENSOARG00000019609,ENSOARG00000001396,ENSOARG00000003581,ENSOARG00000006976,ENSOARG00000009650,ENSOARG00000011995,ENSOARG00000012853,ENSOARG00000016209,ENSOARG00000016589,ENSOARG00000017266,ENSOARG00000017518,ENSOARG00000017762,ENSOARG00000018406,ENSOARG00000019490,ENSOARG00000020644,ENSOARG00000020796,ENSOARG00000002271,ENSOARG00000004341,ENSOARG00000007357,ENSOARG00000009009,ENSOARG00000010418,…
GO:0044281	small molecule metabolic process	0.046319000545474	0.046319000545474	1	ENSOARG00000003581,ENSOARG00000011995,ENSOARG00000017266,ENSOARG00000009009,ENSOARG00000010935,ENSOARG00000015056,ENSOARG00000019221,ENSOARG00000020569,ENSOARG00000020711,ENSOARG00000008905,ENSOARG00000015192,ENSOARG00000012588,ENSOARG00000013963,ENSOARG00000014411,ENSOARG00000015936,ENSOARG00000016273,ENSOARG00000017403,ENSOARG00000007964,ENSOARG00000012219,ENSOARG00000019309,ENSOARG00000019350,…
GO:0031323	regulation of cellular metabolic process	0.046416070485639	0.046416070485639	1	ENSOARG00000019609,ENSOARG00000007851,ENSOARG00000011906,ENSOARG00000011995,ENSOARG00000016209,ENSOARG00000016589,ENSOARG00000017518,ENSOARG00000018406,ENSOARG00000019632,ENSOARG00000019791,ENSOARG00000019888,ENSOARG00000002271,ENSOARG00000006866,ENSOARG00000009009,ENSOARG00000010418,ENSOARG00000012425,ENSOARG00000012903,ENSOARG00000015056,ENSOARG00000016027,ENSOARG00000016446,ENSOARG00000017347,…
GO:0007017	microtubule-based process	0.046584261798736	0.046584261798736	1	ENSOARG00000006726,ENSOARG00000007851,ENSOARG00000013977,ENSOARG00000015056,ENSOARG00000018600,ENSOARG00000019394,ENSOARG00000019412,ENSOARG00000019835,ENSOARG00000020377,ENSOARG00000007863,ENSOARG00000008193,ENSOARG00000009318,ENSOARG00000014181,ENSOARG00000014545,ENSOARG00000015798,ENSOARG00000005011,ENSOARG00000019346,ENSOARG00000016702,ENSOARG00000017021,ENSOARG00000006820,ENSOARG00000019379,…
GO:0045184	establishment of protein localization	0.046642579263703	0.046642579263703	1	ENSOARG00000006726,ENSOARG00000009546,ENSOARG00000013977,ENSOARG00000016209,ENSOARG00000019632,ENSOARG00000019888,ENSOARG00000009009,ENSOARG00000017430,ENSOARG00000019298,ENSOARG00000019835,ENSOARG00000000472,ENSOARG00000001299,ENSOARG00000010600,ENSOARG00000010919,ENSOARG00000014545,ENSOARG00000016547,ENSOARG00000016607,ENSOARG00000016728,ENSOARG00000002212,ENSOARG00000005011,ENSOARG00000011027,…
GO:0000724	double-strand break repair via homologous recombination	0.049180584022233	0.049180584022233	1	ENSOARG00000014170,ENSOARG00000016702,ENSOARG00000012465,ENSOARG00000005725,ENSOARG00000005835,ENSOARG00000002630,ENSOARG00000007691,ENSOARG00000018145,ENSOARG00000016807,ENSOARG00000002115,ENSOARG00000016093,ENSOARG00000004835,ENSOARG00000000827,ENSOARG00000007323,ENSOARG00000017218

## Sheet: lavenderblush3
GO.ID	Description	p.Val	FDR	Phenotype	Genes
GO:0044237	cellular metabolic process	2.67E-09	2.67E-09	1	ENSOARG00000017668,ENSOARG00000018016,ENSOARG00000018675,ENSOARG00000019293,ENSOARG00000019591,ENSOARG00000020454,ENSOARG00000000454,ENSOARG00000000493,ENSOARG00000000801,ENSOARG00000001446,ENSOARG00000001561,ENSOARG00000002220,ENSOARG00000002334,ENSOARG00000004077,ENSOARG00000004931,ENSOARG00000005145,ENSOARG00000007040,ENSOARG00000009941,ENSOARG00000016329,ENSOARG00000019266,ENSOARG00000019733,…
GO:0044238	primary metabolic process	9.42E-07	9.42E-07	1	ENSOARG00000017668,ENSOARG00000018016,ENSOARG00000018675,ENSOARG00000019591,ENSOARG00000020454,ENSOARG00000000454,ENSOARG00000000493,ENSOARG00000000685,ENSOARG00000000801,ENSOARG00000001446,ENSOARG00000001561,ENSOARG00000002220,ENSOARG00000002334,ENSOARG00000004077,ENSOARG00000004931,ENSOARG00000005145,ENSOARG00000007040,ENSOARG00000009941,ENSOARG00000016329,ENSOARG00000019266,ENSOARG00000019733,…
GO:0046483	heterocycle metabolic process	1.44719477702851E-06	1.44719477702851E-06	1	ENSOARG00000018016,ENSOARG00000018675,ENSOARG00000019591,ENSOARG00000000493,ENSOARG00000000801,ENSOARG00000001561,ENSOARG00000002334,ENSOARG00000004077,ENSOARG00000005145,ENSOARG00000009941,ENSOARG00000016329,ENSOARG00000019266,ENSOARG00000019733,ENSOARG00000020940,ENSOARG00000020953,ENSOARG00000020987,ENSOARG00000001610,ENSOARG00000003126,ENSOARG00000003647,ENSOARG00000005608,ENSOARG00000005778,…
GO:0006139	nucleobase-containing compound metabolic process	1.64315209976352E-06	1.64315209976352E-06	1	ENSOARG00000018016,ENSOARG00000018675,ENSOARG00000019591,ENSOARG00000000493,ENSOARG00000000801,ENSOARG00000001561,ENSOARG00000002334,ENSOARG00000004077,ENSOARG00000005145,ENSOARG00000009941,ENSOARG00000016329,ENSOARG00000019266,ENSOARG00000019733,ENSOARG00000020940,ENSOARG00000020953,ENSOARG00000020987,ENSOARG00000001610,ENSOARG00000003126,ENSOARG00000003647,ENSOARG00000005608,ENSOARG00000005778,…
GO:0006725	cellular aromatic compound metabolic process	1.69337295179203E-06	1.69337295179203E-06	1	ENSOARG00000018016,ENSOARG00000018675,ENSOARG00000019591,ENSOARG00000000493,ENSOARG00000000801,ENSOARG00000001561,ENSOARG00000002334,ENSOARG00000004077,ENSOARG00000005145,ENSOARG00000009941,ENSOARG00000016329,ENSOARG00000019266,ENSOARG00000019733,ENSOARG00000020940,ENSOARG00000020953,ENSOARG00000020987,ENSOARG00000001610,ENSOARG00000003126,ENSOARG00000003647,ENSOARG00000005608,ENSOARG00000005778,…
GO:0090304	nucleic acid metabolic process	2.36733954662803E-06	2.36733954662803E-06	1	ENSOARG00000018016,ENSOARG00000019591,ENSOARG00000000493,ENSOARG00000000801,ENSOARG00000001561,ENSOARG00000002334,ENSOARG00000004077,ENSOARG00000005145,ENSOARG00000009941,ENSOARG00000016329,ENSOARG00000019733,ENSOARG00000020940,ENSOARG00000020953,ENSOARG00000020987,ENSOARG00000001610,ENSOARG00000003126,ENSOARG00000003647,ENSOARG00000005608,ENSOARG00000005778,ENSOARG00000005827,ENSOARG00000005974,…
GO:0006807	nitrogen compound metabolic process	3.69759249237569E-06	3.69759249237569E-06	1	ENSOARG00000017668,ENSOARG00000018016,ENSOARG00000018675,ENSOARG00000019591,ENSOARG00000020454,ENSOARG00000000454,ENSOARG00000000493,ENSOARG00000000801,ENSOARG00000001446,ENSOARG00000001561,ENSOARG00000002220,ENSOARG00000002334,ENSOARG00000004077,ENSOARG00000004931,ENSOARG00000005145,ENSOARG00000007040,ENSOARG00000009941,ENSOARG00000016329,ENSOARG00000019266,ENSOARG00000019733,ENSOARG00000020940,…
GO:0016070	RNA metabolic process	5.05315057267034E-06	5.05315057267034E-06	1	ENSOARG00000018016,ENSOARG00000019591,ENSOARG00000000493,ENSOARG00000000801,ENSOARG00000001561,ENSOARG00000002334,ENSOARG00000004077,ENSOARG00000005145,ENSOARG00000009941,ENSOARG00000016329,ENSOARG00000019733,ENSOARG00000020940,ENSOARG00000020953,ENSOARG00000020987,ENSOARG00000001610,ENSOARG00000003126,ENSOARG00000003647,ENSOARG00000005608,ENSOARG00000005827,ENSOARG00000005974,ENSOARG00000009591,…
GO:0043412	macromolecule modification	5.57436475947274E-06	5.57436475947274E-06	1	ENSOARG00000017668,ENSOARG00000018016,ENSOARG00000020454,ENSOARG00000000454,ENSOARG00000000493,ENSOARG00000000801,ENSOARG00000001446,ENSOARG00000002220,ENSOARG00000002334,ENSOARG00000004931,ENSOARG00000016329,ENSOARG00000003647,ENSOARG00000009628,ENSOARG00000017153,ENSOARG00000020301,ENSOARG00000020575,ENSOARG00000020606,ENSOARG00000004352,ENSOARG00000011128,ENSOARG00000011235,ENSOARG00000015031,…
GO:0044260	cellular macromolecule metabolic process	5.57436475947274E-06	5.57436475947274E-06	1	ENSOARG00000017668,ENSOARG00000018016,ENSOARG00000019591,ENSOARG00000020454,ENSOARG00000000454,ENSOARG00000000493,ENSOARG00000000801,ENSOARG00000001446,ENSOARG00000002220,ENSOARG00000002334,ENSOARG00000004077,ENSOARG00000004931,ENSOARG00000005145,ENSOARG00000007040,ENSOARG00000009941,ENSOARG00000016329,ENSOARG00000020953,ENSOARG00000020987,ENSOARG00000001610,ENSOARG00000003126,ENSOARG00000003647,…
GO:0071704	organic substance metabolic process	5.57436475947274E-06	5.57436475947274E-06	1	ENSOARG00000017668,ENSOARG00000018016,ENSOARG00000018675,ENSOARG00000019591,ENSOARG00000020454,ENSOARG00000000454,ENSOARG00000000493,ENSOARG00000000685,ENSOARG00000000801,ENSOARG00000001446,ENSOARG00000001561,ENSOARG00000002220,ENSOARG00000002334,ENSOARG00000004077,ENSOARG00000004931,ENSOARG00000005145,ENSOARG00000007040,ENSOARG00000009941,ENSOARG00000016329,ENSOARG00000019266,ENSOARG00000019733,…
GO:1901360	organic cyclic compound metabolic process	5.9672149374566E-06	5.9672149374566E-06	1	ENSOARG00000018016,ENSOARG00000018675,ENSOARG00000019591,ENSOARG00000000493,ENSOARG00000000801,ENSOARG00000001561,ENSOARG00000002334,ENSOARG00000004077,ENSOARG00000005145,ENSOARG00000009941,ENSOARG00000016329,ENSOARG00000019266,ENSOARG00000019733,ENSOARG00000020940,ENSOARG00000020953,ENSOARG00000020987,ENSOARG00000001610,ENSOARG00000003126,ENSOARG00000003647,ENSOARG00000005608,ENSOARG00000005778,…
GO:0043170	macromolecule metabolic process	7.57441713349957E-06	7.57441713349957E-06	1	ENSOARG00000017668,ENSOARG00000018016,ENSOARG00000019591,ENSOARG00000020454,ENSOARG00000000454,ENSOARG00000000493,ENSOARG00000000801,ENSOARG00000001446,ENSOARG00000001561,ENSOARG00000002220,ENSOARG00000002334,ENSOARG00000004077,ENSOARG00000004931,ENSOARG00000005145,ENSOARG00000007040,ENSOARG00000009941,ENSOARG00000016329,ENSOARG00000019733,ENSOARG00000020940,ENSOARG00000020953,ENSOARG00000020987,…
GO:0006464	cellular protein modification process	1.25533794415712E-05	1.25533794415712E-05	1	ENSOARG00000017668,ENSOARG00000018016,ENSOARG00000020454,ENSOARG00000000454,ENSOARG00000000493,ENSOARG00000000801,ENSOARG00000001446,ENSOARG00000002220,ENSOARG00000004931,ENSOARG00000016329,ENSOARG00000003647,ENSOARG00000009628,ENSOARG00000017153,ENSOARG00000020301,ENSOARG00000020575,ENSOARG00000020606,ENSOARG00000004352,ENSOARG00000011128,ENSOARG00000011235,ENSOARG00000015031,ENSOARG00000005852,…
GO:0006996	organelle organization	1.25533794415712E-05	1.25533794415712E-05	1	ENSOARG00000017668,ENSOARG00000018675,ENSOARG00000000493,ENSOARG00000000801,ENSOARG00000002334,ENSOARG00000016329,ENSOARG00000019384,ENSOARG00000020632,ENSOARG00000020953,ENSOARG00000005778,ENSOARG00000017153,ENSOARG00000013261,ENSOARG00000005473,ENSOARG00000005852,ENSOARG00000010234,ENSOARG00000012171,ENSOARG00000016188,ENSOARG00000020020,ENSOARG00000010812,ENSOARG00000003941,ENSOARG00000004155,…
GO:0036211	protein modification process	1.25533794415712E-05	1.25533794415712E-05	1	ENSOARG00000017668,ENSOARG00000018016,ENSOARG00000020454,ENSOARG00000000454,ENSOARG00000000493,ENSOARG00000000801,ENSOARG00000001446,ENSOARG00000002220,ENSOARG00000004931,ENSOARG00000016329,ENSOARG00000003647,ENSOARG00000009628,ENSOARG00000017153,ENSOARG00000020301,ENSOARG00000020575,ENSOARG00000020606,ENSOARG00000004352,ENSOARG00000011128,ENSOARG00000011235,ENSOARG00000015031,ENSOARG00000005852,…
GO:0008152	metabolic process	1.32792121751014E-05	1.32792121751014E-05	1	ENSOARG00000017668,ENSOARG00000018016,ENSOARG00000018675,ENSOARG00000019293,ENSOARG00000019591,ENSOARG00000020454,ENSOARG00000000454,ENSOARG00000000493,ENSOARG00000000685,ENSOARG00000000801,ENSOARG00000001446,ENSOARG00000001561,ENSOARG00000002220,ENSOARG00000002334,ENSOARG00000004077,ENSOARG00000004931,ENSOARG00000005145,ENSOARG00000007040,ENSOARG00000009941,ENSOARG00000016329,ENSOARG00000019266,…
GO:0031323	regulation of cellular metabolic process	1.99165490772598E-05	1.99165490772598E-05	1	ENSOARG00000017668,ENSOARG00000018016,ENSOARG00000019591,ENSOARG00000020454,ENSOARG00000000493,ENSOARG00000000801,ENSOARG00000002334,ENSOARG00000004077,ENSOARG00000005145,ENSOARG00000016329,ENSOARG00000020953,ENSOARG00000020987,ENSOARG00000001610,ENSOARG00000003126,ENSOARG00000003647,ENSOARG00000005608,ENSOARG00000005778,ENSOARG00000005827,ENSOARG00000005974,ENSOARG00000009591,ENSOARG00000019619,…
GO:0071840	cellular component organization or biogenesis	3.35150112297555E-05	3.35150112297555E-05	1	ENSOARG00000017668,ENSOARG00000018675,ENSOARG00000019293,ENSOARG00000019499,ENSOARG00000019591,ENSOARG00000000454,ENSOARG00000000493,ENSOARG00000000801,ENSOARG00000002334,ENSOARG00000004931,ENSOARG00000016329,ENSOARG00000019384,ENSOARG00000020632,ENSOARG00000020953,ENSOARG00000002448,ENSOARG00000003647,ENSOARG00000004864,ENSOARG00000005778,ENSOARG00000012086,ENSOARG00000017153,ENSOARG00000020575,…
GO:0019222	regulation of metabolic process	4.59421986545051E-05	4.59421986545051E-05	1	ENSOARG00000017668,ENSOARG00000018016,ENSOARG00000019591,ENSOARG00000020454,ENSOARG00000000493,ENSOARG00000000801,ENSOARG00000002334,ENSOARG00000004077,ENSOARG00000005145,ENSOARG00000016329,ENSOARG00000019733,ENSOARG00000020953,ENSOARG00000020987,ENSOARG00000001610,ENSOARG00000003126,ENSOARG00000003647,ENSOARG00000005608,ENSOARG00000005778,ENSOARG00000005827,ENSOARG00000005974,ENSOARG00000009591,…
GO:0045058	T cell selection	6.18668471048071E-05	6.18668471048071E-05	1	ENSOARG00000013646,ENSOARG00000007588,ENSOARG00000009246,ENSOARG00000011242,ENSOARG00000007229,ENSOARG00000001812,ENSOARG00000013941,ENSOARG00000008984,ENSOARG00000009172,ENSOARG00000000266,ENSOARG00000006262,ENSOARG00000014777,ENSOARG00000003822,ENSOARG00000004356
GO:0080090	regulation of primary metabolic process	0.000158293852599	0.000158293852599	1	ENSOARG00000017668,ENSOARG00000018016,ENSOARG00000019591,ENSOARG00000020454,ENSOARG00000000493,ENSOARG00000000801,ENSOARG00000002334,ENSOARG00000004077,ENSOARG00000005145,ENSOARG00000016329,ENSOARG00000020953,ENSOARG00000020987,ENSOARG00000001610,ENSOARG00000003126,ENSOARG00000003647,ENSOARG00000005608,ENSOARG00000005778,ENSOARG00000005827,ENSOARG00000005974,ENSOARG00000009591,ENSOARG00000019619,…
GO:0016043	cellular component organization	0.00022724068779	0.00022724068779	1	ENSOARG00000017668,ENSOARG00000018675,ENSOARG00000019293,ENSOARG00000019499,ENSOARG00000019591,ENSOARG00000000454,ENSOARG00000000493,ENSOARG00000000801,ENSOARG00000002334,ENSOARG00000004931,ENSOARG00000016329,ENSOARG00000019384,ENSOARG00000020632,ENSOARG00000020953,ENSOARG00000002448,ENSOARG00000003647,ENSOARG00000004864,ENSOARG00000005778,ENSOARG00000012086,ENSOARG00000017153,ENSOARG00000020575,…
GO:0048523	negative regulation of cellular process	0.000293131594637	0.000293131594637	1	ENSOARG00000018016,ENSOARG00000019591,ENSOARG00000020454,ENSOARG00000000493,ENSOARG00000000801,ENSOARG00000004077,ENSOARG00000005145,ENSOARG00000016329,ENSOARG00000020987,ENSOARG00000003126,ENSOARG00000003647,ENSOARG00000004864,ENSOARG00000006384,ENSOARG00000009591,ENSOARG00000017153,ENSOARG00000019260,ENSOARG00000019619,ENSOARG00000004352,ENSOARG00000010806,ENSOARG00000011235,ENSOARG00000011864,…
GO:0048519	negative regulation of biological process	0.000426169133128	0.000426169133128	1	ENSOARG00000018016,ENSOARG00000019591,ENSOARG00000020454,ENSOARG00000000493,ENSOARG00000000801,ENSOARG00000004077,ENSOARG00000005145,ENSOARG00000016329,ENSOARG00000019733,ENSOARG00000020987,ENSOARG00000003126,ENSOARG00000003647,ENSOARG00000004864,ENSOARG00000006384,ENSOARG00000009591,ENSOARG00000017153,ENSOARG00000019260,ENSOARG00000019619,ENSOARG00000004352,ENSOARG00000010806,ENSOARG00000011235,…
GO:0031324	negative regulation of cellular metabolic process	0.000509708148384	0.000509708148384	1	ENSOARG00000018016,ENSOARG00000019591,ENSOARG00000020454,ENSOARG00000000493,ENSOARG00000000801,ENSOARG00000004077,ENSOARG00000005145,ENSOARG00000016329,ENSOARG00000020987,ENSOARG00000003126,ENSOARG00000003647,ENSOARG00000009591,ENSOARG00000019619,ENSOARG00000004352,ENSOARG00000011235,ENSOARG00000015031,ENSOARG00000010234,ENSOARG00000010474,ENSOARG00000016188,ENSOARG00000007318,ENSOARG00000006521,…
GO:0051171	regulation of nitrogen compound metabolic process	0.00054502956479	0.00054502956479	1	ENSOARG00000017668,ENSOARG00000018016,ENSOARG00000019591,ENSOARG00000020454,ENSOARG00000000493,ENSOARG00000000801,ENSOARG00000002334,ENSOARG00000004077,ENSOARG00000005145,ENSOARG00000016329,ENSOARG00000020953,ENSOARG00000020987,ENSOARG00000001610,ENSOARG00000003126,ENSOARG00000003647,ENSOARG00000005608,ENSOARG00000005778,ENSOARG00000005827,ENSOARG00000005974,ENSOARG00000009591,ENSOARG00000019619,…
GO:0034641	cellular nitrogen compound metabolic process	0.000675119338588	0.000675119338588	1	ENSOARG00000018016,ENSOARG00000018675,ENSOARG00000019591,ENSOARG00000000493,ENSOARG00000000801,ENSOARG00000001561,ENSOARG00000002334,ENSOARG00000004077,ENSOARG00000005145,ENSOARG00000007040,ENSOARG00000009941,ENSOARG00000016329,ENSOARG00000019266,ENSOARG00000019733,ENSOARG00000020940,ENSOARG00000020953,ENSOARG00000020987,ENSOARG00000001610,ENSOARG00000003126,ENSOARG00000003647,ENSOARG00000005608,…
GO:0009892	negative regulation of metabolic process	0.000805780200679	0.000805780200679	1	ENSOARG00000018016,ENSOARG00000019591,ENSOARG00000020454,ENSOARG00000000493,ENSOARG00000000801,ENSOARG00000004077,ENSOARG00000005145,ENSOARG00000016329,ENSOARG00000019733,ENSOARG00000020987,ENSOARG00000003126,ENSOARG00000003647,ENSOARG00000009591,ENSOARG00000019619,ENSOARG00000004352,ENSOARG00000011235,ENSOARG00000015031,ENSOARG00000010234,ENSOARG00000010474,ENSOARG00000016188,ENSOARG00000003284,…
GO:0031327	negative regulation of cellular biosynthetic process	0.000943306345988	0.000943306345988	1	ENSOARG00000018016,ENSOARG00000019591,ENSOARG00000000493,ENSOARG00000000801,ENSOARG00000004077,ENSOARG00000005145,ENSOARG00000016329,ENSOARG00000020987,ENSOARG00000003126,ENSOARG00000003647,ENSOARG00000009591,ENSOARG00000019619,ENSOARG00000011235,ENSOARG00000010234,ENSOARG00000010474,ENSOARG00000007318,ENSOARG00000000446,ENSOARG00000019375,ENSOARG00000007588,ENSOARG00000007713,ENSOARG00000008907,…
GO:0009890	negative regulation of biosynthetic process	0.001376749358727	0.001376749358727	1	ENSOARG00000018016,ENSOARG00000019591,ENSOARG00000000493,ENSOARG00000000801,ENSOARG00000004077,ENSOARG00000005145,ENSOARG00000016329,ENSOARG00000020987,ENSOARG00000003126,ENSOARG00000003647,ENSOARG00000009591,ENSOARG00000019619,ENSOARG00000011235,ENSOARG00000010234,ENSOARG00000010474,ENSOARG00000007318,ENSOARG00000000446,ENSOARG00000019375,ENSOARG00000007588,ENSOARG00000007713,ENSOARG00000008907,…
GO:0060255	regulation of macromolecule metabolic process	0.001376749358727	0.001376749358727	1	ENSOARG00000017668,ENSOARG00000018016,ENSOARG00000019591,ENSOARG00000020454,ENSOARG00000000493,ENSOARG00000000801,ENSOARG00000002334,ENSOARG00000004077,ENSOARG00000005145,ENSOARG00000016329,ENSOARG00000019733,ENSOARG00000020953,ENSOARG00000020987,ENSOARG00000001610,ENSOARG00000003126,ENSOARG00000003647,ENSOARG00000005608,ENSOARG00000005778,ENSOARG00000005827,ENSOARG00000005974,ENSOARG00000009591,…
GO:0006325	chromatin organization	0.001387059702034	0.001387059702034	1	ENSOARG00000000493,ENSOARG00000000801,ENSOARG00000016329,ENSOARG00000020953,ENSOARG00000008748,ENSOARG00000011564,ENSOARG00000012669,ENSOARG00000016453,ENSOARG00000017967,ENSOARG00000019375,ENSOARG00000001523,ENSOARG00000019780,ENSOARG00000001020,ENSOARG00000008936,ENSOARG00000011812,ENSOARG00000012096,ENSOARG00000005806,ENSOARG00000015551,ENSOARG00000003568,ENSOARG00000006370,ENSOARG00000017317,…
GO:0050851	antigen receptor-mediated signaling pathway	0.001428905366237	0.001428905366237	1	ENSOARG00000019260,ENSOARG00000010806,ENSOARG00000015440,ENSOARG00000015215,ENSOARG00000013646,ENSOARG00000019143,ENSOARG00000011242,ENSOARG00000001566,ENSOARG00000013941,ENSOARG00000019106,ENSOARG00000001700,ENSOARG00000004166,ENSOARG00000014239,ENSOARG00000008984,ENSOARG00000015529,ENSOARG00000008988,ENSOARG00000002039,ENSOARG00000005154,ENSOARG00000008358,ENSOARG00000010668,ENSOARG00000014777,…
GO:0043368	positive T cell selection	0.001428905366237	0.001428905366237	1	ENSOARG00000013646,ENSOARG00000007588,ENSOARG00000009246,ENSOARG00000011242,ENSOARG00000007229,ENSOARG00000001812,ENSOARG00000009172,ENSOARG00000000266,ENSOARG00000006262,ENSOARG00000003822
GO:0006396	RNA processing	0.001802114372504	0.001802114372504	1	ENSOARG00000019591,ENSOARG00000001561,ENSOARG00000002334,ENSOARG00000020940,ENSOARG00000011434,ENSOARG00000010234,ENSOARG00000015017,ENSOARG00000009282,ENSOARG00000010218,ENSOARG00000011564,ENSOARG00000020546,ENSOARG00000013949,ENSOARG00000005201,ENSOARG00000007641,ENSOARG00000018228,ENSOARG00000019475,ENSOARG00000007961,ENSOARG00000010927,ENSOARG00000012432,ENSOARG00000013674,ENSOARG00000013838,…
GO:0031326	regulation of cellular biosynthetic process	0.002527764669754	0.002527764669754	1	ENSOARG00000018016,ENSOARG00000019591,ENSOARG00000000493,ENSOARG00000000801,ENSOARG00000002334,ENSOARG00000004077,ENSOARG00000005145,ENSOARG00000016329,ENSOARG00000020953,ENSOARG00000020987,ENSOARG00000001610,ENSOARG00000003126,ENSOARG00000003647,ENSOARG00000005608,ENSOARG00000005827,ENSOARG00000005974,ENSOARG00000009591,ENSOARG00000019619,ENSOARG00000011235,ENSOARG00000015858,ENSOARG00000005613,…
GO:0044267	cellular protein metabolic process	0.002766912340593	0.002766912340593	1	ENSOARG00000017668,ENSOARG00000018016,ENSOARG00000019591,ENSOARG00000020454,ENSOARG00000000454,ENSOARG00000000493,ENSOARG00000000801,ENSOARG00000001446,ENSOARG00000002220,ENSOARG00000002334,ENSOARG00000004931,ENSOARG00000007040,ENSOARG00000009941,ENSOARG00000016329,ENSOARG00000003647,ENSOARG00000009628,ENSOARG00000017153,ENSOARG00000020301,ENSOARG00000020575,ENSOARG00000020606,ENSOARG00000004352,…
GO:0006974	cellular response to DNA damage stimulus	0.003404802478711	0.003404802478711	1	ENSOARG00000000801,ENSOARG00000005852,ENSOARG00000010234,ENSOARG00000012171,ENSOARG00000011564,ENSOARG00000013369,ENSOARG00000008907,ENSOARG00000005742,ENSOARG00000012096,ENSOARG00000013586,ENSOARG00000016860,ENSOARG00000017720,ENSOARG00000015456,ENSOARG00000009460,ENSOARG00000002015,ENSOARG00000010857,ENSOARG00000010988,ENSOARG00000011242,ENSOARG00000007229,ENSOARG00000001812,ENSOARG00000013311,…
GO:0070647	protein modification by small protein conjugation or removal	0.003727993457948	0.003727993457948	1	ENSOARG00000001446,ENSOARG00000009628,ENSOARG00000004352,ENSOARG00000005852,ENSOARG00000019664,ENSOARG00000020051,ENSOARG00000010202,ENSOARG00000010218,ENSOARG00000011564,ENSOARG00000011992,ENSOARG00000014661,ENSOARG00000020539,ENSOARG00000020546,ENSOARG00000000855,ENSOARG00000005952,ENSOARG00000007179,ENSOARG00000019272,ENSOARG00000019677,ENSOARG00000001523,ENSOARG00000005531,ENSOARG00000001020,…
GO:0051276	chromosome organization	0.003845684182783	0.003845684182783	1	ENSOARG00000000493,ENSOARG00000000801,ENSOARG00000016329,ENSOARG00000020953,ENSOARG00000005778,ENSOARG00000008748,ENSOARG00000011564,ENSOARG00000012669,ENSOARG00000016453,ENSOARG00000017967,ENSOARG00000019375,ENSOARG00000001523,ENSOARG00000019780,ENSOARG00000001020,ENSOARG00000008936,ENSOARG00000011812,ENSOARG00000012096,ENSOARG00000005806,ENSOARG00000008414,ENSOARG00000015551,ENSOARG00000003568,…
GO:0009889	regulation of biosynthetic process	0.004251094301085	0.004251094301085	1	ENSOARG00000018016,ENSOARG00000019591,ENSOARG00000000493,ENSOARG00000000801,ENSOARG00000002334,ENSOARG00000004077,ENSOARG00000005145,ENSOARG00000016329,ENSOARG00000020953,ENSOARG00000020987,ENSOARG00000001610,ENSOARG00000003126,ENSOARG00000003647,ENSOARG00000005608,ENSOARG00000005827,ENSOARG00000005974,ENSOARG00000009591,ENSOARG00000019619,ENSOARG00000011235,ENSOARG00000015858,ENSOARG00000005613,…
GO:0010558	negative regulation of macromolecule biosynthetic process	0.004574506978742	0.004574506978742	1	ENSOARG00000018016,ENSOARG00000019591,ENSOARG00000000493,ENSOARG00000000801,ENSOARG00000004077,ENSOARG00000005145,ENSOARG00000016329,ENSOARG00000020987,ENSOARG00000003126,ENSOARG00000003647,ENSOARG00000009591,ENSOARG00000019619,ENSOARG00000010234,ENSOARG00000010474,ENSOARG00000007318,ENSOARG00000000446,ENSOARG00000019375,ENSOARG00000007588,ENSOARG00000007713,ENSOARG00000008907,ENSOARG00000009931,…
GO:0010556	regulation of macromolecule biosynthetic process	0.004646635800535	0.004646635800535	1	ENSOARG00000018016,ENSOARG00000019591,ENSOARG00000000493,ENSOARG00000000801,ENSOARG00000002334,ENSOARG00000004077,ENSOARG00000005145,ENSOARG00000016329,ENSOARG00000020953,ENSOARG00000020987,ENSOARG00000001610,ENSOARG00000003126,ENSOARG00000003647,ENSOARG00000005608,ENSOARG00000005827,ENSOARG00000005974,ENSOARG00000009591,ENSOARG00000019619,ENSOARG00000011235,ENSOARG00000015858,ENSOARG00000005613,…
GO:0010467	gene expression	0.005738030176261	0.005738030176261	1	ENSOARG00000018016,ENSOARG00000019591,ENSOARG00000000493,ENSOARG00000000801,ENSOARG00000001561,ENSOARG00000002334,ENSOARG00000004077,ENSOARG00000005145,ENSOARG00000007040,ENSOARG00000009941,ENSOARG00000016329,ENSOARG00000019733,ENSOARG00000020940,ENSOARG00000020953,ENSOARG00000020987,ENSOARG00000001610,ENSOARG00000003126,ENSOARG00000003647,ENSOARG00000005827,ENSOARG00000005974,ENSOARG00000008827,…
GO:0097659	nucleic acid-templated transcription	0.006765388071095	0.006765388071095	1	ENSOARG00000018016,ENSOARG00000019591,ENSOARG00000000493,ENSOARG00000000801,ENSOARG00000004077,ENSOARG00000005145,ENSOARG00000016329,ENSOARG00000020953,ENSOARG00000020987,ENSOARG00000001610,ENSOARG00000003126,ENSOARG00000003647,ENSOARG00000005608,ENSOARG00000005827,ENSOARG00000005974,ENSOARG00000009591,ENSOARG00000019619,ENSOARG00000011235,ENSOARG00000015858,ENSOARG00000005613,ENSOARG00000005852,…
GO:0050852	T cell receptor signaling pathway	0.006909653349004	0.006909653349004	1	ENSOARG00000010806,ENSOARG00000013646,ENSOARG00000019143,ENSOARG00000011242,ENSOARG00000001566,ENSOARG00000013941,ENSOARG00000019106,ENSOARG00000001700,ENSOARG00000004166,ENSOARG00000008984,ENSOARG00000015529,ENSOARG00000008988,ENSOARG00000005154,ENSOARG00000010668,ENSOARG00000014777,ENSOARG00000017076,ENSOARG00000000785
GO:0030217	T cell differentiation	0.007103938975399	0.007103938975399	1	ENSOARG00000020968,ENSOARG00000013646,ENSOARG00000007588,ENSOARG00000009246,ENSOARG00000015006,ENSOARG00000011242,ENSOARG00000013765,ENSOARG00000007229,ENSOARG00000021177,ENSOARG00000001812,ENSOARG00000013941,ENSOARG00000004166,ENSOARG00000008984,ENSOARG00000009172,ENSOARG00000010061,ENSOARG00000000266,ENSOARG00000014579,ENSOARG00000005154,ENSOARG00000007468,ENSOARG00000009511,ENSOARG00000006262,…
GO:0030098	lymphocyte differentiation	0.007103938975399	0.007103938975399	1	ENSOARG00000020968,ENSOARG00000013646,ENSOARG00000007588,ENSOARG00000009246,ENSOARG00000019234,ENSOARG00000011256,ENSOARG00000015006,ENSOARG00000009454,ENSOARG00000010857,ENSOARG00000011242,ENSOARG00000013765,ENSOARG00000007229,ENSOARG00000021177,ENSOARG00000001812,ENSOARG00000007949,ENSOARG00000013941,ENSOARG00000004166,ENSOARG00000008984,ENSOARG00000009172,ENSOARG00000010061,ENSOARG00000000266,…
GO:0019219	regulation of nucleobase-containing compound metabolic process	0.007159558128571	0.007159558128571	1	ENSOARG00000018016,ENSOARG00000019591,ENSOARG00000000493,ENSOARG00000000801,ENSOARG00000004077,ENSOARG00000005145,ENSOARG00000016329,ENSOARG00000020953,ENSOARG00000020987,ENSOARG00000001610,ENSOARG00000003126,ENSOARG00000003647,ENSOARG00000005608,ENSOARG00000005778,ENSOARG00000005827,ENSOARG00000005974,ENSOARG00000009591,ENSOARG00000019619,ENSOARG00000011235,ENSOARG00000015858,ENSOARG00000005613,…
GO:0044085	cellular component biogenesis	0.00717027391446	0.00717027391446	1	ENSOARG00000017668,ENSOARG00000018675,ENSOARG00000019293,ENSOARG00000019591,ENSOARG00000002334,ENSOARG00000020632,ENSOARG00000004864,ENSOARG00000012086,ENSOARG00000017153,ENSOARG00000011434,ENSOARG00000011864,ENSOARG00000013261,ENSOARG00000015440,ENSOARG00000005473,ENSOARG00000011482,ENSOARG00000016188,ENSOARG00000020051,ENSOARG00000010812,ENSOARG00000010902,ENSOARG00000002720,ENSOARG00000003941,…
GO:0009059	macromolecule biosynthetic process	0.00717027391446	0.00717027391446	1	ENSOARG00000018016,ENSOARG00000019591,ENSOARG00000000493,ENSOARG00000000801,ENSOARG00000002220,ENSOARG00000002334,ENSOARG00000004077,ENSOARG00000005145,ENSOARG00000007040,ENSOARG00000009941,ENSOARG00000016329,ENSOARG00000020953,ENSOARG00000020987,ENSOARG00000001610,ENSOARG00000003126,ENSOARG00000003647,ENSOARG00000005608,ENSOARG00000005827,ENSOARG00000005974,ENSOARG00000009591,ENSOARG00000019619,…
GO:0034660	ncRNA metabolic process	0.00717027391446	0.00717027391446	1	ENSOARG00000019591,ENSOARG00000001561,ENSOARG00000002334,ENSOARG00000009941,ENSOARG00000009591,ENSOARG00000011434,ENSOARG00000015017,ENSOARG00000004360,ENSOARG00000010218,ENSOARG00000005201,ENSOARG00000007641,ENSOARG00000019475,ENSOARG00000012432,ENSOARG00000009397,ENSOARG00000009991,ENSOARG00000017083,ENSOARG00000017454,ENSOARG00000005881,ENSOARG00000003763,ENSOARG00000001536,ENSOARG00000001119,…
GO:0018130	heterocycle biosynthetic process	0.00717027391446	0.00717027391446	1	ENSOARG00000018016,ENSOARG00000019591,ENSOARG00000000493,ENSOARG00000000801,ENSOARG00000004077,ENSOARG00000005145,ENSOARG00000016329,ENSOARG00000019266,ENSOARG00000020953,ENSOARG00000020987,ENSOARG00000001610,ENSOARG00000003126,ENSOARG00000003647,ENSOARG00000005608,ENSOARG00000005827,ENSOARG00000005974,ENSOARG00000009591,ENSOARG00000009648,ENSOARG00000019619,ENSOARG00000010984,ENSOARG00000011235,…
GO:0032774	RNA biosynthetic process	0.00717027391446	0.00717027391446	1	ENSOARG00000018016,ENSOARG00000019591,ENSOARG00000000493,ENSOARG00000000801,ENSOARG00000004077,ENSOARG00000005145,ENSOARG00000016329,ENSOARG00000020953,ENSOARG00000020987,ENSOARG00000001610,ENSOARG00000003126,ENSOARG00000003647,ENSOARG00000005608,ENSOARG00000005827,ENSOARG00000005974,ENSOARG00000009591,ENSOARG00000019619,ENSOARG00000011235,ENSOARG00000015858,ENSOARG00000005613,ENSOARG00000005852,…
GO:0033077	T cell differentiation in thymus	0.007815542657473	0.007815542657473	1	ENSOARG00000013646,ENSOARG00000011242,ENSOARG00000007229,ENSOARG00000021177,ENSOARG00000013941,ENSOARG00000004166,ENSOARG00000008984,ENSOARG00000009172,ENSOARG00000000266,ENSOARG00000005154,ENSOARG00000009511,ENSOARG00000006262,ENSOARG00000014777,ENSOARG00000006678,ENSOARG00000004356
GO:2000113	negative regulation of cellular macromolecule biosynthetic process	0.00856302496113	0.00856302496113	1	ENSOARG00000018016,ENSOARG00000019591,ENSOARG00000000493,ENSOARG00000000801,ENSOARG00000004077,ENSOARG00000005145,ENSOARG00000016329,ENSOARG00000020987,ENSOARG00000003126,ENSOARG00000003647,ENSOARG00000009591,ENSOARG00000019619,ENSOARG00000010234,ENSOARG00000010474,ENSOARG00000007318,ENSOARG00000000446,ENSOARG00000019375,ENSOARG00000007588,ENSOARG00000007713,ENSOARG00000008907,ENSOARG00000009931,…
GO:0009894	regulation of catabolic process	0.00856302496113	0.00856302496113	1	ENSOARG00000000493,ENSOARG00000003647,ENSOARG00000009591,ENSOARG00000019619,ENSOARG00000005852,ENSOARG00000010234,ENSOARG00000003284,ENSOARG00000011992,ENSOARG00000017957,ENSOARG00000006044,ENSOARG00000005531,ENSOARG00000017466,ENSOARG00000019427,ENSOARG00000008073,ENSOARG00000005413,ENSOARG00000005050,ENSOARG00000010428,ENSOARG00000011481,ENSOARG00000011812,ENSOARG00000012308,ENSOARG00000013674,…
GO:0045061	thymic T cell selection	0.008652761687278	0.008652761687278	1	ENSOARG00000013646,ENSOARG00000011242,ENSOARG00000007229,ENSOARG00000013941,ENSOARG00000008984,ENSOARG00000009172,ENSOARG00000014777,ENSOARG00000004356
GO:0002429	immune response-activating cell surface receptor signaling pathway	0.008712739769428	0.008712739769428	1	ENSOARG00000019260,ENSOARG00000010806,ENSOARG00000015440,ENSOARG00000015215,ENSOARG00000013646,ENSOARG00000019143,ENSOARG00000011242,ENSOARG00000001566,ENSOARG00000013941,ENSOARG00000019106,ENSOARG00000001700,ENSOARG00000004166,ENSOARG00000014239,ENSOARG00000008984,ENSOARG00000015529,ENSOARG00000008988,ENSOARG00000002039,ENSOARG00000005154,ENSOARG00000008358,ENSOARG00000010668,ENSOARG00000014777,…
GO:1901576	organic substance biosynthetic process	0.008775013612846	0.008775013612846	1	ENSOARG00000018016,ENSOARG00000019591,ENSOARG00000000493,ENSOARG00000000801,ENSOARG00000002220,ENSOARG00000002334,ENSOARG00000004077,ENSOARG00000005145,ENSOARG00000007040,ENSOARG00000009941,ENSOARG00000016329,ENSOARG00000019266,ENSOARG00000020953,ENSOARG00000020987,ENSOARG00000001610,ENSOARG00000003126,ENSOARG00000003647,ENSOARG00000005608,ENSOARG00000005827,ENSOARG00000005974,ENSOARG00000009591,…
GO:0042110	T cell activation	0.009076788168916	0.009076788168916	1	ENSOARG00000008827,ENSOARG00000005473,ENSOARG00000020968,ENSOARG00000009017,ENSOARG00000013646,ENSOARG00000007588,ENSOARG00000009246,ENSOARG00000018760,ENSOARG00000006528,ENSOARG00000005050,ENSOARG00000015006,ENSOARG00000015356,ENSOARG00000013918,ENSOARG00000003099,ENSOARG00000012102,ENSOARG00000011242,ENSOARG00000013765,ENSOARG00000007229,ENSOARG00000018276,ENSOARG00000021177,ENSOARG00000001812,…
GO:0010629	negative regulation of gene expression	0.010019683106521	0.010019683106521	1	ENSOARG00000019591,ENSOARG00000000493,ENSOARG00000000801,ENSOARG00000004077,ENSOARG00000005145,ENSOARG00000016329,ENSOARG00000019733,ENSOARG00000020987,ENSOARG00000003126,ENSOARG00000003647,ENSOARG00000009591,ENSOARG00000019619,ENSOARG00000010234,ENSOARG00000010474,ENSOARG00000003284,ENSOARG00000007318,ENSOARG00000009282,ENSOARG00000011564,ENSOARG00000000446,ENSOARG00000019375,ENSOARG00000007588,…
GO:0051252	regulation of RNA metabolic process	0.010019683106521	0.010019683106521	1	ENSOARG00000018016,ENSOARG00000019591,ENSOARG00000000493,ENSOARG00000000801,ENSOARG00000004077,ENSOARG00000005145,ENSOARG00000016329,ENSOARG00000020953,ENSOARG00000020987,ENSOARG00000001610,ENSOARG00000003126,ENSOARG00000003647,ENSOARG00000005608,ENSOARG00000005827,ENSOARG00000005974,ENSOARG00000009591,ENSOARG00000019619,ENSOARG00000011235,ENSOARG00000015858,ENSOARG00000005613,ENSOARG00000005852,…
GO:0034654	nucleobase-containing compound biosynthetic process	0.010840915401076	0.010840915401076	1	ENSOARG00000018016,ENSOARG00000019591,ENSOARG00000000493,ENSOARG00000000801,ENSOARG00000004077,ENSOARG00000005145,ENSOARG00000016329,ENSOARG00000019266,ENSOARG00000020953,ENSOARG00000020987,ENSOARG00000001610,ENSOARG00000003126,ENSOARG00000003647,ENSOARG00000005608,ENSOARG00000005827,ENSOARG00000005974,ENSOARG00000009591,ENSOARG00000019619,ENSOARG00000010984,ENSOARG00000011235,ENSOARG00000011864,…
GO:0044249	cellular biosynthetic process	0.010859200293247	0.010859200293247	1	ENSOARG00000018016,ENSOARG00000019591,ENSOARG00000000493,ENSOARG00000000801,ENSOARG00000002220,ENSOARG00000002334,ENSOARG00000004077,ENSOARG00000005145,ENSOARG00000007040,ENSOARG00000009941,ENSOARG00000016329,ENSOARG00000019266,ENSOARG00000020953,ENSOARG00000020987,ENSOARG00000001610,ENSOARG00000003126,ENSOARG00000003647,ENSOARG00000005608,ENSOARG00000005827,ENSOARG00000005974,ENSOARG00000009591,…
GO:0019438	aromatic compound biosynthetic process	0.010859200293247	0.010859200293247	1	ENSOARG00000018016,ENSOARG00000019591,ENSOARG00000000493,ENSOARG00000000801,ENSOARG00000004077,ENSOARG00000005145,ENSOARG00000016329,ENSOARG00000019266,ENSOARG00000020953,ENSOARG00000020987,ENSOARG00000001610,ENSOARG00000003126,ENSOARG00000003647,ENSOARG00000005608,ENSOARG00000005827,ENSOARG00000005974,ENSOARG00000009591,ENSOARG00000009648,ENSOARG00000019619,ENSOARG00000010984,ENSOARG00000011235,…
GO:0009058	biosynthetic process	0.010859200293247	0.010859200293247	1	ENSOARG00000018016,ENSOARG00000019591,ENSOARG00000000493,ENSOARG00000000801,ENSOARG00000002220,ENSOARG00000002334,ENSOARG00000004077,ENSOARG00000005145,ENSOARG00000007040,ENSOARG00000009941,ENSOARG00000016329,ENSOARG00000019266,ENSOARG00000020953,ENSOARG00000020987,ENSOARG00000001610,ENSOARG00000003126,ENSOARG00000003647,ENSOARG00000005608,ENSOARG00000005827,ENSOARG00000005974,ENSOARG00000009591,…
GO:0045934	negative regulation of nucleobase-containing compound metabolic process	0.010859200293247	0.010859200293247	1	ENSOARG00000000493,ENSOARG00000000801,ENSOARG00000004077,ENSOARG00000005145,ENSOARG00000016329,ENSOARG00000020987,ENSOARG00000003126,ENSOARG00000003647,ENSOARG00000009591,ENSOARG00000019619,ENSOARG00000010234,ENSOARG00000010474,ENSOARG00000007318,ENSOARG00000011564,ENSOARG00000000446,ENSOARG00000019375,ENSOARG00000007588,ENSOARG00000007713,ENSOARG00000008907,ENSOARG00000009931,ENSOARG00000016400,…
GO:0051253	negative regulation of RNA metabolic process	0.011740202486878	0.011740202486878	1	ENSOARG00000000493,ENSOARG00000000801,ENSOARG00000004077,ENSOARG00000005145,ENSOARG00000016329,ENSOARG00000020987,ENSOARG00000003126,ENSOARG00000003647,ENSOARG00000009591,ENSOARG00000019619,ENSOARG00000010234,ENSOARG00000010474,ENSOARG00000007318,ENSOARG00000011564,ENSOARG00000000446,ENSOARG00000019375,ENSOARG00000007588,ENSOARG00000007713,ENSOARG00000008907,ENSOARG00000009931,ENSOARG00000016400,…
GO:0002768	immune response-regulating cell surface receptor signaling pathway	0.012626486592627	0.012626486592627	1	ENSOARG00000019260,ENSOARG00000010806,ENSOARG00000015440,ENSOARG00000015215,ENSOARG00000013646,ENSOARG00000019143,ENSOARG00000011242,ENSOARG00000001566,ENSOARG00000013941,ENSOARG00000019106,ENSOARG00000001700,ENSOARG00000004166,ENSOARG00000008369,ENSOARG00000014239,ENSOARG00000008984,ENSOARG00000015529,ENSOARG00000008988,ENSOARG00000002039,ENSOARG00000005154,ENSOARG00000008358,ENSOARG00000010668,…
GO:0040029	regulation of gene expression, epigenetic	0.013547366174051	0.013547366174051	1	ENSOARG00000019591,ENSOARG00000019733,ENSOARG00000009282,ENSOARG00000017967,ENSOARG00000018228,ENSOARG00000011812,ENSOARG00000012096,ENSOARG00000005806,ENSOARG00000003168,ENSOARG00000014177,ENSOARG00000012359,ENSOARG00000003763,ENSOARG00000011068,ENSOARG00000007681,ENSOARG00000010145,ENSOARG00000018063,ENSOARG00000007468,ENSOARG00000003949,ENSOARG00000015571,ENSOARG00000007757,ENSOARG00000017386,…
GO:2000112	regulation of cellular macromolecule biosynthetic process	0.013634111883484	0.013634111883484	1	ENSOARG00000018016,ENSOARG00000019591,ENSOARG00000000493,ENSOARG00000000801,ENSOARG00000002334,ENSOARG00000004077,ENSOARG00000005145,ENSOARG00000016329,ENSOARG00000020953,ENSOARG00000020987,ENSOARG00000001610,ENSOARG00000003126,ENSOARG00000003647,ENSOARG00000005827,ENSOARG00000005974,ENSOARG00000009591,ENSOARG00000019619,ENSOARG00000011235,ENSOARG00000015858,ENSOARG00000005613,ENSOARG00000005852,…
GO:1903507	negative regulation of nucleic acid-templated transcription	0.014276330991398	0.014276330991398	1	ENSOARG00000000493,ENSOARG00000000801,ENSOARG00000004077,ENSOARG00000005145,ENSOARG00000016329,ENSOARG00000020987,ENSOARG00000003126,ENSOARG00000003647,ENSOARG00000009591,ENSOARG00000019619,ENSOARG00000010234,ENSOARG00000010474,ENSOARG00000007318,ENSOARG00000000446,ENSOARG00000019375,ENSOARG00000007588,ENSOARG00000007713,ENSOARG00000008907,ENSOARG00000009931,ENSOARG00000016400,ENSOARG00000019427,…
GO:1902679	negative regulation of RNA biosynthetic process	0.014276330991398	0.014276330991398	1	ENSOARG00000000493,ENSOARG00000000801,ENSOARG00000004077,ENSOARG00000005145,ENSOARG00000016329,ENSOARG00000020987,ENSOARG00000003126,ENSOARG00000003647,ENSOARG00000009591,ENSOARG00000019619,ENSOARG00000010234,ENSOARG00000010474,ENSOARG00000007318,ENSOARG00000000446,ENSOARG00000019375,ENSOARG00000007588,ENSOARG00000007713,ENSOARG00000008907,ENSOARG00000009931,ENSOARG00000016400,ENSOARG00000019427,…
GO:0071156	regulation of cell cycle arrest	0.014674278664846	0.014674278664846	1	ENSOARG00000016188,ENSOARG00000011564,ENSOARG00000017720,ENSOARG00000004233,ENSOARG00000000495,ENSOARG00000007468,ENSOARG00000013588,ENSOARG00000012859,ENSOARG00000019150,ENSOARG00000015571,ENSOARG00000013636,ENSOARG00000003120
GO:0031329	regulation of cellular catabolic process	0.014719643270755	0.014719643270755	1	ENSOARG00000000493,ENSOARG00000003647,ENSOARG00000019619,ENSOARG00000010234,ENSOARG00000003284,ENSOARG00000011992,ENSOARG00000017957,ENSOARG00000006044,ENSOARG00000005531,ENSOARG00000019427,ENSOARG00000008073,ENSOARG00000005413,ENSOARG00000005050,ENSOARG00000010428,ENSOARG00000011481,ENSOARG00000011812,ENSOARG00000012308,ENSOARG00000013674,ENSOARG00000007184,ENSOARG00000013838,ENSOARG00000014115,…
GO:0006109	regulation of carbohydrate metabolic process	0.016584079804295	0.016584079804295	1	ENSOARG00000018016,ENSOARG00000019619,ENSOARG00000011235,ENSOARG00000017957,ENSOARG00000019427,ENSOARG00000017256,ENSOARG00000004248,ENSOARG00000016707,ENSOARG00000010857,ENSOARG00000004234,ENSOARG00000018166,ENSOARG00000009712,ENSOARG00000006526,ENSOARG00000007468,ENSOARG00000012783,ENSOARG00000005308,ENSOARG00000018523,ENSOARG00000013995,ENSOARG00000006281,ENSOARG00000007154
GO:0010468	regulation of gene expression	0.016584079804295	0.016584079804295	1	ENSOARG00000018016,ENSOARG00000019591,ENSOARG00000000493,ENSOARG00000000801,ENSOARG00000002334,ENSOARG00000004077,ENSOARG00000005145,ENSOARG00000016329,ENSOARG00000019733,ENSOARG00000020953,ENSOARG00000020987,ENSOARG00000001610,ENSOARG00000003126,ENSOARG00000003647,ENSOARG00000005827,ENSOARG00000005974,ENSOARG00000009591,ENSOARG00000019619,ENSOARG00000011235,ENSOARG00000015858,ENSOARG00000005473,…
GO:0006351	transcription, DNA-templated	0.016584079804295	0.016584079804295	1	ENSOARG00000018016,ENSOARG00000019591,ENSOARG00000000493,ENSOARG00000000801,ENSOARG00000004077,ENSOARG00000005145,ENSOARG00000016329,ENSOARG00000020953,ENSOARG00000020987,ENSOARG00000001610,ENSOARG00000003126,ENSOARG00000003647,ENSOARG00000005827,ENSOARG00000005974,ENSOARG00000009591,ENSOARG00000019619,ENSOARG00000011235,ENSOARG00000015858,ENSOARG00000005613,ENSOARG00000005852,ENSOARG00000010234,…
GO:1901362	organic cyclic compound biosynthetic process	0.016584079804295	0.016584079804295	1	ENSOARG00000018016,ENSOARG00000019591,ENSOARG00000000493,ENSOARG00000000801,ENSOARG00000004077,ENSOARG00000005145,ENSOARG00000016329,ENSOARG00000019266,ENSOARG00000020953,ENSOARG00000020987,ENSOARG00000001610,ENSOARG00000003126,ENSOARG00000003647,ENSOARG00000005608,ENSOARG00000005827,ENSOARG00000005974,ENSOARG00000009591,ENSOARG00000009648,ENSOARG00000019619,ENSOARG00000010984,ENSOARG00000011235,…
GO:0034470	ncRNA processing	0.017023568534764	0.017023568534764	1	ENSOARG00000019591,ENSOARG00000001561,ENSOARG00000002334,ENSOARG00000011434,ENSOARG00000015017,ENSOARG00000010218,ENSOARG00000005201,ENSOARG00000007641,ENSOARG00000019475,ENSOARG00000012432,ENSOARG00000009397,ENSOARG00000017083,ENSOARG00000003763,ENSOARG00000001536,ENSOARG00000010145,ENSOARG00000004725,ENSOARG00000008214,ENSOARG00000018063,ENSOARG00000005286,ENSOARG00000003325,ENSOARG00000003606,…
GO:0010605	negative regulation of macromolecule metabolic process	0.017739987796061	0.017739987796061	1	ENSOARG00000018016,ENSOARG00000019591,ENSOARG00000020454,ENSOARG00000000493,ENSOARG00000000801,ENSOARG00000004077,ENSOARG00000005145,ENSOARG00000016329,ENSOARG00000019733,ENSOARG00000020987,ENSOARG00000003126,ENSOARG00000003647,ENSOARG00000009591,ENSOARG00000019619,ENSOARG00000004352,ENSOARG00000015031,ENSOARG00000010234,ENSOARG00000010474,ENSOARG00000016188,ENSOARG00000003284,ENSOARG00000007318,…
GO:0006006	glucose metabolic process	0.017990386605835	0.017990386605835	1	ENSOARG00000018016,ENSOARG00000011235,ENSOARG00000017957,ENSOARG00000019427,ENSOARG00000017256,ENSOARG00000004248,ENSOARG00000016707,ENSOARG00000019237,ENSOARG00000004577,ENSOARG00000004234,ENSOARG00000008756,ENSOARG00000018166,ENSOARG00000009712,ENSOARG00000004502,ENSOARG00000006526,ENSOARG00000012783,ENSOARG00000005308,ENSOARG00000018523,ENSOARG00000006739,ENSOARG00000013995,ENSOARG00000006281
GO:0002363	alpha-beta T cell lineage commitment	0.019373665088644	0.019373665088644	1	ENSOARG00000007588,ENSOARG00000009246,ENSOARG00000001812,ENSOARG00000006262,ENSOARG00000003822
GO:0051172	negative regulation of nitrogen compound metabolic process	0.019373665088644	0.019373665088644	1	ENSOARG00000019591,ENSOARG00000020454,ENSOARG00000000493,ENSOARG00000000801,ENSOARG00000004077,ENSOARG00000005145,ENSOARG00000016329,ENSOARG00000020987,ENSOARG00000003126,ENSOARG00000003647,ENSOARG00000009591,ENSOARG00000019619,ENSOARG00000004352,ENSOARG00000015031,ENSOARG00000010234,ENSOARG00000010474,ENSOARG00000016188,ENSOARG00000007318,ENSOARG00000006521,ENSOARG00000008804,ENSOARG00000011211,…
GO:0043153	entrainment of circadian clock by photoperiod	0.020433790263431	0.020433790263431	1	ENSOARG00000011235,ENSOARG00000011142,ENSOARG00000002386,ENSOARG00000004233,ENSOARG00000018911,ENSOARG00000007759
GO:0031571	mitotic G1 DNA damage checkpoint	0.020433790263431	0.020433790263431	1	ENSOARG00000017720,ENSOARG00000004233,ENSOARG00000006013,ENSOARG00000011734,ENSOARG00000015571,ENSOARG00000013636
GO:1902187	negative regulation of viral release from host cell	0.020433790263431	0.020433790263431	1	ENSOARG00000005852,ENSOARG00000009726,ENSOARG00000004233,ENSOARG00000003949,ENSOARG00000015605,ENSOARG00000017386
GO:0016569	covalent chromatin modification	0.020433790263431	0.020433790263431	1	ENSOARG00000000493,ENSOARG00000000801,ENSOARG00000016329,ENSOARG00000008748,ENSOARG00000011564,ENSOARG00000016453,ENSOARG00000019375,ENSOARG00000001523,ENSOARG00000019780,ENSOARG00000001020,ENSOARG00000008936,ENSOARG00000011812,ENSOARG00000012096,ENSOARG00000005806,ENSOARG00000003568,ENSOARG00000017317,ENSOARG00000014177,ENSOARG00000008314,ENSOARG00000012359,ENSOARG00000000539,ENSOARG00000011068,…
GO:0009648	photoperiodism	0.020433790263431	0.020433790263431	1	ENSOARG00000011235,ENSOARG00000011142,ENSOARG00000002386,ENSOARG00000004233,ENSOARG00000018911,ENSOARG00000007759
GO:0046649	lymphocyte activation	0.020433790263431	0.020433790263431	1	ENSOARG00000008827,ENSOARG00000005473,ENSOARG00000020968,ENSOARG00000009017,ENSOARG00000013646,ENSOARG00000007588,ENSOARG00000009246,ENSOARG00000018760,ENSOARG00000019234,ENSOARG00000006528,ENSOARG00000011256,ENSOARG00000005050,ENSOARG00000015006,ENSOARG00000015356,ENSOARG00000013918,ENSOARG00000003099,ENSOARG00000009454,ENSOARG00000012102,ENSOARG00000010857,ENSOARG00000011242,ENSOARG00000013765,…
GO:0034645	cellular macromolecule biosynthetic process	0.020433790263431	0.020433790263431	1	ENSOARG00000018016,ENSOARG00000019591,ENSOARG00000000493,ENSOARG00000000801,ENSOARG00000002220,ENSOARG00000002334,ENSOARG00000004077,ENSOARG00000005145,ENSOARG00000007040,ENSOARG00000009941,ENSOARG00000016329,ENSOARG00000020953,ENSOARG00000020987,ENSOARG00000001610,ENSOARG00000003126,ENSOARG00000003647,ENSOARG00000005827,ENSOARG00000005974,ENSOARG00000009591,ENSOARG00000019619,ENSOARG00000020606,…
GO:0044819	mitotic G1/S transition checkpoint	0.020433790263431	0.020433790263431	1	ENSOARG00000017720,ENSOARG00000004233,ENSOARG00000006013,ENSOARG00000011734,ENSOARG00000015571,ENSOARG00000013636
GO:0016570	histone modification	0.021884175229428	0.021884175229428	1	ENSOARG00000000493,ENSOARG00000000801,ENSOARG00000016329,ENSOARG00000008748,ENSOARG00000011564,ENSOARG00000016453,ENSOARG00000019375,ENSOARG00000001523,ENSOARG00000019780,ENSOARG00000001020,ENSOARG00000008936,ENSOARG00000011812,ENSOARG00000012096,ENSOARG00000005806,ENSOARG00000003568,ENSOARG00000017317,ENSOARG00000014177,ENSOARG00000008314,ENSOARG00000012359,ENSOARG00000000539,ENSOARG00000011068,…
GO:1903506	regulation of nucleic acid-templated transcription	0.026024712898488	0.026024712898488	1	ENSOARG00000018016,ENSOARG00000019591,ENSOARG00000000493,ENSOARG00000000801,ENSOARG00000004077,ENSOARG00000005145,ENSOARG00000016329,ENSOARG00000020953,ENSOARG00000020987,ENSOARG00000001610,ENSOARG00000003126,ENSOARG00000003647,ENSOARG00000005608,ENSOARG00000005827,ENSOARG00000005974,ENSOARG00000009591,ENSOARG00000019619,ENSOARG00000011235,ENSOARG00000015858,ENSOARG00000005613,ENSOARG00000005852,…
GO:0043467	regulation of generation of precursor metabolites and energy	0.026024712898488	0.026024712898488	1	ENSOARG00000018016,ENSOARG00000019619,ENSOARG00000017957,ENSOARG00000007179,ENSOARG00000019427,ENSOARG00000005763,ENSOARG00000010857,ENSOARG00000014606,ENSOARG00000006526,ENSOARG00000012783,ENSOARG00000013995,ENSOARG00000015367,ENSOARG00000007154,ENSOARG00000002256
GO:0019318	hexose metabolic process	0.026204557728725	0.026204557728725	1	ENSOARG00000018016,ENSOARG00000011235,ENSOARG00000017957,ENSOARG00000019427,ENSOARG00000017256,ENSOARG00000004248,ENSOARG00000010586,ENSOARG00000016707,ENSOARG00000012384,ENSOARG00000019237,ENSOARG00000004577,ENSOARG00000004234,ENSOARG00000008756,ENSOARG00000018166,ENSOARG00000012575,ENSOARG00000002424,ENSOARG00000009712,ENSOARG00000004502,ENSOARG00000006526,ENSOARG00000012783,ENSOARG00000005308,…
GO:0033554	cellular response to stress	0.026204557728725	0.026204557728725	1	ENSOARG00000017668,ENSOARG00000000454,ENSOARG00000000801,ENSOARG00000011128,ENSOARG00000005852,ENSOARG00000010234,ENSOARG00000012171,ENSOARG00000009307,ENSOARG00000015541,ENSOARG00000010812,ENSOARG00000011564,ENSOARG00000000855,ENSOARG00000013369,ENSOARG00000016453,ENSOARG00000008907,ENSOARG00000018878,ENSOARG00000011256,ENSOARG00000017256,ENSOARG00000005742,ENSOARG00000011812,ENSOARG00000012096,…
GO:2001141	regulation of RNA biosynthetic process	0.027325717425389	0.027325717425389	1	ENSOARG00000018016,ENSOARG00000019591,ENSOARG00000000493,ENSOARG00000000801,ENSOARG00000004077,ENSOARG00000005145,ENSOARG00000016329,ENSOARG00000020953,ENSOARG00000020987,ENSOARG00000001610,ENSOARG00000003126,ENSOARG00000003647,ENSOARG00000005608,ENSOARG00000005827,ENSOARG00000005974,ENSOARG00000009591,ENSOARG00000019619,ENSOARG00000011235,ENSOARG00000015858,ENSOARG00000005613,ENSOARG00000005852,…
GO:0045892	negative regulation of transcription, DNA-templated	0.028010993109845	0.028010993109845	1	ENSOARG00000000493,ENSOARG00000000801,ENSOARG00000004077,ENSOARG00000005145,ENSOARG00000016329,ENSOARG00000020987,ENSOARG00000003126,ENSOARG00000003647,ENSOARG00000009591,ENSOARG00000019619,ENSOARG00000010234,ENSOARG00000010474,ENSOARG00000007318,ENSOARG00000000446,ENSOARG00000019375,ENSOARG00000007588,ENSOARG00000007713,ENSOARG00000008907,ENSOARG00000009931,ENSOARG00000016400,ENSOARG00000019427,…
GO:0044783	G1 DNA damage checkpoint	0.032016377608494	0.032016377608494	1	ENSOARG00000017720,ENSOARG00000004233,ENSOARG00000006013,ENSOARG00000011734,ENSOARG00000015571,ENSOARG00000013636
GO:0002757	immune response-activating signal transduction	0.032016377608494	0.032016377608494	1	ENSOARG00000016329,ENSOARG00000019260,ENSOARG00000010806,ENSOARG00000015440,ENSOARG00000015215,ENSOARG00000013646,ENSOARG00000019143,ENSOARG00000008180,ENSOARG00000012188,ENSOARG00000011242,ENSOARG00000008016,ENSOARG00000001566,ENSOARG00000013941,ENSOARG00000019106,ENSOARG00000001700,ENSOARG00000004166,ENSOARG00000014239,ENSOARG00000008984,ENSOARG00000015529,ENSOARG00000013114,ENSOARG00000004978,…
GO:0022607	cellular component assembly	0.034572702464614	0.034572702464614	1	ENSOARG00000017668,ENSOARG00000018675,ENSOARG00000019293,ENSOARG00000019591,ENSOARG00000002334,ENSOARG00000020632,ENSOARG00000004864,ENSOARG00000012086,ENSOARG00000017153,ENSOARG00000011864,ENSOARG00000013261,ENSOARG00000015440,ENSOARG00000005473,ENSOARG00000011482,ENSOARG00000016188,ENSOARG00000020051,ENSOARG00000010812,ENSOARG00000010902,ENSOARG00000002720,ENSOARG00000003941,ENSOARG00000006521,…
GO:0051246	regulation of protein metabolic process	0.035910359542619	0.035910359542619	1	ENSOARG00000017668,ENSOARG00000019591,ENSOARG00000020454,ENSOARG00000000493,ENSOARG00000002334,ENSOARG00000016329,ENSOARG00000003647,ENSOARG00000009591,ENSOARG00000004352,ENSOARG00000011128,ENSOARG00000015031,ENSOARG00000005473,ENSOARG00000005852,ENSOARG00000010234,ENSOARG00000009307,ENSOARG00000015541,ENSOARG00000016188,ENSOARG00000020051,ENSOARG00000020968,ENSOARG00000006521,ENSOARG00000008804,…
GO:0071158	positive regulation of cell cycle arrest	0.035954828715589	0.035954828715589	1	ENSOARG00000017720,ENSOARG00000004233,ENSOARG00000007468,ENSOARG00000013588,ENSOARG00000012859,ENSOARG00000019150,ENSOARG00000015571,ENSOARG00000013636
GO:0032446	protein modification by small protein conjugation	0.038215450561949	0.038215450561949	1	ENSOARG00000001446,ENSOARG00000004352,ENSOARG00000005852,ENSOARG00000019664,ENSOARG00000020051,ENSOARG00000010202,ENSOARG00000010218,ENSOARG00000011564,ENSOARG00000011992,ENSOARG00000014661,ENSOARG00000020539,ENSOARG00000000855,ENSOARG00000005952,ENSOARG00000019677,ENSOARG00000001523,ENSOARG00000001020,ENSOARG00000005413,ENSOARG00000011812,ENSOARG00000013586,ENSOARG00000017240,ENSOARG00000005787,…
GO:0072332	intrinsic apoptotic signaling pathway by p53 class mediator	0.038215450561949	0.038215450561949	1	ENSOARG00000011242,ENSOARG00000007229,ENSOARG00000015629,ENSOARG00000010957,ENSOARG00000004233,ENSOARG00000006393,ENSOARG00000019150,ENSOARG00000015571,ENSOARG00000005308,ENSOARG00000015752,ENSOARG00000007154,ENSOARG00000003491,ENSOARG00000003184
GO:0045333	cellular respiration	0.041385969043233	0.041385969043233	1	ENSOARG00000018675,ENSOARG00000009782,ENSOARG00000011278,ENSOARG00000015952,ENSOARG00000017957,ENSOARG00000007179,ENSOARG00000018307,ENSOARG00000005806,ENSOARG00000006504,ENSOARG00000014862,ENSOARG00000005763,ENSOARG00000008825,ENSOARG00000014606,ENSOARG00000015619,ENSOARG00000000242,ENSOARG00000019150,ENSOARG00000015367,ENSOARG00000013051,ENSOARG00000005841,ENSOARG00000002256
GO:0006289	nucleotide-excision repair	0.041385969043233	0.041385969043233	1	ENSOARG00000002015,ENSOARG00000008074,ENSOARG00000002477,ENSOARG00000009857,ENSOARG00000009950,ENSOARG00000015571,ENSOARG00000000732,ENSOARG00000010909,ENSOARG00000016553,ENSOARG00000017208,ENSOARG00000005469
GO:0010906	regulation of glucose metabolic process	0.041385969043233	0.041385969043233	1	ENSOARG00000018016,ENSOARG00000011235,ENSOARG00000019427,ENSOARG00000017256,ENSOARG00000004248,ENSOARG00000016707,ENSOARG00000004234,ENSOARG00000018166,ENSOARG00000009712,ENSOARG00000006526,ENSOARG00000012783,ENSOARG00000005308,ENSOARG00000018523,ENSOARG00000013995,ENSOARG00000006281
GO:0032482	Rab protein signal transduction	0.041385969043233	0.041385969043233	1	ENSOARG00000001584,ENSOARG00000017466,ENSOARG00000005998
GO:0032483	regulation of Rab protein signal transduction	0.041385969043233	0.041385969043233	1	ENSOARG00000001584,ENSOARG00000017466,ENSOARG00000005998
GO:0008630	intrinsic apoptotic signaling pathway in response to DNA damage	0.041385969043233	0.041385969043233	1	ENSOARG00000005852,ENSOARG00000010234,ENSOARG00000009460,ENSOARG00000010988,ENSOARG00000007229,ENSOARG00000009701,ENSOARG00000010957,ENSOARG00000004233,ENSOARG00000006262,ENSOARG00000015571,ENSOARG00000015752,ENSOARG00000006281,ENSOARG00000011212,ENSOARG00000007154,ENSOARG00000003491,ENSOARG00000003184
GO:0002764	immune response-regulating signaling pathway	0.042765782658557	0.042765782658557	1	ENSOARG00000016329,ENSOARG00000019260,ENSOARG00000010806,ENSOARG00000015440,ENSOARG00000015215,ENSOARG00000013646,ENSOARG00000019143,ENSOARG00000008180,ENSOARG00000012188,ENSOARG00000011242,ENSOARG00000008016,ENSOARG00000001566,ENSOARG00000013941,ENSOARG00000019106,ENSOARG00000001700,ENSOARG00000004166,ENSOARG00000008369,ENSOARG00000014239,ENSOARG00000008984,ENSOARG00000015529,ENSOARG00000013114,…
GO:0016458	gene silencing	0.042765782658557	0.042765782658557	1	ENSOARG00000019591,ENSOARG00000019733,ENSOARG00000009282,ENSOARG00000018228,ENSOARG00000012096,ENSOARG00000005806,ENSOARG00000003168,ENSOARG00000014177,ENSOARG00000012359,ENSOARG00000003763,ENSOARG00000011068,ENSOARG00000010145,ENSOARG00000018063,ENSOARG00000004987,ENSOARG00000007468,ENSOARG00000003949,ENSOARG00000015571,ENSOARG00000007700,ENSOARG00000015645
GO:0043543	protein acylation	0.0431559487716	0.0431559487716	1	ENSOARG00000000801,ENSOARG00000005806,ENSOARG00000014862,ENSOARG00000012359,ENSOARG00000019969,ENSOARG00000011068,ENSOARG00000004263,ENSOARG00000013941,ENSOARG00000018339,ENSOARG00000010201,ENSOARG00000007001,ENSOARG00000011138,ENSOARG00000007468,ENSOARG00000012568,ENSOARG00000018911,ENSOARG00000018523,ENSOARG00000009593,ENSOARG00000006306,ENSOARG00000011364,ENSOARG00000013120,ENSOARG00000000065,…
GO:0016073	snRNA metabolic process	0.044682355979161	0.044682355979161	1	ENSOARG00000001561,ENSOARG00000015017,ENSOARG00000004360,ENSOARG00000004725,ENSOARG00000015339,ENSOARG00000016276,ENSOARG00000016948,ENSOARG00000005576
GO:0009649	entrainment of circadian clock	0.044838729742028	0.044838729742028	1	ENSOARG00000011235,ENSOARG00000011142,ENSOARG00000002386,ENSOARG00000004233,ENSOARG00000018911,ENSOARG00000007759
GO:0006977	DNA damage response, signal transduction by p53 class mediator resulting in cell cycle arrest	0.045318075463905	0.045318075463905	1	ENSOARG00000017720,ENSOARG00000004233,ENSOARG00000015571,ENSOARG00000013636

## Sheet: darkgreen
GO.ID	Description	p.Val	FDR	Phenotype	Genes
GO:0016071	mRNA metabolic process	3.79E-18	3.79E-18	1	ENSOARG00000019439,ENSOARG00000005373,ENSOARG00000019369,ENSOARG00000019651,ENSOARG00000020034,ENSOARG00000004975,ENSOARG00000013038,ENSOARG00000020530,ENSOARG00000020552,ENSOARG00000011162,ENSOARG00000007741,ENSOARG00000008935,ENSOARG00000011233,ENSOARG00000011386,ENSOARG00000016097,ENSOARG00000015374,ENSOARG00000019624,ENSOARG00000000666,ENSOARG00000001899,ENSOARG00000002698,ENSOARG00000006348,…
GO:0006396	RNA processing	3.86E-14	3.86E-14	1	ENSOARG00000019439,ENSOARG00000019769,ENSOARG00000020140,ENSOARG00000005373,ENSOARG00000011887,ENSOARG00000017983,ENSOARG00000019369,ENSOARG00000019651,ENSOARG00000004975,ENSOARG00000013038,ENSOARG00000020552,ENSOARG00000005871,ENSOARG00000011162,ENSOARG00000011314,ENSOARG00000008935,ENSOARG00000011233,ENSOARG00000011386,ENSOARG00000016097,ENSOARG00000015374,ENSOARG00000016541,ENSOARG00000000666,…
GO:0006397	mRNA processing	9.64E-13	9.64E-13	1	ENSOARG00000019439,ENSOARG00000005373,ENSOARG00000019369,ENSOARG00000019651,ENSOARG00000004975,ENSOARG00000013038,ENSOARG00000020552,ENSOARG00000011162,ENSOARG00000008935,ENSOARG00000011233,ENSOARG00000016097,ENSOARG00000015374,ENSOARG00000000666,ENSOARG00000006348,ENSOARG00000006453,ENSOARG00000017819,ENSOARG00000019701,ENSOARG00000019198,ENSOARG00000020532,ENSOARG00000011853,ENSOARG00000020610,…
GO:0000377	RNA splicing, via transesterification reactions with bulged adenosine as nucleophile	7.76E-11	7.76E-11	1	ENSOARG00000019439,ENSOARG00000005373,ENSOARG00000019651,ENSOARG00000004975,ENSOARG00000013038,ENSOARG00000020552,ENSOARG00000011162,ENSOARG00000008935,ENSOARG00000011233,ENSOARG00000015374,ENSOARG00000000666,ENSOARG00000006348,ENSOARG00000017819,ENSOARG00000019701,ENSOARG00000011853,ENSOARG00000020610,ENSOARG00000006944,ENSOARG00000011507,ENSOARG00000003961,ENSOARG00000000319,ENSOARG00000012223,…
GO:0000375	RNA splicing, via transesterification reactions	7.76E-11	7.76E-11	1	ENSOARG00000019439,ENSOARG00000005373,ENSOARG00000019651,ENSOARG00000004975,ENSOARG00000013038,ENSOARG00000020552,ENSOARG00000011162,ENSOARG00000008935,ENSOARG00000011233,ENSOARG00000015374,ENSOARG00000000666,ENSOARG00000006348,ENSOARG00000017819,ENSOARG00000019701,ENSOARG00000011853,ENSOARG00000020610,ENSOARG00000006944,ENSOARG00000011507,ENSOARG00000003961,ENSOARG00000000319,ENSOARG00000012223,…
GO:0000398	mRNA splicing, via spliceosome	7.76E-11	7.76E-11	1	ENSOARG00000019439,ENSOARG00000005373,ENSOARG00000019651,ENSOARG00000004975,ENSOARG00000013038,ENSOARG00000020552,ENSOARG00000011162,ENSOARG00000008935,ENSOARG00000011233,ENSOARG00000015374,ENSOARG00000000666,ENSOARG00000006348,ENSOARG00000017819,ENSOARG00000019701,ENSOARG00000011853,ENSOARG00000020610,ENSOARG00000006944,ENSOARG00000011507,ENSOARG00000003961,ENSOARG00000000319,ENSOARG00000012223,…
GO:0008380	RNA splicing	3.01E-10	3.01E-10	1	ENSOARG00000019439,ENSOARG00000005373,ENSOARG00000011887,ENSOARG00000019651,ENSOARG00000004975,ENSOARG00000013038,ENSOARG00000020552,ENSOARG00000011162,ENSOARG00000008935,ENSOARG00000011233,ENSOARG00000015374,ENSOARG00000016541,ENSOARG00000000666,ENSOARG00000006348,ENSOARG00000006984,ENSOARG00000017819,ENSOARG00000019701,ENSOARG00000019744,ENSOARG00000011853,ENSOARG00000020610,ENSOARG00000006944,…
GO:0051168	nuclear export	3.59E-07	3.59E-07	1	ENSOARG00000019369,ENSOARG00000000735,ENSOARG00000010744,ENSOARG00000020275,ENSOARG00000011233,ENSOARG00000016097,ENSOARG00000000666,ENSOARG00000018127,ENSOARG00000020532,ENSOARG00000000362,ENSOARG00000011218,ENSOARG00000018993,ENSOARG00000012602,ENSOARG00000002633,ENSOARG00000018208,ENSOARG00000020619,ENSOARG00000017959,ENSOARG00000008557,ENSOARG00000009565,ENSOARG00000009238,ENSOARG00000003688,…
GO:0016070	RNA metabolic process	3.92E-07	3.92E-07	1	ENSOARG00000019439,ENSOARG00000019769,ENSOARG00000020140,ENSOARG00000005373,ENSOARG00000011887,ENSOARG00000013259,ENSOARG00000014293,ENSOARG00000017983,ENSOARG00000019369,ENSOARG00000019651,ENSOARG00000020034,ENSOARG00000020658,ENSOARG00000004975,ENSOARG00000006704,ENSOARG00000013038,ENSOARG00000020422,ENSOARG00000020530,ENSOARG00000020548,ENSOARG00000020552,ENSOARG00000020687,ENSOARG00000000257,…
GO:0090304	nucleic acid metabolic process	5.93E-07	5.93E-07	1	ENSOARG00000019439,ENSOARG00000019769,ENSOARG00000020140,ENSOARG00000005373,ENSOARG00000011887,ENSOARG00000013259,ENSOARG00000014293,ENSOARG00000017983,ENSOARG00000019369,ENSOARG00000019651,ENSOARG00000020034,ENSOARG00000020658,ENSOARG00000004975,ENSOARG00000006704,ENSOARG00000013038,ENSOARG00000020422,ENSOARG00000020530,ENSOARG00000020548,ENSOARG00000020552,ENSOARG00000020687,ENSOARG00000000257,…
GO:0010467	gene expression	5.93E-07	5.93E-07	1	ENSOARG00000019439,ENSOARG00000019769,ENSOARG00000020140,ENSOARG00000005373,ENSOARG00000006888,ENSOARG00000011887,ENSOARG00000013259,ENSOARG00000013816,ENSOARG00000014293,ENSOARG00000017983,ENSOARG00000019369,ENSOARG00000019651,ENSOARG00000020034,ENSOARG00000020658,ENSOARG00000000735,ENSOARG00000004975,ENSOARG00000006704,ENSOARG00000010744,ENSOARG00000013038,ENSOARG00000020275,ENSOARG00000020422,…
GO:0009057	macromolecule catabolic process	5.93E-07	5.93E-07	1	ENSOARG00000019520,ENSOARG00000019203,ENSOARG00000020034,ENSOARG00000020460,ENSOARG00000020347,ENSOARG00000020687,ENSOARG00000012247,ENSOARG00000007741,ENSOARG00000011233,ENSOARG00000011386,ENSOARG00000014522,ENSOARG00000014752,ENSOARG00000015344,ENSOARG00000016922,ENSOARG00000019624,ENSOARG00000001899,ENSOARG00000002698,ENSOARG00000008490,ENSOARG00000012928,ENSOARG00000015431,ENSOARG00000019311,…
GO:0043170	macromolecule metabolic process	6.87E-07	6.87E-07	1	ENSOARG00000018827,ENSOARG00000000304,ENSOARG00000019439,ENSOARG00000019520,ENSOARG00000019769,ENSOARG00000020140,ENSOARG00000020465,ENSOARG00000005373,ENSOARG00000006888,ENSOARG00000011887,ENSOARG00000012635,ENSOARG00000013259,ENSOARG00000013816,ENSOARG00000014293,ENSOARG00000016770,ENSOARG00000017983,ENSOARG00000019203,ENSOARG00000019369,ENSOARG00000019651,ENSOARG00000020034,ENSOARG00000020460,…
GO:0044237	cellular metabolic process	2.49725140447338E-06	2.49725140447338E-06	1	ENSOARG00000018827,ENSOARG00000000304,ENSOARG00000019439,ENSOARG00000019520,ENSOARG00000019769,ENSOARG00000020140,ENSOARG00000020465,ENSOARG00000001472,ENSOARG00000005373,ENSOARG00000006888,ENSOARG00000011887,ENSOARG00000012635,ENSOARG00000013259,ENSOARG00000013816,ENSOARG00000014293,ENSOARG00000016770,ENSOARG00000017983,ENSOARG00000019203,ENSOARG00000019369,ENSOARG00000019651,ENSOARG00000020034,…
GO:0070647	protein modification by small protein conjugation or removal	5.7171431972792E-06	5.7171431972792E-06	1	ENSOARG00000020465,ENSOARG00000014293,ENSOARG00000002800,ENSOARG00000018431,ENSOARG00000020347,ENSOARG00000020363,ENSOARG00000020662,ENSOARG00000020687,ENSOARG00000006563,ENSOARG00000012247,ENSOARG00000012283,ENSOARG00000014522,ENSOARG00000014752,ENSOARG00000017555,ENSOARG00000008490,ENSOARG00000012928,ENSOARG00000019311,ENSOARG00000018147,ENSOARG00000015813,ENSOARG00000016967,ENSOARG00000005832,…
GO:0006139	nucleobase-containing compound metabolic process	8.62215015860467E-06	8.62215015860467E-06	1	ENSOARG00000019439,ENSOARG00000019769,ENSOARG00000020140,ENSOARG00000005373,ENSOARG00000011887,ENSOARG00000013259,ENSOARG00000014293,ENSOARG00000017983,ENSOARG00000019369,ENSOARG00000019651,ENSOARG00000020034,ENSOARG00000020658,ENSOARG00000004975,ENSOARG00000006704,ENSOARG00000012394,ENSOARG00000013038,ENSOARG00000020220,ENSOARG00000020422,ENSOARG00000020530,ENSOARG00000020548,ENSOARG00000020552,…
GO:0022613	ribonucleoprotein complex biogenesis	9.7152722523194E-06	9.7152722523194E-06	1	ENSOARG00000019651,ENSOARG00000004975,ENSOARG00000004511,ENSOARG00000011314,ENSOARG00000011233,ENSOARG00000011386,ENSOARG00000015374,ENSOARG00000019701,ENSOARG00000014817,ENSOARG00000020532,ENSOARG00000011853,ENSOARG00000020610,ENSOARG00000011507,ENSOARG00000010483,ENSOARG00000010674,ENSOARG00000014786,ENSOARG00000007556,ENSOARG00000015047,ENSOARG00000003668,ENSOARG00000014314,ENSOARG00000009317,…
GO:0044265	cellular macromolecule catabolic process	1.17675691038755E-05	1.17675691038755E-05	1	ENSOARG00000019520,ENSOARG00000019203,ENSOARG00000020034,ENSOARG00000020347,ENSOARG00000020687,ENSOARG00000012247,ENSOARG00000007741,ENSOARG00000011233,ENSOARG00000011386,ENSOARG00000014522,ENSOARG00000014752,ENSOARG00000015344,ENSOARG00000016922,ENSOARG00000019624,ENSOARG00000001899,ENSOARG00000002698,ENSOARG00000008490,ENSOARG00000012928,ENSOARG00000019311,ENSOARG00000006500,ENSOARG00000018147,…
GO:0006413	translational initiation	2.15485488325059E-05	2.15485488325059E-05	1	ENSOARG00000010744,ENSOARG00000020596,ENSOARG00000020620,ENSOARG00000004511,ENSOARG00000011233,ENSOARG00000000666,ENSOARG00000002698,ENSOARG00000020774,ENSOARG00000015373,ENSOARG00000015905,ENSOARG00000009893,ENSOARG00000002621,ENSOARG00000010674,ENSOARG00000014786,ENSOARG00000002524,ENSOARG00000002622,ENSOARG00000006063
GO:0046483	heterocycle metabolic process	2.25488073255411E-05	2.25488073255411E-05	1	ENSOARG00000019439,ENSOARG00000019769,ENSOARG00000020140,ENSOARG00000001472,ENSOARG00000005373,ENSOARG00000011887,ENSOARG00000013259,ENSOARG00000014293,ENSOARG00000017983,ENSOARG00000019369,ENSOARG00000019651,ENSOARG00000020034,ENSOARG00000020658,ENSOARG00000004975,ENSOARG00000006704,ENSOARG00000012394,ENSOARG00000013038,ENSOARG00000020220,ENSOARG00000020422,ENSOARG00000020530,ENSOARG00000020548,…
GO:0006913	nucleocytoplasmic transport	2.42368861379714E-05	2.42368861379714E-05	1	ENSOARG00000019369,ENSOARG00000020658,ENSOARG00000000735,ENSOARG00000010744,ENSOARG00000020139,ENSOARG00000020275,ENSOARG00000011233,ENSOARG00000016097,ENSOARG00000000666,ENSOARG00000018127,ENSOARG00000019034,ENSOARG00000020532,ENSOARG00000000362,ENSOARG00000011218,ENSOARG00000018993,ENSOARG00000012602,ENSOARG00000002633,ENSOARG00000018208,ENSOARG00000020619,ENSOARG00000013128,ENSOARG00000017959,…
GO:0051169	nuclear transport	2.42368861379714E-05	2.42368861379714E-05	1	ENSOARG00000019369,ENSOARG00000020658,ENSOARG00000000735,ENSOARG00000010744,ENSOARG00000020139,ENSOARG00000020275,ENSOARG00000011233,ENSOARG00000016097,ENSOARG00000000666,ENSOARG00000018127,ENSOARG00000019034,ENSOARG00000020532,ENSOARG00000000362,ENSOARG00000011218,ENSOARG00000018993,ENSOARG00000012602,ENSOARG00000002633,ENSOARG00000018208,ENSOARG00000020619,ENSOARG00000013128,ENSOARG00000017959,…
GO:0006725	cellular aromatic compound metabolic process	2.92308515958831E-05	2.92308515958831E-05	1	ENSOARG00000019439,ENSOARG00000019769,ENSOARG00000020140,ENSOARG00000001472,ENSOARG00000005373,ENSOARG00000011887,ENSOARG00000013259,ENSOARG00000014293,ENSOARG00000017983,ENSOARG00000019369,ENSOARG00000019651,ENSOARG00000020034,ENSOARG00000020658,ENSOARG00000004975,ENSOARG00000006704,ENSOARG00000012394,ENSOARG00000013038,ENSOARG00000020220,ENSOARG00000020422,ENSOARG00000020530,ENSOARG00000020548,…
GO:0006807	nitrogen compound metabolic process	4.25502827097728E-05	4.25502827097728E-05	1	ENSOARG00000018827,ENSOARG00000000304,ENSOARG00000019439,ENSOARG00000019520,ENSOARG00000019769,ENSOARG00000020140,ENSOARG00000020465,ENSOARG00000001472,ENSOARG00000005373,ENSOARG00000006888,ENSOARG00000011887,ENSOARG00000012635,ENSOARG00000013259,ENSOARG00000013816,ENSOARG00000014293,ENSOARG00000016770,ENSOARG00000017983,ENSOARG00000019203,ENSOARG00000019369,ENSOARG00000019651,ENSOARG00000020034,…
GO:0030163	protein catabolic process	4.82526953351873E-05	4.82526953351873E-05	1	ENSOARG00000019520,ENSOARG00000019203,ENSOARG00000020460,ENSOARG00000020347,ENSOARG00000020687,ENSOARG00000012247,ENSOARG00000014522,ENSOARG00000014752,ENSOARG00000015344,ENSOARG00000016922,ENSOARG00000008490,ENSOARG00000012928,ENSOARG00000015431,ENSOARG00000019311,ENSOARG00000006500,ENSOARG00000018147,ENSOARG00000018210,ENSOARG00000016967,ENSOARG00000005533,ENSOARG00000005832,ENSOARG00000018057,…
GO:0006611	protein export from nucleus	9.05136654734115E-05	9.05136654734115E-05	1	ENSOARG00000019369,ENSOARG00000000735,ENSOARG00000010744,ENSOARG00000020275,ENSOARG00000011233,ENSOARG00000016097,ENSOARG00000018127,ENSOARG00000000362,ENSOARG00000011218,ENSOARG00000018993,ENSOARG00000012602,ENSOARG00000002633,ENSOARG00000017959,ENSOARG00000009565,ENSOARG00000009238,ENSOARG00000003688,ENSOARG00000006159
GO:1901360	organic cyclic compound metabolic process	9.06445289825239E-05	9.06445289825239E-05	1	ENSOARG00000019439,ENSOARG00000019769,ENSOARG00000020140,ENSOARG00000001472,ENSOARG00000005373,ENSOARG00000011887,ENSOARG00000013259,ENSOARG00000014293,ENSOARG00000017983,ENSOARG00000019369,ENSOARG00000019651,ENSOARG00000020034,ENSOARG00000020658,ENSOARG00000004975,ENSOARG00000006704,ENSOARG00000012394,ENSOARG00000013038,ENSOARG00000020220,ENSOARG00000020422,ENSOARG00000020530,ENSOARG00000020548,…
GO:0071704	organic substance metabolic process	0.000112742008177	0.000112742008177	1	ENSOARG00000018827,ENSOARG00000000304,ENSOARG00000019439,ENSOARG00000019520,ENSOARG00000019769,ENSOARG00000020140,ENSOARG00000020465,ENSOARG00000001472,ENSOARG00000005373,ENSOARG00000006888,ENSOARG00000011887,ENSOARG00000012635,ENSOARG00000013259,ENSOARG00000013816,ENSOARG00000014293,ENSOARG00000016770,ENSOARG00000017983,ENSOARG00000019203,ENSOARG00000019369,ENSOARG00000019651,ENSOARG00000020034,…
GO:0034641	cellular nitrogen compound metabolic process	0.000118261508827	0.000118261508827	1	ENSOARG00000019439,ENSOARG00000019769,ENSOARG00000020140,ENSOARG00000001472,ENSOARG00000005373,ENSOARG00000011887,ENSOARG00000013259,ENSOARG00000014293,ENSOARG00000017983,ENSOARG00000019369,ENSOARG00000019651,ENSOARG00000020034,ENSOARG00000020658,ENSOARG00000004975,ENSOARG00000006704,ENSOARG00000010744,ENSOARG00000012394,ENSOARG00000013038,ENSOARG00000020220,ENSOARG00000020422,ENSOARG00000020530,…
GO:0071826	ribonucleoprotein complex subunit organization	0.000130933570954	0.000130933570954	1	ENSOARG00000019651,ENSOARG00000004975,ENSOARG00000004511,ENSOARG00000011233,ENSOARG00000015374,ENSOARG00000019701,ENSOARG00000020532,ENSOARG00000011853,ENSOARG00000020610,ENSOARG00000011507,ENSOARG00000010674,ENSOARG00000014786,ENSOARG00000007556,ENSOARG00000013591,ENSOARG00000014314,ENSOARG00000009317,ENSOARG00000003558,ENSOARG00000004475,ENSOARG00000003331,ENSOARG00000003231,ENSOARG00000010823,…
GO:0022618	ribonucleoprotein complex assembly	0.000150493213844	0.000150493213844	1	ENSOARG00000019651,ENSOARG00000004975,ENSOARG00000004511,ENSOARG00000011233,ENSOARG00000015374,ENSOARG00000019701,ENSOARG00000020532,ENSOARG00000011853,ENSOARG00000020610,ENSOARG00000011507,ENSOARG00000010674,ENSOARG00000014786,ENSOARG00000007556,ENSOARG00000014314,ENSOARG00000009317,ENSOARG00000003558,ENSOARG00000004475,ENSOARG00000003331,ENSOARG00000003231,ENSOARG00000010823,ENSOARG00000010609
GO:0044238	primary metabolic process	0.000150493213844	0.000150493213844	1	ENSOARG00000018827,ENSOARG00000000304,ENSOARG00000019439,ENSOARG00000019520,ENSOARG00000019769,ENSOARG00000020140,ENSOARG00000020465,ENSOARG00000005373,ENSOARG00000006888,ENSOARG00000011887,ENSOARG00000012635,ENSOARG00000013259,ENSOARG00000013816,ENSOARG00000014293,ENSOARG00000016770,ENSOARG00000017983,ENSOARG00000019203,ENSOARG00000019369,ENSOARG00000019651,ENSOARG00000020034,ENSOARG00000020460,…
GO:0032446	protein modification by small protein conjugation	0.000159488066681	0.000159488066681	1	ENSOARG00000020465,ENSOARG00000014293,ENSOARG00000002800,ENSOARG00000018431,ENSOARG00000020347,ENSOARG00000020662,ENSOARG00000006563,ENSOARG00000012247,ENSOARG00000012283,ENSOARG00000014522,ENSOARG00000014752,ENSOARG00000017555,ENSOARG00000012928,ENSOARG00000018147,ENSOARG00000016967,ENSOARG00000005832,ENSOARG00000018057,ENSOARG00000002633,ENSOARG00000001779,ENSOARG00000018958,ENSOARG00000003808,…
GO:0009056	catabolic process	0.000159488066681	0.000159488066681	1	ENSOARG00000019520,ENSOARG00000006888,ENSOARG00000019203,ENSOARG00000020034,ENSOARG00000020460,ENSOARG00000020347,ENSOARG00000020596,ENSOARG00000020687,ENSOARG00000012247,ENSOARG00000007741,ENSOARG00000010103,ENSOARG00000011233,ENSOARG00000011386,ENSOARG00000014522,ENSOARG00000014752,ENSOARG00000015344,ENSOARG00000016922,ENSOARG00000019624,ENSOARG00000001899,ENSOARG00000002698,ENSOARG00000008490,…
GO:0006405	RNA export from nucleus	0.000227561351523	0.000227561351523	1	ENSOARG00000000735,ENSOARG00000020275,ENSOARG00000011233,ENSOARG00000016097,ENSOARG00000000666,ENSOARG00000020532,ENSOARG00000000362,ENSOARG00000011218,ENSOARG00000018993,ENSOARG00000018208,ENSOARG00000017959,ENSOARG00000009238,ENSOARG00000003688
GO:0046907	intracellular transport	0.000293706159856	0.000293706159856	1	ENSOARG00000008518,ENSOARG00000019369,ENSOARG00000020658,ENSOARG00000000735,ENSOARG00000010744,ENSOARG00000020139,ENSOARG00000020275,ENSOARG00000012247,ENSOARG00000011233,ENSOARG00000011612,ENSOARG00000016097,ENSOARG00000017068,ENSOARG00000020554,ENSOARG00000000666,ENSOARG00000008490,ENSOARG00000018127,ENSOARG00000018516,ENSOARG00000019990,ENSOARG00000001290,ENSOARG00000014446,ENSOARG00000019034,…
GO:0006403	RNA localization	0.000491643735888	0.000491643735888	1	ENSOARG00000000735,ENSOARG00000020275,ENSOARG00000011233,ENSOARG00000016097,ENSOARG00000017569,ENSOARG00000000666,ENSOARG00000020532,ENSOARG00000000362,ENSOARG00000011218,ENSOARG00000018993,ENSOARG00000018208,ENSOARG00000017959,ENSOARG00000003668,ENSOARG00000001696,ENSOARG00000009238,ENSOARG00000003688
GO:1903311	regulation of mRNA metabolic process	0.000551232570738	0.000551232570738	1	ENSOARG00000019369,ENSOARG00000013038,ENSOARG00000020552,ENSOARG00000007741,ENSOARG00000008935,ENSOARG00000011233,ENSOARG00000016097,ENSOARG00000000666,ENSOARG00000001899,ENSOARG00000002698,ENSOARG00000019198,ENSOARG00000020532,ENSOARG00000000579,ENSOARG00000009893,ENSOARG00000000319,ENSOARG00000013186,ENSOARG00000012402,ENSOARG00000006005,ENSOARG00000006053,ENSOARG00000013642
GO:0043632	modification-dependent macromolecule catabolic process	0.000570929800516	0.000570929800516	1	ENSOARG00000019203,ENSOARG00000020347,ENSOARG00000020687,ENSOARG00000012247,ENSOARG00000014522,ENSOARG00000014752,ENSOARG00000015344,ENSOARG00000019311,ENSOARG00000006500,ENSOARG00000018147,ENSOARG00000016967,ENSOARG00000005533,ENSOARG00000018057,ENSOARG00000017342,ENSOARG00000014520,ENSOARG00000002240,ENSOARG00000013802,ENSOARG00000018958,ENSOARG00000021109,ENSOARG00000009072,ENSOARG00000006293,…
GO:1901575	organic substance catabolic process	0.000620903384628	0.000620903384628	1	ENSOARG00000019520,ENSOARG00000019203,ENSOARG00000020034,ENSOARG00000020460,ENSOARG00000020347,ENSOARG00000020687,ENSOARG00000012247,ENSOARG00000007741,ENSOARG00000010103,ENSOARG00000011233,ENSOARG00000011386,ENSOARG00000014522,ENSOARG00000014752,ENSOARG00000015344,ENSOARG00000016922,ENSOARG00000019624,ENSOARG00000001899,ENSOARG00000002698,ENSOARG00000008490,ENSOARG00000012928,ENSOARG00000015431,…
GO:0044248	cellular catabolic process	0.000648125169856	0.000648125169856	1	ENSOARG00000019520,ENSOARG00000006888,ENSOARG00000019203,ENSOARG00000020034,ENSOARG00000020460,ENSOARG00000020347,ENSOARG00000020596,ENSOARG00000020687,ENSOARG00000012247,ENSOARG00000007741,ENSOARG00000010103,ENSOARG00000011233,ENSOARG00000011386,ENSOARG00000014522,ENSOARG00000014752,ENSOARG00000015344,ENSOARG00000016922,ENSOARG00000019624,ENSOARG00000001899,ENSOARG00000002698,ENSOARG00000008490,…
GO:0051649	establishment of localization in cell	0.000839311843031	0.000839311843031	1	ENSOARG00000008518,ENSOARG00000019369,ENSOARG00000020658,ENSOARG00000000735,ENSOARG00000010744,ENSOARG00000012394,ENSOARG00000020139,ENSOARG00000020275,ENSOARG00000012247,ENSOARG00000011233,ENSOARG00000011612,ENSOARG00000014522,ENSOARG00000016097,ENSOARG00000017068,ENSOARG00000020554,ENSOARG00000000666,ENSOARG00000008490,ENSOARG00000018127,ENSOARG00000018516,ENSOARG00000019990,ENSOARG00000001290,…
GO:0051603	proteolysis involved in cellular protein catabolic process	0.000896967586815	0.000896967586815	1	ENSOARG00000019520,ENSOARG00000019203,ENSOARG00000020347,ENSOARG00000020687,ENSOARG00000012247,ENSOARG00000014522,ENSOARG00000014752,ENSOARG00000015344,ENSOARG00000016922,ENSOARG00000008490,ENSOARG00000012928,ENSOARG00000019311,ENSOARG00000006500,ENSOARG00000018147,ENSOARG00000016967,ENSOARG00000005533,ENSOARG00000018057,ENSOARG00000017342,ENSOARG00000002240,ENSOARG00000013802,ENSOARG00000017558,…
GO:0044257	cellular protein catabolic process	0.001019244615364	0.001019244615364	1	ENSOARG00000019520,ENSOARG00000019203,ENSOARG00000020347,ENSOARG00000020687,ENSOARG00000012247,ENSOARG00000014522,ENSOARG00000014752,ENSOARG00000015344,ENSOARG00000016922,ENSOARG00000008490,ENSOARG00000012928,ENSOARG00000019311,ENSOARG00000006500,ENSOARG00000018147,ENSOARG00000016967,ENSOARG00000005533,ENSOARG00000018057,ENSOARG00000017342,ENSOARG00000002240,ENSOARG00000013802,ENSOARG00000017558,…
GO:0034248	regulation of cellular amide metabolic process	0.00114905651286	0.00114905651286	1	ENSOARG00000010744,ENSOARG00000020596,ENSOARG00000004511,ENSOARG00000007741,ENSOARG00000011233,ENSOARG00000016313,ENSOARG00000000666,ENSOARG00000001899,ENSOARG00000002698,ENSOARG00000020774,ENSOARG00000010271,ENSOARG00000015905,ENSOARG00000000579,ENSOARG00000009893,ENSOARG00000002621,ENSOARG00000009072,ENSOARG00000014786,ENSOARG00000013186,ENSOARG00000002524,ENSOARG00000005129,ENSOARG00000008600,…
GO:0008152	metabolic process	0.00114905651286	0.00114905651286	1	ENSOARG00000018827,ENSOARG00000000304,ENSOARG00000019439,ENSOARG00000019520,ENSOARG00000019769,ENSOARG00000020140,ENSOARG00000020465,ENSOARG00000001472,ENSOARG00000005373,ENSOARG00000006888,ENSOARG00000011887,ENSOARG00000012635,ENSOARG00000013259,ENSOARG00000013816,ENSOARG00000014293,ENSOARG00000016770,ENSOARG00000017983,ENSOARG00000019203,ENSOARG00000019369,ENSOARG00000019651,ENSOARG00000020034,…
GO:0044267	cellular protein metabolic process	0.001203320809205	0.001203320809205	1	ENSOARG00000018827,ENSOARG00000000304,ENSOARG00000019439,ENSOARG00000019520,ENSOARG00000020465,ENSOARG00000006888,ENSOARG00000012635,ENSOARG00000013816,ENSOARG00000014293,ENSOARG00000016770,ENSOARG00000019203,ENSOARG00000020520,ENSOARG00000000735,ENSOARG00000002800,ENSOARG00000010315,ENSOARG00000010744,ENSOARG00000018431,ENSOARG00000018897,ENSOARG00000020347,ENSOARG00000020363,ENSOARG00000020389,…
GO:0006511	ubiquitin-dependent protein catabolic process	0.001397631665865	0.001397631665865	1	ENSOARG00000019203,ENSOARG00000020347,ENSOARG00000020687,ENSOARG00000012247,ENSOARG00000014522,ENSOARG00000014752,ENSOARG00000015344,ENSOARG00000019311,ENSOARG00000006500,ENSOARG00000018147,ENSOARG00000016967,ENSOARG00000005533,ENSOARG00000018057,ENSOARG00000017342,ENSOARG00000002240,ENSOARG00000013802,ENSOARG00000018958,ENSOARG00000021109,ENSOARG00000009072,ENSOARG00000006293,ENSOARG00000014491,…
GO:0019941	modification-dependent protein catabolic process	0.001956562098825	0.001956562098825	1	ENSOARG00000019203,ENSOARG00000020347,ENSOARG00000020687,ENSOARG00000012247,ENSOARG00000014522,ENSOARG00000014752,ENSOARG00000015344,ENSOARG00000019311,ENSOARG00000006500,ENSOARG00000018147,ENSOARG00000016967,ENSOARG00000005533,ENSOARG00000018057,ENSOARG00000017342,ENSOARG00000002240,ENSOARG00000013802,ENSOARG00000018958,ENSOARG00000021109,ENSOARG00000009072,ENSOARG00000006293,ENSOARG00000014491,…
GO:0006402	mRNA catabolic process	0.001993318891763	0.001993318891763	1	ENSOARG00000020034,ENSOARG00000007741,ENSOARG00000011233,ENSOARG00000011386,ENSOARG00000019624,ENSOARG00000001899,ENSOARG00000002698,ENSOARG00000014520,ENSOARG00000000579,ENSOARG00000009893,ENSOARG00000014786,ENSOARG00000013186,ENSOARG00000014807,ENSOARG00000003668,ENSOARG00000013642,ENSOARG00000016637,ENSOARG00000000600
GO:0060255	regulation of macromolecule metabolic process	0.002021990303411	0.002021990303411	1	ENSOARG00000000304,ENSOARG00000019439,ENSOARG00000019769,ENSOARG00000020465,ENSOARG00000006888,ENSOARG00000013259,ENSOARG00000013816,ENSOARG00000014293,ENSOARG00000019369,ENSOARG00000019651,ENSOARG00000020034,ENSOARG00000020460,ENSOARG00000020658,ENSOARG00000000735,ENSOARG00000006704,ENSOARG00000010744,ENSOARG00000013038,ENSOARG00000018897,ENSOARG00000020389,ENSOARG00000020422,ENSOARG00000020548,…
GO:0050657	nucleic acid transport	0.002021990303411	0.002021990303411	1	ENSOARG00000000735,ENSOARG00000020275,ENSOARG00000011233,ENSOARG00000016097,ENSOARG00000000666,ENSOARG00000020532,ENSOARG00000000362,ENSOARG00000011218,ENSOARG00000018993,ENSOARG00000018208,ENSOARG00000017959,ENSOARG00000009238,ENSOARG00000003688
GO:0050658	RNA transport	0.002021990303411	0.002021990303411	1	ENSOARG00000000735,ENSOARG00000020275,ENSOARG00000011233,ENSOARG00000016097,ENSOARG00000000666,ENSOARG00000020532,ENSOARG00000000362,ENSOARG00000011218,ENSOARG00000018993,ENSOARG00000018208,ENSOARG00000017959,ENSOARG00000009238,ENSOARG00000003688
GO:0016567	protein ubiquitination	0.002175896175658	0.002175896175658	1	ENSOARG00000020465,ENSOARG00000014293,ENSOARG00000002800,ENSOARG00000018431,ENSOARG00000020347,ENSOARG00000012247,ENSOARG00000014522,ENSOARG00000014752,ENSOARG00000012928,ENSOARG00000018147,ENSOARG00000016967,ENSOARG00000005832,ENSOARG00000018057,ENSOARG00000002633,ENSOARG00000001779,ENSOARG00000018958,ENSOARG00000003808,ENSOARG00000009072,ENSOARG00000001013,ENSOARG00000011197,ENSOARG00000007706,…
GO:0006417	regulation of translation	0.002396172225133	0.002396172225133	1	ENSOARG00000010744,ENSOARG00000020596,ENSOARG00000004511,ENSOARG00000007741,ENSOARG00000011233,ENSOARG00000000666,ENSOARG00000001899,ENSOARG00000002698,ENSOARG00000020774,ENSOARG00000015905,ENSOARG00000000579,ENSOARG00000009893,ENSOARG00000002621,ENSOARG00000009072,ENSOARG00000014786,ENSOARG00000013186,ENSOARG00000002524,ENSOARG00000005129,ENSOARG00000008600,ENSOARG00000012136,ENSOARG00000001511,…
GO:1901565	organonitrogen compound catabolic process	0.002396172225133	0.002396172225133	1	ENSOARG00000019520,ENSOARG00000019203,ENSOARG00000020460,ENSOARG00000020347,ENSOARG00000020687,ENSOARG00000012247,ENSOARG00000010103,ENSOARG00000014522,ENSOARG00000014752,ENSOARG00000015344,ENSOARG00000016922,ENSOARG00000008490,ENSOARG00000012928,ENSOARG00000015431,ENSOARG00000007271,ENSOARG00000019311,ENSOARG00000006500,ENSOARG00000018147,ENSOARG00000018210,ENSOARG00000016967,ENSOARG00000005533,…
GO:0051236	establishment of RNA localization	0.002860870733905	0.002860870733905	1	ENSOARG00000000735,ENSOARG00000020275,ENSOARG00000011233,ENSOARG00000016097,ENSOARG00000000666,ENSOARG00000020532,ENSOARG00000000362,ENSOARG00000011218,ENSOARG00000018993,ENSOARG00000018208,ENSOARG00000017959,ENSOARG00000009238,ENSOARG00000003688
GO:0034622	cellular protein-containing complex assembly	0.002930097107113	0.002930097107113	1	ENSOARG00000019651,ENSOARG00000004975,ENSOARG00000020596,ENSOARG00000004511,ENSOARG00000013992,ENSOARG00000011233,ENSOARG00000011612,ENSOARG00000001763,ENSOARG00000015374,ENSOARG00000019495,ENSOARG00000019701,ENSOARG00000019990,ENSOARG00000019661,ENSOARG00000020532,ENSOARG00000000362,ENSOARG00000011853,ENSOARG00000020610,ENSOARG00000009435,ENSOARG00000008835,ENSOARG00000008740,ENSOARG00000000193,…
GO:0010608	posttranscriptional regulation of gene expression	0.003045662914351	0.003045662914351	1	ENSOARG00000019769,ENSOARG00000010744,ENSOARG00000020596,ENSOARG00000020674,ENSOARG00000004511,ENSOARG00000007741,ENSOARG00000011233,ENSOARG00000000666,ENSOARG00000001899,ENSOARG00000002698,ENSOARG00000020774,ENSOARG00000015905,ENSOARG00000000579,ENSOARG00000009893,ENSOARG00000021092,ENSOARG00000002621,ENSOARG00000009072,ENSOARG00000014786,ENSOARG00000013186,ENSOARG00000002524,ENSOARG00000005129,…
GO:0051641	cellular localization	0.004612277192135	0.004612277192135	1	ENSOARG00000006888,ENSOARG00000008518,ENSOARG00000019369,ENSOARG00000020658,ENSOARG00000020960,ENSOARG00000000735,ENSOARG00000010744,ENSOARG00000012394,ENSOARG00000020139,ENSOARG00000020275,ENSOARG00000020548,ENSOARG00000012247,ENSOARG00000005833,ENSOARG00000011233,ENSOARG00000011612,ENSOARG00000014522,ENSOARG00000014752,ENSOARG00000016097,ENSOARG00000017068,ENSOARG00000020554,ENSOARG00000000666,…
GO:0044260	cellular macromolecule metabolic process	0.004643738312266	0.004643738312266	1	ENSOARG00000018827,ENSOARG00000000304,ENSOARG00000019439,ENSOARG00000019520,ENSOARG00000019769,ENSOARG00000020465,ENSOARG00000006888,ENSOARG00000012635,ENSOARG00000013259,ENSOARG00000013816,ENSOARG00000014293,ENSOARG00000016770,ENSOARG00000017983,ENSOARG00000019203,ENSOARG00000019651,ENSOARG00000020034,ENSOARG00000020520,ENSOARG00000020658,ENSOARG00000000735,ENSOARG00000002800,ENSOARG00000006704,…
GO:0071216	cellular response to biotic stimulus	0.004803708878358	0.004803708878358	1	ENSOARG00000014293,ENSOARG00000020658,ENSOARG00000014522,ENSOARG00000012928,ENSOARG00000020774,ENSOARG00000006500,ENSOARG00000010271,ENSOARG00000007050,ENSOARG00000004350,ENSOARG00000011197,ENSOARG00000002524,ENSOARG00000007210,ENSOARG00000005899,ENSOARG00000006053,ENSOARG00000004971,ENSOARG00000018347
GO:0050684	regulation of mRNA processing	0.005066336770216	0.005066336770216	1	ENSOARG00000019369,ENSOARG00000013038,ENSOARG00000020552,ENSOARG00000008935,ENSOARG00000011233,ENSOARG00000016097,ENSOARG00000000666,ENSOARG00000019198,ENSOARG00000020532,ENSOARG00000000319,ENSOARG00000012402,ENSOARG00000006005,ENSOARG00000006053
GO:0006446	regulation of translational initiation	0.005446476020878	0.005446476020878	1	ENSOARG00000010744,ENSOARG00000020596,ENSOARG00000011233,ENSOARG00000000666,ENSOARG00000002698,ENSOARG00000020774,ENSOARG00000002621,ENSOARG00000002524,ENSOARG00000006063
GO:0042149	cellular response to glucose starvation	0.005564819163792	0.005564819163792	1	ENSOARG00000020471,ENSOARG00000012928,ENSOARG00000020774,ENSOARG00000021092,ENSOARG00000003826,ENSOARG00000009317,ENSOARG00000005821
GO:0006886	intracellular protein transport	0.006180191552931	0.006180191552931	1	ENSOARG00000019369,ENSOARG00000020658,ENSOARG00000000735,ENSOARG00000010744,ENSOARG00000020139,ENSOARG00000020275,ENSOARG00000012247,ENSOARG00000011233,ENSOARG00000011612,ENSOARG00000016097,ENSOARG00000020554,ENSOARG00000018127,ENSOARG00000001290,ENSOARG00000000362,ENSOARG00000011218,ENSOARG00000018147,ENSOARG00000018993,ENSOARG00000012602,ENSOARG00000018965,ENSOARG00000002633,ENSOARG00000002961,…
GO:0080090	regulation of primary metabolic process	0.006319505858595	0.006319505858595	1	ENSOARG00000000304,ENSOARG00000019439,ENSOARG00000019769,ENSOARG00000020465,ENSOARG00000006888,ENSOARG00000013259,ENSOARG00000013816,ENSOARG00000014293,ENSOARG00000019369,ENSOARG00000019651,ENSOARG00000020034,ENSOARG00000020460,ENSOARG00000020658,ENSOARG00000000735,ENSOARG00000006704,ENSOARG00000010744,ENSOARG00000013038,ENSOARG00000018897,ENSOARG00000020389,ENSOARG00000020422,ENSOARG00000020548,…
GO:0034976	response to endoplasmic reticulum stress	0.006676000177015	0.006676000177015	1	ENSOARG00000020620,ENSOARG00000020687,ENSOARG00000012247,ENSOARG00000010908,ENSOARG00000008490,ENSOARG00000012928,ENSOARG00000020774,ENSOARG00000006500,ENSOARG00000005533,ENSOARG00000002240,ENSOARG00000009072,ENSOARG00000004064,ENSOARG00000002524,ENSOARG00000009076,ENSOARG00000007011,ENSOARG00000015743,ENSOARG00000016445,ENSOARG00000004528
GO:0044085	cellular component biogenesis	0.006676000177015	0.006676000177015	1	ENSOARG00000020471,ENSOARG00000008518,ENSOARG00000014293,ENSOARG00000017921,ENSOARG00000019651,ENSOARG00000020460,ENSOARG00000020960,ENSOARG00000004975,ENSOARG00000018897,ENSOARG00000020068,ENSOARG00000020347,ENSOARG00000020422,ENSOARG00000020552,ENSOARG00000020596,ENSOARG00000004511,ENSOARG00000011314,ENSOARG00000013992,ENSOARG00000011233,ENSOARG00000011386,ENSOARG00000011612,ENSOARG00000016313,…
GO:0051171	regulation of nitrogen compound metabolic process	0.006722118177066	0.006722118177066	1	ENSOARG00000000304,ENSOARG00000019439,ENSOARG00000019769,ENSOARG00000020465,ENSOARG00000006888,ENSOARG00000013259,ENSOARG00000013816,ENSOARG00000014293,ENSOARG00000019369,ENSOARG00000019651,ENSOARG00000020034,ENSOARG00000020460,ENSOARG00000020658,ENSOARG00000000735,ENSOARG00000006704,ENSOARG00000010744,ENSOARG00000013038,ENSOARG00000018897,ENSOARG00000020389,ENSOARG00000020422,ENSOARG00000020548,…
GO:0019222	regulation of metabolic process	0.006792245196331	0.006792245196331	1	ENSOARG00000000304,ENSOARG00000019439,ENSOARG00000019769,ENSOARG00000020465,ENSOARG00000006888,ENSOARG00000013259,ENSOARG00000013816,ENSOARG00000014293,ENSOARG00000019369,ENSOARG00000019651,ENSOARG00000020034,ENSOARG00000020460,ENSOARG00000020520,ENSOARG00000020658,ENSOARG00000000735,ENSOARG00000006704,ENSOARG00000010744,ENSOARG00000013038,ENSOARG00000018897,ENSOARG00000020389,ENSOARG00000020422,…
GO:0006406	mRNA export from nucleus	0.007013121238251	0.007013121238251	1	ENSOARG00000000735,ENSOARG00000020275,ENSOARG00000011233,ENSOARG00000016097,ENSOARG00000000362,ENSOARG00000011218,ENSOARG00000018993,ENSOARG00000017959,ENSOARG00000009238
GO:0071427	mRNA-containing ribonucleoprotein complex export from nucleus	0.007013121238251	0.007013121238251	1	ENSOARG00000000735,ENSOARG00000020275,ENSOARG00000011233,ENSOARG00000016097,ENSOARG00000000362,ENSOARG00000011218,ENSOARG00000018993,ENSOARG00000017959,ENSOARG00000009238
GO:0071426	ribonucleoprotein complex export from nucleus	0.007030813103323	0.007030813103323	1	ENSOARG00000000735,ENSOARG00000020275,ENSOARG00000011233,ENSOARG00000016097,ENSOARG00000000362,ENSOARG00000011218,ENSOARG00000018993,ENSOARG00000017959,ENSOARG00000009238,ENSOARG00000003688
GO:0009892	negative regulation of metabolic process	0.007748629179388	0.007748629179388	1	ENSOARG00000019439,ENSOARG00000019769,ENSOARG00000020465,ENSOARG00000006888,ENSOARG00000019651,ENSOARG00000020034,ENSOARG00000020460,ENSOARG00000020658,ENSOARG00000006704,ENSOARG00000020389,ENSOARG00000020422,ENSOARG00000020596,ENSOARG00000020674,ENSOARG00000000257,ENSOARG00000011314,ENSOARG00000011773,ENSOARG00000012247,ENSOARG00000005631,ENSOARG00000006134,ENSOARG00000007741,ENSOARG00000008935,…
GO:0043933	protein-containing complex subunit organization	0.007748629179388	0.007748629179388	1	ENSOARG00000020471,ENSOARG00000014293,ENSOARG00000019651,ENSOARG00000004975,ENSOARG00000020422,ENSOARG00000020552,ENSOARG00000020596,ENSOARG00000004511,ENSOARG00000013992,ENSOARG00000011233,ENSOARG00000011612,ENSOARG00000001763,ENSOARG00000015374,ENSOARG00000015969,ENSOARG00000019495,ENSOARG00000020554,ENSOARG00000000666,ENSOARG00000008490,ENSOARG00000013983,ENSOARG00000019701,ENSOARG00000019990,…
GO:0065003	protein-containing complex assembly	0.007771051972233	0.007771051972233	1	ENSOARG00000020471,ENSOARG00000014293,ENSOARG00000019651,ENSOARG00000004975,ENSOARG00000020422,ENSOARG00000020552,ENSOARG00000020596,ENSOARG00000004511,ENSOARG00000013992,ENSOARG00000011233,ENSOARG00000011612,ENSOARG00000001763,ENSOARG00000015374,ENSOARG00000015969,ENSOARG00000019495,ENSOARG00000020554,ENSOARG00000000666,ENSOARG00000008490,ENSOARG00000013983,ENSOARG00000019701,ENSOARG00000019990,…
GO:0071166	ribonucleoprotein complex localization	0.007771051972233	0.007771051972233	1	ENSOARG00000000735,ENSOARG00000020275,ENSOARG00000011233,ENSOARG00000016097,ENSOARG00000000362,ENSOARG00000011218,ENSOARG00000018993,ENSOARG00000017959,ENSOARG00000009238,ENSOARG00000003688
GO:0010629	negative regulation of gene expression	0.007771051972233	0.007771051972233	1	ENSOARG00000019439,ENSOARG00000019769,ENSOARG00000006888,ENSOARG00000019651,ENSOARG00000020034,ENSOARG00000020658,ENSOARG00000006704,ENSOARG00000020422,ENSOARG00000020596,ENSOARG00000020674,ENSOARG00000000257,ENSOARG00000005631,ENSOARG00000007741,ENSOARG00000008935,ENSOARG00000011233,ENSOARG00000011386,ENSOARG00000000339,ENSOARG00000001763,ENSOARG00000019624,ENSOARG00000000666,ENSOARG00000001899,…
GO:0043412	macromolecule modification	0.007882181908237	0.007882181908237	1	ENSOARG00000018827,ENSOARG00000000304,ENSOARG00000019439,ENSOARG00000020465,ENSOARG00000006888,ENSOARG00000012635,ENSOARG00000013816,ENSOARG00000014293,ENSOARG00000016770,ENSOARG00000017983,ENSOARG00000020520,ENSOARG00000000735,ENSOARG00000002800,ENSOARG00000010315,ENSOARG00000010744,ENSOARG00000018431,ENSOARG00000020347,ENSOARG00000020363,ENSOARG00000020389,ENSOARG00000020422,ENSOARG00000020530,…
GO:0010468	regulation of gene expression	0.00800460082722	0.00800460082722	1	ENSOARG00000019439,ENSOARG00000019769,ENSOARG00000006888,ENSOARG00000013259,ENSOARG00000013816,ENSOARG00000014293,ENSOARG00000019369,ENSOARG00000019651,ENSOARG00000020034,ENSOARG00000020658,ENSOARG00000006704,ENSOARG00000010744,ENSOARG00000013038,ENSOARG00000020422,ENSOARG00000020548,ENSOARG00000020552,ENSOARG00000020596,ENSOARG00000020674,ENSOARG00000020687,ENSOARG00000000257,ENSOARG00000004511,…
GO:0010605	negative regulation of macromolecule metabolic process	0.009354856535981	0.009354856535981	1	ENSOARG00000019439,ENSOARG00000019769,ENSOARG00000020465,ENSOARG00000006888,ENSOARG00000019651,ENSOARG00000020034,ENSOARG00000020658,ENSOARG00000006704,ENSOARG00000020389,ENSOARG00000020422,ENSOARG00000020596,ENSOARG00000020674,ENSOARG00000000257,ENSOARG00000011773,ENSOARG00000012247,ENSOARG00000005631,ENSOARG00000006134,ENSOARG00000007741,ENSOARG00000008935,ENSOARG00000011233,ENSOARG00000011386,…
GO:0006401	RNA catabolic process	0.010162838517118	0.010162838517118	1	ENSOARG00000020034,ENSOARG00000007741,ENSOARG00000011233,ENSOARG00000011386,ENSOARG00000019624,ENSOARG00000001899,ENSOARG00000002698,ENSOARG00000014520,ENSOARG00000000579,ENSOARG00000009893,ENSOARG00000014786,ENSOARG00000013186,ENSOARG00000014807,ENSOARG00000003668,ENSOARG00000013642,ENSOARG00000016637,ENSOARG00000000600
GO:0000956	nuclear-transcribed mRNA catabolic process	0.010162838517118	0.010162838517118	1	ENSOARG00000020034,ENSOARG00000007741,ENSOARG00000011233,ENSOARG00000011386,ENSOARG00000014520,ENSOARG00000014786,ENSOARG00000014807,ENSOARG00000003668,ENSOARG00000013642,ENSOARG00000016637,ENSOARG00000000600
GO:0000245	spliceosomal complex assembly	0.011744880283245	0.011744880283245	1	ENSOARG00000004975,ENSOARG00000011233,ENSOARG00000015374,ENSOARG00000011507,ENSOARG00000014314,ENSOARG00000003331,ENSOARG00000010823
GO:0048518	positive regulation of biological process	0.011744880283245	0.011744880283245	1	ENSOARG00000000304,ENSOARG00000019439,ENSOARG00000006888,ENSOARG00000013259,ENSOARG00000013925,ENSOARG00000014293,ENSOARG00000019369,ENSOARG00000019651,ENSOARG00000020027,ENSOARG00000020460,ENSOARG00000020520,ENSOARG00000000735,ENSOARG00000008483,ENSOARG00000010744,ENSOARG00000012394,ENSOARG00000017138,ENSOARG00000018897,ENSOARG00000018970,ENSOARG00000019377,ENSOARG00000020422,ENSOARG00000020548,…
GO:0033554	cellular response to stress	0.011850986556921	0.011850986556921	1	ENSOARG00000000304,ENSOARG00000019439,ENSOARG00000020471,ENSOARG00000008483,ENSOARG00000020347,ENSOARG00000020548,ENSOARG00000020620,ENSOARG00000020687,ENSOARG00000000257,ENSOARG00000004511,ENSOARG00000012247,ENSOARG00000008935,ENSOARG00000010908,ENSOARG00000014752,ENSOARG00000003240,ENSOARG00000008490,ENSOARG00000012928,ENSOARG00000020774,ENSOARG00000006500,ENSOARG00000018147,ENSOARG00000019825,…
GO:0006983	ER overload response	0.012246665105946	0.012246665105946	1	ENSOARG00000012928,ENSOARG00000020774,ENSOARG00000006500,ENSOARG00000002524
GO:0051726	regulation of cell cycle	0.013310922768134	0.013310922768134	1	ENSOARG00000019439,ENSOARG00000008483,ENSOARG00000010744,ENSOARG00000013038,ENSOARG00000015790,ENSOARG00000020422,ENSOARG00000020596,ENSOARG00000000257,ENSOARG00000002499,ENSOARG00000001899,ENSOARG00000002698,ENSOARG00000003240,ENSOARG00000001333,ENSOARG00000006500,ENSOARG00000018147,ENSOARG00000013189,ENSOARG00000001109,ENSOARG00000012421,ENSOARG00000002633,ENSOARG00000015905,ENSOARG00000020348,…
GO:0051028	mRNA transport	0.013525022958942	0.013525022958942	1	ENSOARG00000000735,ENSOARG00000020275,ENSOARG00000011233,ENSOARG00000016097,ENSOARG00000000362,ENSOARG00000011218,ENSOARG00000018993,ENSOARG00000017959,ENSOARG00000009238
GO:0061919	process utilizing autophagic mechanism	0.014347723618647	0.014347723618647	1	ENSOARG00000006888,ENSOARG00000020460,ENSOARG00000020596,ENSOARG00000020687,ENSOARG00000014522,ENSOARG00000018147,ENSOARG00000021009,ENSOARG00000010271,ENSOARG00000005533,ENSOARG00000012122,ENSOARG00000009893,ENSOARG00000021092,ENSOARG00000004350,ENSOARG00000006070,ENSOARG00000011197,ENSOARG00000012798,ENSOARG00000000944,ENSOARG00000003799,ENSOARG00000009317,ENSOARG00000011861,ENSOARG00000000728,…
GO:0006914	autophagy	0.014347723618647	0.014347723618647	1	ENSOARG00000006888,ENSOARG00000020460,ENSOARG00000020596,ENSOARG00000020687,ENSOARG00000014522,ENSOARG00000018147,ENSOARG00000021009,ENSOARG00000010271,ENSOARG00000005533,ENSOARG00000012122,ENSOARG00000009893,ENSOARG00000021092,ENSOARG00000004350,ENSOARG00000006070,ENSOARG00000011197,ENSOARG00000012798,ENSOARG00000000944,ENSOARG00000003799,ENSOARG00000009317,ENSOARG00000011861,ENSOARG00000000728,…
GO:0070646	protein modification by small protein removal	0.01770683226057	0.01770683226057	1	ENSOARG00000020363,ENSOARG00000020687,ENSOARG00000008490,ENSOARG00000019311,ENSOARG00000015813,ENSOARG00000021006,ENSOARG00000011882,ENSOARG00000000944,ENSOARG00000005223,ENSOARG00000009076,ENSOARG00000001873,ENSOARG00000002672,ENSOARG00000016445,ENSOARG00000001803
GO:0070727	cellular macromolecule localization	0.017732073289498	0.017732073289498	1	ENSOARG00000006888,ENSOARG00000019369,ENSOARG00000020658,ENSOARG00000020960,ENSOARG00000000735,ENSOARG00000010744,ENSOARG00000020139,ENSOARG00000020275,ENSOARG00000020548,ENSOARG00000012247,ENSOARG00000005833,ENSOARG00000011233,ENSOARG00000011612,ENSOARG00000014752,ENSOARG00000016097,ENSOARG00000020554,ENSOARG00000003240,ENSOARG00000008490,ENSOARG00000012928,ENSOARG00000018127,ENSOARG00000018516,…
GO:0015031	protein transport	0.019543745027766	0.019543745027766	1	ENSOARG00000020465,ENSOARG00000019369,ENSOARG00000020658,ENSOARG00000000735,ENSOARG00000002800,ENSOARG00000010744,ENSOARG00000012394,ENSOARG00000020139,ENSOARG00000020275,ENSOARG00000012247,ENSOARG00000015361,ENSOARG00000011233,ENSOARG00000011612,ENSOARG00000016097,ENSOARG00000020554,ENSOARG00000008490,ENSOARG00000014648,ENSOARG00000018127,ENSOARG00000001290,ENSOARG00000000362,ENSOARG00000011218,…
GO:0006376	mRNA splice site selection	0.023686563567793	0.023686563567793	1	ENSOARG00000004975,ENSOARG00000011507,ENSOARG00000014314,ENSOARG00000003331,ENSOARG00000010823
GO:0034613	cellular protein localization	0.024810242356654	0.024810242356654	1	ENSOARG00000006888,ENSOARG00000019369,ENSOARG00000020658,ENSOARG00000020960,ENSOARG00000000735,ENSOARG00000010744,ENSOARG00000020139,ENSOARG00000020275,ENSOARG00000020548,ENSOARG00000012247,ENSOARG00000005833,ENSOARG00000011233,ENSOARG00000011612,ENSOARG00000014752,ENSOARG00000016097,ENSOARG00000020554,ENSOARG00000003240,ENSOARG00000008490,ENSOARG00000012928,ENSOARG00000018127,ENSOARG00000018516,…
GO:0015931	nucleobase-containing compound transport	0.029287205176075	0.029287205176075	1	ENSOARG00000000735,ENSOARG00000020275,ENSOARG00000011233,ENSOARG00000016097,ENSOARG00000000666,ENSOARG00000020532,ENSOARG00000000362,ENSOARG00000011218,ENSOARG00000018993,ENSOARG00000018208,ENSOARG00000017959,ENSOARG00000009238,ENSOARG00000003688
GO:0048522	positive regulation of cellular process	0.030709305817606	0.030709305817606	1	ENSOARG00000000304,ENSOARG00000019439,ENSOARG00000006888,ENSOARG00000013925,ENSOARG00000014293,ENSOARG00000019651,ENSOARG00000020027,ENSOARG00000000735,ENSOARG00000008483,ENSOARG00000010744,ENSOARG00000012394,ENSOARG00000017138,ENSOARG00000018897,ENSOARG00000018970,ENSOARG00000019377,ENSOARG00000020422,ENSOARG00000020548,ENSOARG00000020552,ENSOARG00000020596,ENSOARG00000020662,ENSOARG00000020674,…
GO:0007049	cell cycle	0.031549731356508	0.031549731356508	1	ENSOARG00000019439,ENSOARG00000017921,ENSOARG00000008483,ENSOARG00000010744,ENSOARG00000013038,ENSOARG00000015790,ENSOARG00000020422,ENSOARG00000020596,ENSOARG00000000257,ENSOARG00000002499,ENSOARG00000011773,ENSOARG00000001899,ENSOARG00000002698,ENSOARG00000003240,ENSOARG00000015319,ENSOARG00000019990,ENSOARG00000001333,ENSOARG00000006304,ENSOARG00000006500,ENSOARG00000018147,ENSOARG00000013189,…
GO:0036211	protein modification process	0.033061202213468	0.033061202213468	1	ENSOARG00000018827,ENSOARG00000000304,ENSOARG00000019439,ENSOARG00000020465,ENSOARG00000006888,ENSOARG00000012635,ENSOARG00000013816,ENSOARG00000014293,ENSOARG00000016770,ENSOARG00000020520,ENSOARG00000000735,ENSOARG00000002800,ENSOARG00000010315,ENSOARG00000010744,ENSOARG00000018431,ENSOARG00000020347,ENSOARG00000020363,ENSOARG00000020389,ENSOARG00000020422,ENSOARG00000020596,ENSOARG00000020662,…
GO:0006464	cellular protein modification process	0.033061202213468	0.033061202213468	1	ENSOARG00000018827,ENSOARG00000000304,ENSOARG00000019439,ENSOARG00000020465,ENSOARG00000006888,ENSOARG00000012635,ENSOARG00000013816,ENSOARG00000014293,ENSOARG00000016770,ENSOARG00000020520,ENSOARG00000000735,ENSOARG00000002800,ENSOARG00000010315,ENSOARG00000010744,ENSOARG00000018431,ENSOARG00000020347,ENSOARG00000020363,ENSOARG00000020389,ENSOARG00000020422,ENSOARG00000020596,ENSOARG00000020662,…
GO:0022607	cellular component assembly	0.033828359742392	0.033828359742392	1	ENSOARG00000020471,ENSOARG00000008518,ENSOARG00000014293,ENSOARG00000017921,ENSOARG00000019651,ENSOARG00000020460,ENSOARG00000020960,ENSOARG00000004975,ENSOARG00000018897,ENSOARG00000020068,ENSOARG00000020347,ENSOARG00000020422,ENSOARG00000020552,ENSOARG00000020596,ENSOARG00000004511,ENSOARG00000013992,ENSOARG00000011233,ENSOARG00000011612,ENSOARG00000001763,ENSOARG00000002237,ENSOARG00000015374,…
GO:1904683	regulation of metalloendopeptidase activity	0.036163054016524	0.036163054016524	1	ENSOARG00000011660,ENSOARG00000018210,ENSOARG00000001511
GO:0000380	alternative mRNA splicing, via spliceosome	0.042973358715069	0.042973358715069	1	ENSOARG00000019439,ENSOARG00000020552,ENSOARG00000000666,ENSOARG00000003961,ENSOARG00000000319,ENSOARG00000012975,ENSOARG00000014314,ENSOARG00000006005
GO:0009894	regulation of catabolic process	0.043827983294804	0.043827983294804	1	ENSOARG00000006888,ENSOARG00000020460,ENSOARG00000020596,ENSOARG00000020687,ENSOARG00000012247,ENSOARG00000007741,ENSOARG00000001899,ENSOARG00000002698,ENSOARG00000015431,ENSOARG00000019311,ENSOARG00000018147,ENSOARG00000018210,ENSOARG00000010271,ENSOARG00000005533,ENSOARG00000012122,ENSOARG00000000579,ENSOARG00000001779,ENSOARG00000009893,ENSOARG00000017558,ENSOARG00000009072,ENSOARG00000016993,…
GO:0015833	peptide transport	0.045100769550943	0.045100769550943	1	ENSOARG00000020465,ENSOARG00000019369,ENSOARG00000020658,ENSOARG00000000735,ENSOARG00000002800,ENSOARG00000010744,ENSOARG00000012394,ENSOARG00000020139,ENSOARG00000020275,ENSOARG00000012247,ENSOARG00000015361,ENSOARG00000011233,ENSOARG00000011612,ENSOARG00000016097,ENSOARG00000020554,ENSOARG00000008490,ENSOARG00000014648,ENSOARG00000018127,ENSOARG00000001290,ENSOARG00000000362,ENSOARG00000011218,…

## Sheet: coral1
GO.ID	Description	p.Val	FDR	Phenotype	Genes
GO:0043412	macromolecule modification	3.42E-12	3.42E-12	1	ENSOARG00000013032,ENSOARG00000013727,ENSOARG00000014959,ENSOARG00000019670,ENSOARG00000020442,ENSOARG00000020870,ENSOARG00000004448,ENSOARG00000020358,ENSOARG00000020645,ENSOARG00000000320,ENSOARG00000002923,ENSOARG00000004684,ENSOARG00000004797,ENSOARG00000007980,ENSOARG00000006760,ENSOARG00000007489,ENSOARG00000007814,ENSOARG00000008706,ENSOARG00000012634,ENSOARG00000012672,ENSOARG00000013480,…
GO:0006464	cellular protein modification process	3.42E-12	3.42E-12	1	ENSOARG00000013032,ENSOARG00000013727,ENSOARG00000014959,ENSOARG00000019670,ENSOARG00000020442,ENSOARG00000020870,ENSOARG00000004448,ENSOARG00000020358,ENSOARG00000020645,ENSOARG00000000320,ENSOARG00000002923,ENSOARG00000004684,ENSOARG00000004797,ENSOARG00000007980,ENSOARG00000006760,ENSOARG00000007489,ENSOARG00000007814,ENSOARG00000008706,ENSOARG00000012634,ENSOARG00000012672,ENSOARG00000013480,…
GO:0036211	protein modification process	3.42E-12	3.42E-12	1	ENSOARG00000013032,ENSOARG00000013727,ENSOARG00000014959,ENSOARG00000019670,ENSOARG00000020442,ENSOARG00000020870,ENSOARG00000004448,ENSOARG00000020358,ENSOARG00000020645,ENSOARG00000000320,ENSOARG00000002923,ENSOARG00000004684,ENSOARG00000004797,ENSOARG00000007980,ENSOARG00000006760,ENSOARG00000007489,ENSOARG00000007814,ENSOARG00000008706,ENSOARG00000012634,ENSOARG00000012672,ENSOARG00000013480,…
GO:0016043	cellular component organization	5.25E-09	5.25E-09	1	ENSOARG00000019568,ENSOARG00000004509,ENSOARG00000013032,ENSOARG00000014959,ENSOARG00000015578,ENSOARG00000017012,ENSOARG00000018811,ENSOARG00000019933,ENSOARG00000020861,ENSOARG00000004448,ENSOARG00000007488,ENSOARG00000018737,ENSOARG00000020222,ENSOARG00000020358,ENSOARG00000020645,ENSOARG00000020756,ENSOARG00000000320,ENSOARG00000002754,ENSOARG00000015284,ENSOARG00000004797,ENSOARG00000005557,…
GO:0035556	intracellular signal transduction	1.67E-08	1.67E-08	1	ENSOARG00000018811,ENSOARG00000020442,ENSOARG00000004448,ENSOARG00000020756,ENSOARG00000000320,ENSOARG00000004797,ENSOARG00000007245,ENSOARG00000006760,ENSOARG00000007814,ENSOARG00000008706,ENSOARG00000009918,ENSOARG00000013480,ENSOARG00000014678,ENSOARG00000014731,ENSOARG00000015785,ENSOARG00000016751,ENSOARG00000017321,ENSOARG00000017431,ENSOARG00000000725,ENSOARG00000009880,ENSOARG00000013903,…
GO:0071840	cellular component organization or biogenesis	2.68E-08	2.68E-08	1	ENSOARG00000019568,ENSOARG00000004509,ENSOARG00000013032,ENSOARG00000014959,ENSOARG00000015578,ENSOARG00000017012,ENSOARG00000018811,ENSOARG00000019933,ENSOARG00000020861,ENSOARG00000004448,ENSOARG00000007488,ENSOARG00000018737,ENSOARG00000020222,ENSOARG00000020358,ENSOARG00000020645,ENSOARG00000020756,ENSOARG00000000320,ENSOARG00000002754,ENSOARG00000015284,ENSOARG00000004797,ENSOARG00000005557,…
GO:0044267	cellular protein metabolic process	1.86E-07	1.86E-07	1	ENSOARG00000019568,ENSOARG00000013032,ENSOARG00000013727,ENSOARG00000014959,ENSOARG00000019670,ENSOARG00000020442,ENSOARG00000020861,ENSOARG00000020870,ENSOARG00000004448,ENSOARG00000020358,ENSOARG00000020645,ENSOARG00000000320,ENSOARG00000002923,ENSOARG00000004684,ENSOARG00000004797,ENSOARG00000007980,ENSOARG00000006760,ENSOARG00000007489,ENSOARG00000007814,ENSOARG00000008706,ENSOARG00000012634,…
GO:0070647	protein modification by small protein conjugation or removal	1.96E-07	1.96E-07	1	ENSOARG00000013032,ENSOARG00000020870,ENSOARG00000004684,ENSOARG00000004797,ENSOARG00000007980,ENSOARG00000007489,ENSOARG00000013648,ENSOARG00000017431,ENSOARG00000002804,ENSOARG00000007484,ENSOARG00000010266,ENSOARG00000013965,ENSOARG00000017689,ENSOARG00000020221,ENSOARG00000004097,ENSOARG00000004937,ENSOARG00000019970,ENSOARG00000004565,ENSOARG00000013252,ENSOARG00000010179,ENSOARG00000001138,…
GO:0048584	positive regulation of response to stimulus	2.42E-07	2.42E-07	1	ENSOARG00000010521,ENSOARG00000018811,ENSOARG00000020442,ENSOARG00000018628,ENSOARG00000020358,ENSOARG00000005557,ENSOARG00000006760,ENSOARG00000007814,ENSOARG00000010939,ENSOARG00000012672,ENSOARG00000014731,ENSOARG00000015785,ENSOARG00000017321,ENSOARG00000017431,ENSOARG00000000725,ENSOARG00000009841,ENSOARG00000009880,ENSOARG00000017641,ENSOARG00000003071,ENSOARG00000013965,ENSOARG00000017236,…
GO:0006996	organelle organization	2.45E-07	2.45E-07	1	ENSOARG00000019568,ENSOARG00000013032,ENSOARG00000017012,ENSOARG00000018811,ENSOARG00000019933,ENSOARG00000004448,ENSOARG00000007488,ENSOARG00000020222,ENSOARG00000020645,ENSOARG00000000320,ENSOARG00000004797,ENSOARG00000007980,ENSOARG00000008995,ENSOARG00000006760,ENSOARG00000007489,ENSOARG00000008790,ENSOARG00000012672,ENSOARG00000013480,ENSOARG00000014084,ENSOARG00000014678,ENSOARG00000015785,…
GO:0048522	positive regulation of cellular process	7.03E-07	7.03E-07	1	ENSOARG00000002014,ENSOARG00000014959,ENSOARG00000018811,ENSOARG00000020442,ENSOARG00000020870,ENSOARG00000004448,ENSOARG00000007488,ENSOARG00000018628,ENSOARG00000020358,ENSOARG00000000320,ENSOARG00000002754,ENSOARG00000004797,ENSOARG00000005557,ENSOARG00000007245,ENSOARG00000006760,ENSOARG00000007489,ENSOARG00000007814,ENSOARG00000008706,ENSOARG00000009918,ENSOARG00000010939,ENSOARG00000012672,…
GO:1902531	regulation of intracellular signal transduction	7.03E-07	7.03E-07	1	ENSOARG00000018811,ENSOARG00000020442,ENSOARG00000004448,ENSOARG00000006760,ENSOARG00000007814,ENSOARG00000014678,ENSOARG00000017321,ENSOARG00000017431,ENSOARG00000000725,ENSOARG00000009880,ENSOARG00000013903,ENSOARG00000019329,ENSOARG00000013965,ENSOARG00000017236,ENSOARG00000001844,ENSOARG00000002894,ENSOARG00000008162,ENSOARG00000014876,ENSOARG00000015988,ENSOARG00000019678,ENSOARG00000019970,…
GO:0006468	protein phosphorylation	1.50568557897672E-06	1.50568557897672E-06	1	ENSOARG00000014959,ENSOARG00000020442,ENSOARG00000004448,ENSOARG00000020358,ENSOARG00000000320,ENSOARG00000004797,ENSOARG00000006760,ENSOARG00000007814,ENSOARG00000008706,ENSOARG00000012634,ENSOARG00000013480,ENSOARG00000014678,ENSOARG00000016128,ENSOARG00000017321,ENSOARG00000000725,ENSOARG00000009841,ENSOARG00000009880,ENSOARG00000014750,ENSOARG00000017641,ENSOARG00000019329,ENSOARG00000020593,…
GO:0016567	protein ubiquitination	1.64045182415528E-06	1.64045182415528E-06	1	ENSOARG00000004684,ENSOARG00000004797,ENSOARG00000007980,ENSOARG00000007489,ENSOARG00000013648,ENSOARG00000017431,ENSOARG00000002804,ENSOARG00000007484,ENSOARG00000010266,ENSOARG00000013965,ENSOARG00000017689,ENSOARG00000004097,ENSOARG00000004937,ENSOARG00000019970,ENSOARG00000013252,ENSOARG00000010179,ENSOARG00000001138,ENSOARG00000007255,ENSOARG00000004639,ENSOARG00000009374,ENSOARG00000018858,…
GO:0044093	positive regulation of molecular function	1.64045182415528E-06	1.64045182415528E-06	1	ENSOARG00000013032,ENSOARG00000016422,ENSOARG00000017012,ENSOARG00000018811,ENSOARG00000020861,ENSOARG00000007488,ENSOARG00000020358,ENSOARG00000000320,ENSOARG00000005557,ENSOARG00000006495,ENSOARG00000006760,ENSOARG00000007814,ENSOARG00000008706,ENSOARG00000014731,ENSOARG00000017321,ENSOARG00000000725,ENSOARG00000009880,ENSOARG00000013903,ENSOARG00000019329,ENSOARG00000015898,ENSOARG00000019902,…
GO:0010256	endomembrane system organization	1.99944734440527E-06	1.99944734440527E-06	1	ENSOARG00000007488,ENSOARG00000005557,ENSOARG00000008995,ENSOARG00000002894,ENSOARG00000010758,ENSOARG00000019970,ENSOARG00000017010,ENSOARG00000016752,ENSOARG00000020448,ENSOARG00000021164,ENSOARG00000008715,ENSOARG00000001185,ENSOARG00000010805,ENSOARG00000014646,ENSOARG00000003537,ENSOARG00000004276,ENSOARG00000003154,ENSOARG00000016208,ENSOARG00000009636,ENSOARG00000013652,ENSOARG00000018458,…
GO:0051246	regulation of protein metabolic process	4.00075942099152E-06	4.00075942099152E-06	1	ENSOARG00000019568,ENSOARG00000020442,ENSOARG00000020870,ENSOARG00000004448,ENSOARG00000020358,ENSOARG00000002754,ENSOARG00000002923,ENSOARG00000004797,ENSOARG00000006760,ENSOARG00000007489,ENSOARG00000007814,ENSOARG00000008706,ENSOARG00000014678,ENSOARG00000015785,ENSOARG00000000725,ENSOARG00000009841,ENSOARG00000009880,ENSOARG00000010266,ENSOARG00000013903,ENSOARG00000017641,ENSOARG00000019329,…
GO:0051247	positive regulation of protein metabolic process	4.00075942099152E-06	4.00075942099152E-06	1	ENSOARG00000020442,ENSOARG00000020870,ENSOARG00000020358,ENSOARG00000002923,ENSOARG00000006760,ENSOARG00000007489,ENSOARG00000007814,ENSOARG00000008706,ENSOARG00000000725,ENSOARG00000009841,ENSOARG00000009880,ENSOARG00000013903,ENSOARG00000017641,ENSOARG00000019329,ENSOARG00000015898,ENSOARG00000003753,ENSOARG00000008162,ENSOARG00000014876,ENSOARG00000015575,ENSOARG00000019970,ENSOARG00000020339,…
GO:0032446	protein modification by small protein conjugation	4.00075942099152E-06	4.00075942099152E-06	1	ENSOARG00000020870,ENSOARG00000004684,ENSOARG00000004797,ENSOARG00000007980,ENSOARG00000007489,ENSOARG00000013648,ENSOARG00000017431,ENSOARG00000002804,ENSOARG00000007484,ENSOARG00000010266,ENSOARG00000013965,ENSOARG00000017689,ENSOARG00000004097,ENSOARG00000004937,ENSOARG00000019970,ENSOARG00000013252,ENSOARG00000010179,ENSOARG00000001138,ENSOARG00000007255,ENSOARG00000004639,ENSOARG00000009374,…
GO:0016310	phosphorylation	4.87374574861373E-06	4.87374574861373E-06	1	ENSOARG00000014959,ENSOARG00000018811,ENSOARG00000020442,ENSOARG00000004448,ENSOARG00000020358,ENSOARG00000000320,ENSOARG00000004797,ENSOARG00000007245,ENSOARG00000006760,ENSOARG00000007814,ENSOARG00000008706,ENSOARG00000012634,ENSOARG00000013480,ENSOARG00000014678,ENSOARG00000016128,ENSOARG00000017321,ENSOARG00000000725,ENSOARG00000009841,ENSOARG00000009880,ENSOARG00000014750,ENSOARG00000017641,…
GO:0048518	positive regulation of biological process	5.39466413608517E-06	5.39466413608517E-06	1	ENSOARG00000002014,ENSOARG00000010521,ENSOARG00000014959,ENSOARG00000018811,ENSOARG00000020442,ENSOARG00000020861,ENSOARG00000020870,ENSOARG00000004448,ENSOARG00000007488,ENSOARG00000018628,ENSOARG00000020358,ENSOARG00000000320,ENSOARG00000002754,ENSOARG00000002923,ENSOARG00000015284,ENSOARG00000004797,ENSOARG00000005557,ENSOARG00000006495,ENSOARG00000007245,ENSOARG00000006760,ENSOARG00000007489,…
GO:0019222	regulation of metabolic process	5.54527653411267E-06	5.54527653411267E-06	1	ENSOARG00000019568,ENSOARG00000002014,ENSOARG00000013032,ENSOARG00000018811,ENSOARG00000020442,ENSOARG00000020870,ENSOARG00000004448,ENSOARG00000020358,ENSOARG00000020645,ENSOARG00000000320,ENSOARG00000002754,ENSOARG00000002923,ENSOARG00000004797,ENSOARG00000005557,ENSOARG00000006343,ENSOARG00000007245,ENSOARG00000006760,ENSOARG00000007489,ENSOARG00000007814,ENSOARG00000008706,ENSOARG00000008732,…
GO:0071310	cellular response to organic substance	5.95394423462286E-06	5.95394423462286E-06	1	ENSOARG00000010521,ENSOARG00000017012,ENSOARG00000020861,ENSOARG00000013188,ENSOARG00000020222,ENSOARG00000020358,ENSOARG00000000320,ENSOARG00000002923,ENSOARG00000015284,ENSOARG00000007814,ENSOARG00000008706,ENSOARG00000010939,ENSOARG00000012336,ENSOARG00000012672,ENSOARG00000012896,ENSOARG00000013480,ENSOARG00000014731,ENSOARG00000015785,ENSOARG00000017431,ENSOARG00000009841,ENSOARG00000013903,…
GO:0043085	positive regulation of catalytic activity	8.1174306647961E-06	8.1174306647961E-06	1	ENSOARG00000016422,ENSOARG00000017012,ENSOARG00000018811,ENSOARG00000020358,ENSOARG00000005557,ENSOARG00000006495,ENSOARG00000006760,ENSOARG00000007814,ENSOARG00000008706,ENSOARG00000017321,ENSOARG00000000725,ENSOARG00000009880,ENSOARG00000013903,ENSOARG00000019329,ENSOARG00000015898,ENSOARG00000019902,ENSOARG00000003753,ENSOARG00000008162,ENSOARG00000014876,ENSOARG00000019970,ENSOARG00000020339,…
GO:0048583	regulation of response to stimulus	1.09492975937068E-05	1.09492975937068E-05	1	ENSOARG00000010521,ENSOARG00000013032,ENSOARG00000017012,ENSOARG00000018811,ENSOARG00000020442,ENSOARG00000004448,ENSOARG00000018628,ENSOARG00000020358,ENSOARG00000004797,ENSOARG00000005557,ENSOARG00000006760,ENSOARG00000007814,ENSOARG00000008706,ENSOARG00000010939,ENSOARG00000012672,ENSOARG00000013480,ENSOARG00000014678,ENSOARG00000014731,ENSOARG00000015785,ENSOARG00000017321,ENSOARG00000017431,…
GO:0070887	cellular response to chemical stimulus	1.23678894675475E-05	1.23678894675475E-05	1	ENSOARG00000010521,ENSOARG00000017012,ENSOARG00000018811,ENSOARG00000018823,ENSOARG00000020861,ENSOARG00000020870,ENSOARG00000013188,ENSOARG00000019488,ENSOARG00000020222,ENSOARG00000020358,ENSOARG00000000320,ENSOARG00000002923,ENSOARG00000015284,ENSOARG00000006760,ENSOARG00000007814,ENSOARG00000008706,ENSOARG00000010939,ENSOARG00000012336,ENSOARG00000012672,ENSOARG00000012896,ENSOARG00000013480,…
GO:0006796	phosphate-containing compound metabolic process	1.2537476692952E-05	1.2537476692952E-05	1	ENSOARG00000014959,ENSOARG00000018811,ENSOARG00000019670,ENSOARG00000020442,ENSOARG00000004448,ENSOARG00000019488,ENSOARG00000020318,ENSOARG00000020358,ENSOARG00000020756,ENSOARG00000000320,ENSOARG00000004797,ENSOARG00000007245,ENSOARG00000006760,ENSOARG00000007814,ENSOARG00000008706,ENSOARG00000012634,ENSOARG00000013480,ENSOARG00000014678,ENSOARG00000016128,ENSOARG00000017321,ENSOARG00000000725,…
GO:0030163	protein catabolic process	1.37110506716393E-05	1.37110506716393E-05	1	ENSOARG00000013032,ENSOARG00000020861,ENSOARG00000002923,ENSOARG00000004797,ENSOARG00000007489,ENSOARG00000017431,ENSOARG00000002804,ENSOARG00000010266,ENSOARG00000017689,ENSOARG00000020221,ENSOARG00000003753,ENSOARG00000015575,ENSOARG00000019970,ENSOARG00000002799,ENSOARG00000004565,ENSOARG00000014600,ENSOARG00000013252,ENSOARG00000010179,ENSOARG00000007255,ENSOARG00000004639,ENSOARG00000009374,…
GO:0009966	regulation of signal transduction	1.43279865198742E-05	1.43279865198742E-05	1	ENSOARG00000013032,ENSOARG00000017012,ENSOARG00000018811,ENSOARG00000020442,ENSOARG00000004448,ENSOARG00000020358,ENSOARG00000004797,ENSOARG00000006760,ENSOARG00000007814,ENSOARG00000008706,ENSOARG00000014678,ENSOARG00000015785,ENSOARG00000017321,ENSOARG00000017431,ENSOARG00000000725,ENSOARG00000009841,ENSOARG00000009880,ENSOARG00000013903,ENSOARG00000017641,ENSOARG00000019329,ENSOARG00000020593,…
GO:0006793	phosphorus metabolic process	1.64667179647054E-05	1.64667179647054E-05	1	ENSOARG00000014959,ENSOARG00000018811,ENSOARG00000019670,ENSOARG00000020442,ENSOARG00000004448,ENSOARG00000019488,ENSOARG00000020318,ENSOARG00000020358,ENSOARG00000020756,ENSOARG00000000320,ENSOARG00000004797,ENSOARG00000007245,ENSOARG00000006760,ENSOARG00000007814,ENSOARG00000008706,ENSOARG00000012634,ENSOARG00000013480,ENSOARG00000014678,ENSOARG00000016128,ENSOARG00000017321,ENSOARG00000000725,…
GO:0032268	regulation of cellular protein metabolic process	1.70002296866156E-05	1.70002296866156E-05	1	ENSOARG00000019568,ENSOARG00000020442,ENSOARG00000020870,ENSOARG00000004448,ENSOARG00000020358,ENSOARG00000004797,ENSOARG00000006760,ENSOARG00000007489,ENSOARG00000007814,ENSOARG00000008706,ENSOARG00000014678,ENSOARG00000015785,ENSOARG00000000725,ENSOARG00000009841,ENSOARG00000009880,ENSOARG00000010266,ENSOARG00000013903,ENSOARG00000017641,ENSOARG00000019329,ENSOARG00000020593,ENSOARG00000015898,…
GO:0009057	macromolecule catabolic process	2.00250060343905E-05	2.00250060343905E-05	1	ENSOARG00000019568,ENSOARG00000013032,ENSOARG00000020861,ENSOARG00000002923,ENSOARG00000004797,ENSOARG00000006343,ENSOARG00000007489,ENSOARG00000012805,ENSOARG00000017431,ENSOARG00000002804,ENSOARG00000010266,ENSOARG00000017236,ENSOARG00000017689,ENSOARG00000020221,ENSOARG00000003753,ENSOARG00000015575,ENSOARG00000019970,ENSOARG00000002799,ENSOARG00000004565,ENSOARG00000013137,ENSOARG00000014600,…
GO:0051345	positive regulation of hydrolase activity	2.13880677151388E-05	2.13880677151388E-05	1	ENSOARG00000016422,ENSOARG00000005557,ENSOARG00000006495,ENSOARG00000006760,ENSOARG00000008706,ENSOARG00000013903,ENSOARG00000019329,ENSOARG00000015898,ENSOARG00000019902,ENSOARG00000003753,ENSOARG00000019970,ENSOARG00000003915,ENSOARG00000013137,ENSOARG00000013968,ENSOARG00000014600,ENSOARG00000014769,ENSOARG00000016679,ENSOARG00000002931,ENSOARG00000007591,ENSOARG00000018863,ENSOARG00000014778,…
GO:0009893	positive regulation of metabolic process	2.77494474368364E-05	2.77494474368364E-05	1	ENSOARG00000002014,ENSOARG00000018811,ENSOARG00000020442,ENSOARG00000020870,ENSOARG00000004448,ENSOARG00000020358,ENSOARG00000002754,ENSOARG00000002923,ENSOARG00000004797,ENSOARG00000005557,ENSOARG00000007245,ENSOARG00000006760,ENSOARG00000007489,ENSOARG00000007814,ENSOARG00000008706,ENSOARG00000010939,ENSOARG00000014678,ENSOARG00000014731,ENSOARG00000016128,ENSOARG00000017431,ENSOARG00000000725,…
GO:0009987	cellular process	3.50365803288607E-05	3.50365803288607E-05	1	ENSOARG00000019568,ENSOARG00000002014,ENSOARG00000004509,ENSOARG00000010521,ENSOARG00000013032,ENSOARG00000013727,ENSOARG00000014959,ENSOARG00000015578,ENSOARG00000017012,ENSOARG00000017549,ENSOARG00000018811,ENSOARG00000018823,ENSOARG00000019670,ENSOARG00000019933,ENSOARG00000020442,ENSOARG00000020861,ENSOARG00000020870,ENSOARG00000004448,ENSOARG00000007488,ENSOARG00000013188,ENSOARG00000016844,…
GO:0050790	regulation of catalytic activity	3.53886458798378E-05	3.53886458798378E-05	1	ENSOARG00000016422,ENSOARG00000017012,ENSOARG00000018811,ENSOARG00000020358,ENSOARG00000002754,ENSOARG00000004797,ENSOARG00000005557,ENSOARG00000006495,ENSOARG00000006760,ENSOARG00000007814,ENSOARG00000008706,ENSOARG00000012672,ENSOARG00000017321,ENSOARG00000000725,ENSOARG00000009841,ENSOARG00000009880,ENSOARG00000013903,ENSOARG00000019329,ENSOARG00000015898,ENSOARG00000019902,ENSOARG00000003753,…
GO:0023051	regulation of signaling	3.54987947569965E-05	3.54987947569965E-05	1	ENSOARG00000013032,ENSOARG00000017012,ENSOARG00000018811,ENSOARG00000020442,ENSOARG00000004448,ENSOARG00000020358,ENSOARG00000004797,ENSOARG00000006760,ENSOARG00000007814,ENSOARG00000008706,ENSOARG00000012672,ENSOARG00000014678,ENSOARG00000015785,ENSOARG00000017321,ENSOARG00000017431,ENSOARG00000000725,ENSOARG00000009841,ENSOARG00000009880,ENSOARG00000013903,ENSOARG00000017641,ENSOARG00000019329,…
GO:0044260	cellular macromolecule metabolic process	3.54987947569965E-05	3.54987947569965E-05	1	ENSOARG00000019568,ENSOARG00000002014,ENSOARG00000013032,ENSOARG00000013727,ENSOARG00000014959,ENSOARG00000019670,ENSOARG00000019933,ENSOARG00000020442,ENSOARG00000020861,ENSOARG00000020870,ENSOARG00000004448,ENSOARG00000016844,ENSOARG00000020358,ENSOARG00000020645,ENSOARG00000000320,ENSOARG00000002754,ENSOARG00000002923,ENSOARG00000004684,ENSOARG00000004797,ENSOARG00000005557,ENSOARG00000006343,…
GO:0044237	cellular metabolic process	3.94955440037253E-05	3.94955440037253E-05	1	ENSOARG00000019568,ENSOARG00000002014,ENSOARG00000013032,ENSOARG00000013727,ENSOARG00000014959,ENSOARG00000017012,ENSOARG00000017549,ENSOARG00000018811,ENSOARG00000019670,ENSOARG00000019933,ENSOARG00000020442,ENSOARG00000020861,ENSOARG00000020870,ENSOARG00000004448,ENSOARG00000007488,ENSOARG00000016844,ENSOARG00000019488,ENSOARG00000020318,ENSOARG00000020358,ENSOARG00000020645,ENSOARG00000020756,…
GO:0032989	cellular component morphogenesis	4.18165057735568E-05	4.18165057735568E-05	1	ENSOARG00000019568,ENSOARG00000013032,ENSOARG00000007488,ENSOARG00000018737,ENSOARG00000006760,ENSOARG00000009918,ENSOARG00000010939,ENSOARG00000012672,ENSOARG00000014678,ENSOARG00000015785,ENSOARG00000009880,ENSOARG00000017641,ENSOARG00000018434,ENSOARG00000019329,ENSOARG00000020593,ENSOARG00000006435,ENSOARG00000014712,ENSOARG00000002894,ENSOARG00000010758,ENSOARG00000019970,ENSOARG00000020622,…
GO:0010646	regulation of cell communication	4.21546338061479E-05	4.21546338061479E-05	1	ENSOARG00000013032,ENSOARG00000017012,ENSOARG00000018811,ENSOARG00000020442,ENSOARG00000004448,ENSOARG00000020358,ENSOARG00000004797,ENSOARG00000006760,ENSOARG00000007814,ENSOARG00000008706,ENSOARG00000012672,ENSOARG00000014678,ENSOARG00000015785,ENSOARG00000017321,ENSOARG00000017431,ENSOARG00000000725,ENSOARG00000009841,ENSOARG00000009880,ENSOARG00000013903,ENSOARG00000017641,ENSOARG00000019329,…
GO:0060255	regulation of macromolecule metabolic process	5.28308120128562E-05	5.28308120128562E-05	1	ENSOARG00000019568,ENSOARG00000002014,ENSOARG00000020442,ENSOARG00000020870,ENSOARG00000004448,ENSOARG00000020358,ENSOARG00000020645,ENSOARG00000000320,ENSOARG00000002754,ENSOARG00000002923,ENSOARG00000004797,ENSOARG00000005557,ENSOARG00000006343,ENSOARG00000007245,ENSOARG00000006760,ENSOARG00000007489,ENSOARG00000007814,ENSOARG00000008706,ENSOARG00000008732,ENSOARG00000010939,ENSOARG00000011287,…
GO:1901564	organonitrogen compound metabolic process	5.58231184807774E-05	5.58231184807774E-05	1	ENSOARG00000019568,ENSOARG00000013032,ENSOARG00000013727,ENSOARG00000014959,ENSOARG00000017012,ENSOARG00000017549,ENSOARG00000019670,ENSOARG00000020442,ENSOARG00000020861,ENSOARG00000020870,ENSOARG00000004448,ENSOARG00000007488,ENSOARG00000019488,ENSOARG00000020318,ENSOARG00000020358,ENSOARG00000020645,ENSOARG00000000320,ENSOARG00000002754,ENSOARG00000002923,ENSOARG00000004684,ENSOARG00000004797,…
GO:0080090	regulation of primary metabolic process	6.36455057604658E-05	6.36455057604658E-05	1	ENSOARG00000019568,ENSOARG00000002014,ENSOARG00000018811,ENSOARG00000020442,ENSOARG00000020870,ENSOARG00000004448,ENSOARG00000020358,ENSOARG00000020645,ENSOARG00000000320,ENSOARG00000002754,ENSOARG00000002923,ENSOARG00000004797,ENSOARG00000005557,ENSOARG00000006760,ENSOARG00000007489,ENSOARG00000007814,ENSOARG00000008706,ENSOARG00000008790,ENSOARG00000010939,ENSOARG00000012336,ENSOARG00000013378,…
GO:0032270	positive regulation of cellular protein metabolic process	7.61986920247688E-05	7.61986920247688E-05	1	ENSOARG00000020442,ENSOARG00000020870,ENSOARG00000020358,ENSOARG00000006760,ENSOARG00000007489,ENSOARG00000007814,ENSOARG00000008706,ENSOARG00000000725,ENSOARG00000009841,ENSOARG00000009880,ENSOARG00000013903,ENSOARG00000017641,ENSOARG00000019329,ENSOARG00000015898,ENSOARG00000003753,ENSOARG00000008162,ENSOARG00000014876,ENSOARG00000015575,ENSOARG00000019970,ENSOARG00000020339,ENSOARG00000001039,…
GO:0019538	protein metabolic process	7.62492501489827E-05	7.62492501489827E-05	1	ENSOARG00000019568,ENSOARG00000013032,ENSOARG00000013727,ENSOARG00000014959,ENSOARG00000019670,ENSOARG00000020442,ENSOARG00000020861,ENSOARG00000020870,ENSOARG00000004448,ENSOARG00000020358,ENSOARG00000020645,ENSOARG00000000320,ENSOARG00000002754,ENSOARG00000002923,ENSOARG00000004684,ENSOARG00000004797,ENSOARG00000007980,ENSOARG00000006760,ENSOARG00000007489,ENSOARG00000007814,ENSOARG00000008706,…
GO:0051173	positive regulation of nitrogen compound metabolic process	7.62492501489827E-05	7.62492501489827E-05	1	ENSOARG00000002014,ENSOARG00000020442,ENSOARG00000020870,ENSOARG00000004448,ENSOARG00000020358,ENSOARG00000002754,ENSOARG00000002923,ENSOARG00000004797,ENSOARG00000005557,ENSOARG00000006760,ENSOARG00000007489,ENSOARG00000007814,ENSOARG00000008706,ENSOARG00000010939,ENSOARG00000014731,ENSOARG00000016128,ENSOARG00000017431,ENSOARG00000000725,ENSOARG00000009841,ENSOARG00000009880,ENSOARG00000013903,…
GO:0031325	positive regulation of cellular metabolic process	7.80038419696097E-05	7.80038419696097E-05	1	ENSOARG00000002014,ENSOARG00000018811,ENSOARG00000020442,ENSOARG00000020870,ENSOARG00000004448,ENSOARG00000020358,ENSOARG00000002754,ENSOARG00000004797,ENSOARG00000005557,ENSOARG00000006760,ENSOARG00000007489,ENSOARG00000007814,ENSOARG00000008706,ENSOARG00000010939,ENSOARG00000014678,ENSOARG00000014731,ENSOARG00000016128,ENSOARG00000017431,ENSOARG00000000725,ENSOARG00000009841,ENSOARG00000009880,…
GO:0044257	cellular protein catabolic process	8.135706042966E-05	8.135706042966E-05	1	ENSOARG00000013032,ENSOARG00000020861,ENSOARG00000004797,ENSOARG00000007489,ENSOARG00000017431,ENSOARG00000002804,ENSOARG00000010266,ENSOARG00000020221,ENSOARG00000003753,ENSOARG00000015575,ENSOARG00000019970,ENSOARG00000004565,ENSOARG00000014600,ENSOARG00000013252,ENSOARG00000007255,ENSOARG00000004639,ENSOARG00000009374,ENSOARG00000020579,ENSOARG00000020780,ENSOARG00000020839,ENSOARG00000020889,…
GO:0050778	positive regulation of immune response	8.135706042966E-05	8.135706042966E-05	1	ENSOARG00000010521,ENSOARG00000018811,ENSOARG00000018628,ENSOARG00000005557,ENSOARG00000007814,ENSOARG00000010939,ENSOARG00000012672,ENSOARG00000014731,ENSOARG00000013965,ENSOARG00000017236,ENSOARG00000002799,ENSOARG00000003359,ENSOARG00000011288,ENSOARG00000018099,ENSOARG00000015469,ENSOARG00000000552,ENSOARG00000013568,ENSOARG00000014953,ENSOARG00000018858,ENSOARG00000007792,ENSOARG00000014778,…
GO:0051336	regulation of hydrolase activity	8.96515752652965E-05	8.96515752652965E-05	1	ENSOARG00000016422,ENSOARG00000018811,ENSOARG00000020358,ENSOARG00000002754,ENSOARG00000005557,ENSOARG00000006495,ENSOARG00000006760,ENSOARG00000008706,ENSOARG00000013903,ENSOARG00000019329,ENSOARG00000015898,ENSOARG00000019902,ENSOARG00000003753,ENSOARG00000015988,ENSOARG00000019970,ENSOARG00000003915,ENSOARG00000013137,ENSOARG00000015469,ENSOARG00000013968,ENSOARG00000014600,ENSOARG00000013797,…
GO:0051603	proteolysis involved in cellular protein catabolic process	9.21543534189108E-05	9.21543534189108E-05	1	ENSOARG00000013032,ENSOARG00000020861,ENSOARG00000004797,ENSOARG00000007489,ENSOARG00000017431,ENSOARG00000002804,ENSOARG00000010266,ENSOARG00000020221,ENSOARG00000003753,ENSOARG00000015575,ENSOARG00000019970,ENSOARG00000004565,ENSOARG00000014600,ENSOARG00000013252,ENSOARG00000007255,ENSOARG00000004639,ENSOARG00000009374,ENSOARG00000020579,ENSOARG00000020780,ENSOARG00000020839,ENSOARG00000020889,…
GO:0009056	catabolic process	0.000102317144794	0.000102317144794	1	ENSOARG00000019568,ENSOARG00000013032,ENSOARG00000017549,ENSOARG00000020861,ENSOARG00000020756,ENSOARG00000002923,ENSOARG00000004797,ENSOARG00000006343,ENSOARG00000007489,ENSOARG00000008706,ENSOARG00000012433,ENSOARG00000012805,ENSOARG00000014678,ENSOARG00000017431,ENSOARG00000002804,ENSOARG00000010266,ENSOARG00000010353,ENSOARG00000017236,ENSOARG00000017689,ENSOARG00000020221,ENSOARG00000003753,…
GO:0065009	regulation of molecular function	0.000102692834409	0.000102692834409	1	ENSOARG00000013032,ENSOARG00000016422,ENSOARG00000017012,ENSOARG00000018811,ENSOARG00000019670,ENSOARG00000020861,ENSOARG00000007488,ENSOARG00000020358,ENSOARG00000000320,ENSOARG00000002754,ENSOARG00000004797,ENSOARG00000005557,ENSOARG00000006495,ENSOARG00000006760,ENSOARG00000007814,ENSOARG00000008706,ENSOARG00000012672,ENSOARG00000014678,ENSOARG00000014731,ENSOARG00000017321,ENSOARG00000000725,…
GO:0009967	positive regulation of signal transduction	0.00011569238578	0.00011569238578	1	ENSOARG00000020442,ENSOARG00000020358,ENSOARG00000006760,ENSOARG00000007814,ENSOARG00000015785,ENSOARG00000017321,ENSOARG00000000725,ENSOARG00000009841,ENSOARG00000009880,ENSOARG00000017641,ENSOARG00000013965,ENSOARG00000017236,ENSOARG00000020221,ENSOARG00000002894,ENSOARG00000008162,ENSOARG00000012820,ENSOARG00000014876,ENSOARG00000019678,ENSOARG00000019970,ENSOARG00000020339,ENSOARG00000001039,…
GO:0016192	vesicle-mediated transport	0.000117234709802	0.000117234709802	1	ENSOARG00000004509,ENSOARG00000016422,ENSOARG00000018811,ENSOARG00000002754,ENSOARG00000008995,ENSOARG00000007814,ENSOARG00000010939,ENSOARG00000012672,ENSOARG00000014678,ENSOARG00000019902,ENSOARG00000020041,ENSOARG00000010758,ENSOARG00000012820,ENSOARG00000019970,ENSOARG00000001039,ENSOARG00000002862,ENSOARG00000013968,ENSOARG00000014600,ENSOARG00000018615,ENSOARG00000009957,ENSOARG00000006459,…
GO:0006950	response to stress	0.000119507080032	0.000119507080032	1	ENSOARG00000013032,ENSOARG00000013421,ENSOARG00000017012,ENSOARG00000018811,ENSOARG00000018823,ENSOARG00000019933,ENSOARG00000020870,ENSOARG00000004448,ENSOARG00000013188,ENSOARG00000018628,ENSOARG00000001978,ENSOARG00000002754,ENSOARG00000015284,ENSOARG00000005557,ENSOARG00000010231,ENSOARG00000007814,ENSOARG00000008706,ENSOARG00000010939,ENSOARG00000012672,ENSOARG00000013480,ENSOARG00000014731,…
GO:0016482	cytosolic transport	0.000120699004513	0.000120699004513	1	ENSOARG00000004509,ENSOARG00000016422,ENSOARG00000008995,ENSOARG00000020041,ENSOARG00000019970,ENSOARG00000018954,ENSOARG00000010805,ENSOARG00000013286,ENSOARG00000018458,ENSOARG00000015518,ENSOARG00000017853,ENSOARG00000010931,ENSOARG00000005337,ENSOARG00000003589
GO:0031323	regulation of cellular metabolic process	0.000123667754419	0.000123667754419	1	ENSOARG00000019568,ENSOARG00000002014,ENSOARG00000013032,ENSOARG00000018811,ENSOARG00000020442,ENSOARG00000020870,ENSOARG00000004448,ENSOARG00000020358,ENSOARG00000020645,ENSOARG00000000320,ENSOARG00000002754,ENSOARG00000004797,ENSOARG00000005557,ENSOARG00000006760,ENSOARG00000007489,ENSOARG00000007814,ENSOARG00000008706,ENSOARG00000010939,ENSOARG00000012336,ENSOARG00000013378,ENSOARG00000014678,…
GO:0044265	cellular macromolecule catabolic process	0.000123667754419	0.000123667754419	1	ENSOARG00000019568,ENSOARG00000013032,ENSOARG00000020861,ENSOARG00000004797,ENSOARG00000006343,ENSOARG00000007489,ENSOARG00000017431,ENSOARG00000002804,ENSOARG00000010266,ENSOARG00000017236,ENSOARG00000020221,ENSOARG00000003753,ENSOARG00000015575,ENSOARG00000019970,ENSOARG00000004565,ENSOARG00000013137,ENSOARG00000014600,ENSOARG00000013252,ENSOARG00000007255,ENSOARG00000004639,ENSOARG00000009374,…
GO:1901565	organonitrogen compound catabolic process	0.000161325397314	0.000161325397314	1	ENSOARG00000013032,ENSOARG00000017549,ENSOARG00000020861,ENSOARG00000002923,ENSOARG00000004797,ENSOARG00000007489,ENSOARG00000012805,ENSOARG00000017431,ENSOARG00000002804,ENSOARG00000010266,ENSOARG00000010353,ENSOARG00000017689,ENSOARG00000020221,ENSOARG00000003753,ENSOARG00000015575,ENSOARG00000019970,ENSOARG00000002799,ENSOARG00000004565,ENSOARG00000014600,ENSOARG00000013252,ENSOARG00000010179,…
GO:0010033	response to organic substance	0.000184858832945	0.000184858832945	1	ENSOARG00000010521,ENSOARG00000017012,ENSOARG00000020861,ENSOARG00000013188,ENSOARG00000020222,ENSOARG00000020358,ENSOARG00000000320,ENSOARG00000002923,ENSOARG00000015284,ENSOARG00000005557,ENSOARG00000010231,ENSOARG00000007814,ENSOARG00000008706,ENSOARG00000010939,ENSOARG00000012336,ENSOARG00000012672,ENSOARG00000012896,ENSOARG00000013480,ENSOARG00000014731,ENSOARG00000015785,ENSOARG00000017431,…
GO:0051171	regulation of nitrogen compound metabolic process	0.000192205132875	0.000192205132875	1	ENSOARG00000019568,ENSOARG00000002014,ENSOARG00000020442,ENSOARG00000020870,ENSOARG00000004448,ENSOARG00000020358,ENSOARG00000020645,ENSOARG00000000320,ENSOARG00000002754,ENSOARG00000002923,ENSOARG00000004797,ENSOARG00000005557,ENSOARG00000006760,ENSOARG00000007489,ENSOARG00000007814,ENSOARG00000008706,ENSOARG00000010939,ENSOARG00000012336,ENSOARG00000013378,ENSOARG00000014678,ENSOARG00000014731,…
GO:0010604	positive regulation of macromolecule metabolic process	0.000198484227095	0.000198484227095	1	ENSOARG00000002014,ENSOARG00000020442,ENSOARG00000020870,ENSOARG00000004448,ENSOARG00000020358,ENSOARG00000002923,ENSOARG00000004797,ENSOARG00000005557,ENSOARG00000007245,ENSOARG00000006760,ENSOARG00000007489,ENSOARG00000007814,ENSOARG00000008706,ENSOARG00000010939,ENSOARG00000014731,ENSOARG00000016128,ENSOARG00000017431,ENSOARG00000000725,ENSOARG00000009841,ENSOARG00000009880,ENSOARG00000013903,…
GO:0000165	MAPK cascade	0.000213097793153	0.000213097793153	1	ENSOARG00000020442,ENSOARG00000004448,ENSOARG00000006760,ENSOARG00000007814,ENSOARG00000000725,ENSOARG00000009880,ENSOARG00000019329,ENSOARG00000001844,ENSOARG00000008162,ENSOARG00000019970,ENSOARG00000020111,ENSOARG00000020339,ENSOARG00000001039,ENSOARG00000002799,ENSOARG00000016727,ENSOARG00000000552,ENSOARG00000000078,ENSOARG00000018858,ENSOARG00000020030,ENSOARG00000020647,ENSOARG00000020954,…
GO:0001932	regulation of protein phosphorylation	0.000253303436842	0.000253303436842	1	ENSOARG00000020442,ENSOARG00000004448,ENSOARG00000020358,ENSOARG00000004797,ENSOARG00000006760,ENSOARG00000007814,ENSOARG00000014678,ENSOARG00000000725,ENSOARG00000009841,ENSOARG00000009880,ENSOARG00000017641,ENSOARG00000019329,ENSOARG00000020593,ENSOARG00000015898,ENSOARG00000001844,ENSOARG00000008162,ENSOARG00000014876,ENSOARG00000019970,ENSOARG00000020111,ENSOARG00000020339,ENSOARG00000001039,…
GO:0031399	regulation of protein modification process	0.000267132634677	0.000267132634677	1	ENSOARG00000020442,ENSOARG00000020870,ENSOARG00000004448,ENSOARG00000020358,ENSOARG00000004797,ENSOARG00000006760,ENSOARG00000007489,ENSOARG00000007814,ENSOARG00000014678,ENSOARG00000000725,ENSOARG00000009841,ENSOARG00000009880,ENSOARG00000010266,ENSOARG00000017641,ENSOARG00000019329,ENSOARG00000020593,ENSOARG00000015898,ENSOARG00000017689,ENSOARG00000001844,ENSOARG00000008162,ENSOARG00000014876,…
GO:0048869	cellular developmental process	0.000283987327205	0.000283987327205	1	ENSOARG00000019568,ENSOARG00000013032,ENSOARG00000015578,ENSOARG00000020442,ENSOARG00000020870,ENSOARG00000007488,ENSOARG00000018628,ENSOARG00000018737,ENSOARG00000020222,ENSOARG00000020358,ENSOARG00000000320,ENSOARG00000002754,ENSOARG00000002923,ENSOARG00000015284,ENSOARG00000004797,ENSOARG00000006760,ENSOARG00000007814,ENSOARG00000009918,ENSOARG00000010939,ENSOARG00000011287,ENSOARG00000012672,…
GO:0009653	anatomical structure morphogenesis	0.000295354112948	0.000295354112948	1	ENSOARG00000019568,ENSOARG00000013032,ENSOARG00000020442,ENSOARG00000004448,ENSOARG00000007488,ENSOARG00000018737,ENSOARG00000020222,ENSOARG00000000320,ENSOARG00000002923,ENSOARG00000004797,ENSOARG00000006760,ENSOARG00000007814,ENSOARG00000009918,ENSOARG00000010939,ENSOARG00000011287,ENSOARG00000012672,ENSOARG00000014678,ENSOARG00000015785,ENSOARG00000017321,ENSOARG00000000725,ENSOARG00000009841,…
GO:0006511	ubiquitin-dependent protein catabolic process	0.000318092779055	0.000318092779055	1	ENSOARG00000013032,ENSOARG00000004797,ENSOARG00000007489,ENSOARG00000017431,ENSOARG00000002804,ENSOARG00000010266,ENSOARG00000020221,ENSOARG00000019970,ENSOARG00000004565,ENSOARG00000013252,ENSOARG00000007255,ENSOARG00000004639,ENSOARG00000009374,ENSOARG00000020579,ENSOARG00000020780,ENSOARG00000020839,ENSOARG00000020889,ENSOARG00000012595,ENSOARG00000016056,ENSOARG00000017029,ENSOARG00000009607,…
GO:0023014	signal transduction by protein phosphorylation	0.000318092779055	0.000318092779055	1	ENSOARG00000020442,ENSOARG00000004448,ENSOARG00000006760,ENSOARG00000007814,ENSOARG00000000725,ENSOARG00000009880,ENSOARG00000019329,ENSOARG00000001844,ENSOARG00000008162,ENSOARG00000019970,ENSOARG00000020111,ENSOARG00000020339,ENSOARG00000001039,ENSOARG00000002799,ENSOARG00000016727,ENSOARG00000000552,ENSOARG00000000078,ENSOARG00000018858,ENSOARG00000020030,ENSOARG00000020647,ENSOARG00000020954,…
GO:0080134	regulation of response to stress	0.000327680420165	0.000327680420165	1	ENSOARG00000004448,ENSOARG00000018628,ENSOARG00000005557,ENSOARG00000007814,ENSOARG00000010939,ENSOARG00000012672,ENSOARG00000013480,ENSOARG00000014731,ENSOARG00000017431,ENSOARG00000000725,ENSOARG00000009880,ENSOARG00000003071,ENSOARG00000017236,ENSOARG00000019902,ENSOARG00000019970,ENSOARG00000002661,ENSOARG00000002799,ENSOARG00000003359,ENSOARG00000009844,ENSOARG00000011288,ENSOARG00000018099,…
GO:0051641	cellular localization	0.000327680420165	0.000327680420165	1	ENSOARG00000004509,ENSOARG00000016422,ENSOARG00000020062,ENSOARG00000020756,ENSOARG00000000320,ENSOARG00000001978,ENSOARG00000006495,ENSOARG00000008995,ENSOARG00000010231,ENSOARG00000007814,ENSOARG00000010939,ENSOARG00000014084,ENSOARG00000020593,ENSOARG00000015898,ENSOARG00000019902,ENSOARG00000019910,ENSOARG00000020041,ENSOARG00000002894,ENSOARG00000010758,ENSOARG00000012909,ENSOARG00000014876,…
GO:0000902	cell morphogenesis	0.000328745224037	0.000328745224037	1	ENSOARG00000019568,ENSOARG00000013032,ENSOARG00000007488,ENSOARG00000018737,ENSOARG00000006760,ENSOARG00000009918,ENSOARG00000010939,ENSOARG00000012672,ENSOARG00000014678,ENSOARG00000015785,ENSOARG00000009880,ENSOARG00000017641,ENSOARG00000018434,ENSOARG00000019329,ENSOARG00000006435,ENSOARG00000014712,ENSOARG00000002894,ENSOARG00000010758,ENSOARG00000019970,ENSOARG00000020622,ENSOARG00000013968,…
GO:0019941	modification-dependent protein catabolic process	0.000418558781019	0.000418558781019	1	ENSOARG00000013032,ENSOARG00000004797,ENSOARG00000007489,ENSOARG00000017431,ENSOARG00000002804,ENSOARG00000010266,ENSOARG00000020221,ENSOARG00000019970,ENSOARG00000004565,ENSOARG00000013252,ENSOARG00000007255,ENSOARG00000004639,ENSOARG00000009374,ENSOARG00000020579,ENSOARG00000020780,ENSOARG00000020839,ENSOARG00000020889,ENSOARG00000012595,ENSOARG00000016056,ENSOARG00000017029,ENSOARG00000009607,…
GO:0010647	positive regulation of cell communication	0.000554017923558	0.000554017923558	1	ENSOARG00000020442,ENSOARG00000020358,ENSOARG00000006760,ENSOARG00000007814,ENSOARG00000015785,ENSOARG00000017321,ENSOARG00000000725,ENSOARG00000009841,ENSOARG00000009880,ENSOARG00000017641,ENSOARG00000013965,ENSOARG00000017236,ENSOARG00000020221,ENSOARG00000002894,ENSOARG00000008162,ENSOARG00000012820,ENSOARG00000014876,ENSOARG00000019678,ENSOARG00000019970,ENSOARG00000020339,ENSOARG00000001039,…
GO:0043632	modification-dependent macromolecule catabolic process	0.000568038238833	0.000568038238833	1	ENSOARG00000013032,ENSOARG00000004797,ENSOARG00000007489,ENSOARG00000017431,ENSOARG00000002804,ENSOARG00000010266,ENSOARG00000020221,ENSOARG00000019970,ENSOARG00000004565,ENSOARG00000013252,ENSOARG00000007255,ENSOARG00000004639,ENSOARG00000009374,ENSOARG00000020579,ENSOARG00000020780,ENSOARG00000020839,ENSOARG00000020889,ENSOARG00000012595,ENSOARG00000016056,ENSOARG00000017029,ENSOARG00000009607,…
GO:0023056	positive regulation of signaling	0.000610450873872	0.000610450873872	1	ENSOARG00000020442,ENSOARG00000020358,ENSOARG00000006760,ENSOARG00000007814,ENSOARG00000015785,ENSOARG00000017321,ENSOARG00000000725,ENSOARG00000009841,ENSOARG00000009880,ENSOARG00000017641,ENSOARG00000013965,ENSOARG00000017236,ENSOARG00000020221,ENSOARG00000002894,ENSOARG00000008162,ENSOARG00000012820,ENSOARG00000014876,ENSOARG00000019678,ENSOARG00000019970,ENSOARG00000020339,ENSOARG00000001039,…
GO:0050776	regulation of immune response	0.000669928484147	0.000669928484147	1	ENSOARG00000010521,ENSOARG00000018811,ENSOARG00000018628,ENSOARG00000005557,ENSOARG00000007814,ENSOARG00000010939,ENSOARG00000012672,ENSOARG00000014731,ENSOARG00000013965,ENSOARG00000017236,ENSOARG00000012820,ENSOARG00000002799,ENSOARG00000003359,ENSOARG00000011288,ENSOARG00000018099,ENSOARG00000015469,ENSOARG00000000552,ENSOARG00000000078,ENSOARG00000013568,ENSOARG00000014953,ENSOARG00000018858,…
GO:0007169	transmembrane receptor protein tyrosine kinase signaling pathway	0.000707021493192	0.000707021493192	1	ENSOARG00000002923,ENSOARG00000007814,ENSOARG00000010939,ENSOARG00000013480,ENSOARG00000015785,ENSOARG00000018434,ENSOARG00000020593,ENSOARG00000002894,ENSOARG00000014876,ENSOARG00000020111,ENSOARG00000020339,ENSOARG00000016727,ENSOARG00000018162,ENSOARG00000008166,ENSOARG00000000078,ENSOARG00000014953,ENSOARG00000020889,ENSOARG00000014778,ENSOARG00000006899,ENSOARG00000012379,ENSOARG00000009195,…
GO:0050789	regulation of biological process	0.000707021493192	0.000707021493192	1	ENSOARG00000019568,ENSOARG00000002014,ENSOARG00000010521,ENSOARG00000013032,ENSOARG00000014959,ENSOARG00000017012,ENSOARG00000018811,ENSOARG00000018823,ENSOARG00000019670,ENSOARG00000019933,ENSOARG00000020442,ENSOARG00000020861,ENSOARG00000020870,ENSOARG00000004448,ENSOARG00000007488,ENSOARG00000013188,ENSOARG00000018628,ENSOARG00000020222,ENSOARG00000020358,ENSOARG00000020645,ENSOARG00000020697,…
GO:0032879	regulation of localization	0.000722134371839	0.000722134371839	1	ENSOARG00000014959,ENSOARG00000019670,ENSOARG00000020861,ENSOARG00000020756,ENSOARG00000000320,ENSOARG00000002754,ENSOARG00000015284,ENSOARG00000006495,ENSOARG00000008995,ENSOARG00000010231,ENSOARG00000007489,ENSOARG00000007814,ENSOARG00000008706,ENSOARG00000009918,ENSOARG00000010939,ENSOARG00000012672,ENSOARG00000014731,ENSOARG00000016943,ENSOARG00000017431,ENSOARG00000017641,ENSOARG00000019329,…
[truncated: 402 more rows]

## Sheet: lightpink4
GO.ID	Description	p.Val	FDR	Phenotype	Genes
[truncated: 52 more rows]
