# Supplementary material for: Identification of sheep lncRNAs related to the immune response to vaccines and aluminium adjuvants
Source: BMC Genomics. 2021 Oct 28;22:770. doi: 10.1186/s12864-021-08086-z (PMC8554944; doi:10.1186/s12864-021-08086-z)
Supplement: Supplementary file 5 — Additional file 5. List of the selected protein coding genes and lncRNAs for the RT-qPCR analysis and their corresponding primer sequences. [file 12864_2021_8086_MOESM5_ESM.ods]

## Sheet: primers
AssaySet	Type	Sequence	Start	Length	Tm	GC Percent	Amplicon
Assay Set 2 (MSTRG.9006)	Forward Primer	CTTAGTTGCCCTGTGGTTTG	587	20	62.413	50
Assay Set 2 (MSTRG.9006)	Reverse Primer	GGTGGTCCAGTGGTTAAGA	684	19	62.353	52.632
Assay Set 2 (MSTRG.9006)	Product						98
Assay Set 3 (OSM)	Forward Primer	CACTCGTGGATCCCTATATCC	152	21	62.127	52.381
Assay Set 3 (OSM)	Reverse Primer	ACCCACGGACATTCATCT	385	18	62.042	50
Assay Set 3 (OSM)	Product						234
Assay Set 2 (ENSOARG00000025373)	Forward Primer	GCTTCGACCACAAGATGC	1059	18	62.15	55.556
Assay Set 2 (ENSOARG00000025373)	Reverse Primer	CCTAAACGGAAGGAGATGGA	1199	20	62.157	50
Assay Set 2 (ENSOARG00000025373)	Product						141
Assay Set 1 (ATP6AP1)	Forward Primer	GACGTTCAAGTTCACTCTGG	960	20	61.668	50
Assay Set 1 (ATP6AP1)	Reverse Primer	GGAACCGTTGCTATGGATTT	1053	20	61.911	45
Assay Set 1 (ATP6AP1)	Product						94
Assay Set 1 (ENSOARG00000025821)	Forward Primer	ACTGAAGGACCAGGGAAATA	766	20	61.796	45
Assay Set 1 (ENSOARG00000025821)	Reverse Primer	CCATCTGTCAAGGTAGTCATTC	874	22	61.476	45.455
Assay Set 1 (ENSOARG00000025821)	Product						109
Assay Set 1 (ORC4)	Forward Primer	CCGAGAAATGGAATGAGAATGT	878	22	61.981	40.909
Assay Set 1 (ORC4)	Reverse Primer	CAAGCATCAGTAGCATGTGTAA	997	22	62.141	40.909
Assay Set 1 (ORC4)	Product						120
Assay Set 4 (ENSOARG00000026120)	Forward Primer	CTTCGGCCCTGGAGATT	387	17	62.32	58.824
Assay Set 4 (ENSOARG00000026120)	Reverse Primer	AAGGAGGCTTTCAGGGAAT	519	19	62.469	47.368
Assay Set 4 (ENSOARG00000026120)	Product						133
Assay Set 2 (BRMS1)	Forward Primer	TCAGGTGGCAGGGATTTA	348	18	61.787	50
Assay Set 2 (BRMS1)	Reverse Primer	GCTTCTCACTCTCCAGGT	448	18	61.768	55.556
Assay Set 2 (BRMS1)	Product						101
Assay Set 9 (ENSOARG00000026290)	Forward Primer	TCCACAGAGACATCCTATGAAGG	111	23	64.173	47.826
Assay Set 9 (ENSOARG00000026290)	Reverse Primer	GGAGTTCTGATGATTGTGATGGG	207	23	64.013	47.826
Assay Set 9 (ENSOARG00000026290)	Product						97
Assay Set 3 (SPRYD7)	Forward Primer	AAATCCAATCCACAGGAATCTG	107	22	62.059	40.909
Assay Set 3 (SPRYD7)	Reverse Primer	GGCTCCATCATTTCTCATCAC	219	21	62.078	47.619
Assay Set 3 (SPRYD7)	Product						113
Assay Set 2 (MSTRG.16981)	Forward Primer	ACTGGCTCTGAGGCTATTT	1253	19	62.097	47.368
Assay Set 2 (MSTRG.16981)	Reverse Primer	CAGGTCACAGAACACCAAAG	1341	20	62.02	50
Assay Set 2 (MSTRG.16981)	Product						89
Assay Set 7 (FOXN2)	Forward Primer	ACTGAAGAAGCAACCTTTCTC	614	21	61.734	42.857
Assay Set 7 (FOXN2)	Reverse Primer	GCAGCATCAATATCAGATTCTTTG	760	24	61.787	37.5
Assay Set 7 (FOXN2)	Product						147
Assay Set 1 (MSTRG.17627)	Forward Primer	GGAGCAGTGGTAGTAGTATGT	5228	21	61.851	47.619
Assay Set 1 (MSTRG.17627)	Reverse Primer	GGAGCAACAGAACAGGTAAAG	5352	21	62.101	47.619
Assay Set 1 (MSTRG.17627)	Product						125
Assay Set 1 (ARID2)	Forward Primer	GTGTCAGATTATCTCCGTCAAAG	511	23	61.933	43.478
Assay Set 1 (ARID2)	Reverse Primer	CATTTGGGAGTCCAGACAATAG	613	22	61.786	45.455
Assay Set 1 (ARID2)	Product						103
Assay Set 1 (MSTRG.23098)	Forward Primer	CGACTGGCTAGGAAATACTAAGA	619	23	62.397	43.478
Assay Set 1 (MSTRG.23098)	Reverse Primer	CTGGAAAGGGCAACACATAAA	733	21	62.407	42.857
Assay Set 1 (MSTRG.23098)	Product						115
Assay Set 4 (AKIRIN2)	Forward Primer	TTCACCAGGGACTCCATC	372	18	61.885	55.556
Assay Set 4 (AKIRIN2)	Reverse Primer	GAACTTTCTCCTCACGTTCTTT	490	22	61.948	40.909
Assay Set 4 (AKIRIN2)	Product						119
Assay Set 2 (ENSOARG00000025919)	Forward Primer	GGCTGGATGGGTGTGATA	596	18	62.338	55.556
Assay Set 2 (ENSOARG00000025919)	Reverse Primer	TGTTCTCTCTCTGTTGCTTAGA	697	22	62.156	40.909
Assay Set 2 (ENSOARG00000025919)	Product						102
Assay Set 6 (DNAAF5)	Forward Primer	CTCGGCGACAAGGTTCA	1036	17	62.93	58.824
Assay Set 6 (DNAAF5)	Reverse Primer	GAGCACCACGTCCAACT	1206	17	62.968	58.824
Assay Set 6 (DNAAF5)	Product						171
Assay Set 2 (ENSOARG00000026567)	Forward Primer	CCCTTCGCTTTCGGAGTAT	72	19	62.712	52.632
Assay Set 2 (ENSOARG00000026567)	Reverse Primer	TGAATAGTAGGAGATGCACAGTT	169	23	62.634	39.13
Assay Set 2 (ENSOARG00000026567)	Product						98
Assay Set 4 (LEF1)	Forward Primer	GATGGAGGTCTCTACAGTAAGG	292	22	61.967	50
Assay Set 4 (LEF1)	Reverse Primer	TATTTGATGTTCTTGGGATGGG	421	22	61.837	40.909
Assay Set 4 (LEF1)	Product						130
Assay Set 3 (G6PD)	Forward Primer	TATGGCAACCGATACAAGAATG	1894	22	61.998	40.909
Assay Set 3 (G6PD)	Reverse Primer	GGAGCAGTGGAGTGAAGA	2032	18	62.043	55.556
Assay Set 3 (G6PD)	Product						139
